# Supplementary material for: Targeting ubiquitin-independent proteasome with small molecule increases susceptibility in pan-KRAS–mutant cancer models
Source: J Clin Invest. 2025 Mar 17;135(6):e185278. doi: 10.1172/JCI185278 (PMC11910216; doi:10.1172/JCI185278)
Supplement: Supplemental tables 1-10 [file jci-135-185278-s152.xlsx]

## Sheet: Supplemental Table 1
Supplemental Table 1. KRAS mutational status of the cell lines employed. Related to Figure 2B.
Lung		Colon		Pancreas
Cell line	KRAS mutation	Cell line	KRAS mutation	Cell line	KRAS mutation
A549	p.G12S	HCT116	p.G13D	Panc-28	p.G12D
H460	p.Q61H	HCT15	p.G13D	Capan-2	p.G12V
H441	p.G12V	LS174T	p.G13D
Calu1	p.G12C	SW620	p.G12V
H358	p.G12C	SW480	p.G12V
A427	p.G12D	HCT8-KRASG13D	p.G13D
H23	p.G12C
H647	p.G13D
H727	p.G12V
H1944	p.G13D
H1299	Gain
H1975	Loss
H838	WT	HT29	WT
H661	WT	HCT8	WT
H522	WT	Colo320	WT
H226	WT	RKO	WT
H3122	WT
HCC4006	WT
Red indicates KRAS-mutant cancer cell lines, blue indicates KRAS wild-type cancer cell lines.

## Sheet: Supplemental Table 2
Supplemental Table 2. Identification of α7 as the RLY01-binding protein by mass spectrum. Related to Suppelemental Figure 6G.
Protein IDs	Gene names	Fasta headers	Number of proteins	Peptides	Razor + unique peptides	Unique peptides	Sequence coverage [%]	Mol. weight [kDa]	Intensity	Intensity A_1	Intensity A_2	Intensity B_1	Intensity B_2	iBAQ	iBAQ A_1	iBAQ A_2	iBAQ B_1	iBAQ B_2
A0A494C1T6;B3KT34;Q0QF12;D6RFM5;A0A024QZ30;B4DYN5;P31040	SDHA	A0A494C1T6_HUMAN Succinate dehydrogenase [ubiquinone] flavoprotein subunit, mitochondrial OS=Homo sapiens OX=9606 PE=4 SV=1;B3KT34_HUMAN cDNA FLJ37560 fis, clone BRCOC2000333, highly similar to Succinate dehydrogenase (ubiquinone) flavoprotein subunit, mit	7	1	1	1	3.1	38.614	1567400	0	0	1567400	0	97962	0	0	97962	0
A0A024QZ77;Q96C19;H0Y4Y4;C9JTV4;Q8WYH2;Q53SA2;Q7Z2R5;B4DEE0;A0A024R493;Q59EU6;Q9BUP0	EFHD2	A0A024QZ77_HUMAN EF-hand domain family, member D2, isoform CRA_a OS=Homo sapiens OX=9606 GN=EFHD2 PE=2 SV=1;EFHD2_HUMAN EF-hand domain-containing protein D2 OS=Homo sapiens OX=9606 GN=EFHD2 PE=1 SV=1;H0Y4Y4_HUMAN EF-hand domain-containing protein D2 (Fragm	11	3	3	3	13.3	26.697	21617000	0	0	13737000	7880100	1965200	0	0	1248800	716370
P09651;F8W6I7;A0A7I2V3W0;A0A024QZ98;A0A024RB53;A0A024RC46;Q6IPF2;Q0VAC0;A0A7I2V3R8;Q9BSM5;A0A7I2YQX9;A0A7I2V2L6;F8VZ49;A0A024RAZ7;Q32P51;A0A2R8Y4L2;F8VTQ5;B4DP35;F8W646;A0A7I2V5U9	HNRNPA1;RP11-78J21.1;HNRPA1;hCG_2020860;HNRNPA1L2	ROA1_HUMAN Heterogeneous nuclear ribonucleoprotein A1 OS=Homo sapiens OX=9606 GN=HNRNPA1 PE=1 SV=5;F8W6I7_HUMAN Heterogeneous nuclear ribonucleoprotein A1 OS=Homo sapiens OX=9606 GN=HNRNPA1 PE=1 SV=2;A0A7I2V3W0_HUMAN Heterogeneous nuclear ribonucleoprotein	20	2	1	1	5.9	38.746	38733000	7653600	2691900	14770000	13618000	2151800	425200	149550	820540	756550
Q0QEW2;G3V203;H0YHA7;A0A024QZD1;J3QQ67;Q07020;F8VUA6;F8VYV2;B4DDY5;A0A075B7A0	RPL18	Q0QEW2_HUMAN Ribosomal protein L18 (Fragment) OS=Homo sapiens OX=9606 GN=RPL18 PE=2 SV=1;G3V203_HUMAN 60S ribosomal protein L18 OS=Homo sapiens OX=9606 GN=RPL18 PE=1 SV=1;H0YHA7_HUMAN 60S ribosomal protein L18 (Fragment) OS=Homo sapiens OX=9606 GN=RPL18 PE	10	4	4	4	27.4	18.732	80820000	8028200	11338000	6595200	54859000	13470000	1338000	1889600	1099200	9143200
A0A0A0MR02;A0A024QZT0;A0A024QZN9;P45880;B4DKM5;Q5JSD2;Q5JSD1;A2A3S1	VDAC2	A0A0A0MR02_HUMAN Voltage-dependent anion-selective channel protein 2 (Fragment) OS=Homo sapiens OX=9606 GN=VDAC2 PE=1 SV=1;A0A024QZT0_HUMAN Voltage-dependent anion-selective channel protein 2 OS=Homo sapiens OX=9606 GN=VDAC2 PE=2 SV=1;A0A024QZN9_HUMAN Volt	8	7	7	7	28.4	30.348	157340000	19982000	1547500	74751000	61056000	11238000	1427300	110530	5339400	4361100
P06493;Q5H9N4;A0A024QZP7;A0A024QZJ8;E5RIU6;I6L9I5;B7Z3D6;Q00526;A0A024R8R3;A0A2R8Y4Z0;J3QSD7;Q96GA5;Q59G02;Q9BRL4;A0A2R8YD28;B4DGP5;F5H6Z0;A0A024R880;A0A024R996;A0A024R183;B4DHU6;B2R9L6;A0A024R980;B4DK03;A0A024RBH0;B7Z8T0;E5RGN0;A0A2R8YF61;B5BU53;A0A024RA85;A0A2R8Y7W5;A0A024RA66;G3V317;A0A2R8YEB7;B4DER5;H0YAZ9;F8VZZ0;F8VZ51;K7EJ83;Q6LC83;Q8IWB3;A0A2R8Y644;B4DK59;Q9BVE2;A0A140VK97;Q9BWF9;Q07002;P5…	CDK1;DKFZp686L20222;CDC2	CDK1_HUMAN Cyclin-dependent kinase 1 OS=Homo sapiens OX=9606 GN=CDK1 PE=1 SV=3;Q5H9N4_HUMAN Uncharacterized protein DKFZp686L20222 OS=Homo sapiens OX=9606 GN=DKFZp686L20222 PE=3 SV=1;A0A024QZP7_HUMAN Cell division cycle 2, G1 to S and G2 to M, isoform CRA_	58	8	8	6	31	34.095	138660000	18739000	1366900	108220000	10333000	7297700	986260	71944	5695600	543820
A8MU58;B2R7M3;A0A024QZY1;Q13155	AIMP2;JTV1	A8MU58_HUMAN Aminoacyl tRNA synthase complex-interacting multifunctional protein 2 OS=Homo sapiens OX=9606 GN=AIMP2 PE=1 SV=2;B2R7M3_HUMAN Aminoacyl tRNA synthase complex-interacting multifunctional protein 2 OS=Homo sapiens OX=9606 PE=2 SV=1;A0A024QZY1_HU	4	2	2	2	7.9	26.76	21741000	0	0	13364000	8376100	1976400	0	0	1215000	761470
P62807;O60814;B4DR52;I6L9F7;A0A024QZZ7;Q0D2M2;U3KQK0;A0A024RCJ2;A0A024RCJ9;A0A024RCL8;B2R4S9;A8K9J7;Q99877;Q99880;Q99879;Q93079;P06899;Q5QNW6;Q16778;P58876;P57053;P33778;P23527;Q96A08;Q8N257;A0A2R8Y619;L0R4T3	HIST1H2BC;HIST1H2BK;HIST1H2BM;HIST1H2BD;HIST1H2BN;HIST1H2BJ;HIST1H2BI;HIST1H2BL;HIST1H2BH;HIST2H2BF;HIST2H2BE;H2BFS;HIST1H2BB;HIST1H2BO;HIST1H2BA;HIST3H2BB	H2B1C_HUMAN Histone H2B type 1-C/E/F/G/I OS=Homo sapiens OX=9606 GN=H2BC10 PE=1 SV=4;H2B1K_HUMAN Histone H2B type 1-K OS=Homo sapiens OX=9606 GN=H2BC12 PE=1 SV=3;B4DR52_HUMAN Histone H2B OS=Homo sapiens OX=9606 PE=1 SV=1;I6L9F7_HUMAN Histone H2B (Fragment)	27	4	4	4	33.3	13.906	99441000	24149000	38937000	9121400	27233000	14206000	3449900	5562400	1303100	3890500
P20671;A0A0U1RRH7;A3KPC7;A4FTV9;A0A024RAS2;B2R5B3;Q7L7L0;Q08AJ9;A0A024R017;Q93077;Q6FI13;Q9BTM1;P0C0S8;P04908;Q99878;Q96KK5;A0A0U1RR32;Q16777;A0A3B3IS11;B2R5B6;A0A494C189;H0YFX9;B4E0B3;C9J0D1;Q71UI9;P16104;Q96QV6;P0C0S5;C9J386;Q8IUE6;V9GZN0	HIST1H2AD;HIST1H2AH;HIST1H2AK;H2AFJ;HIST3H2A;HIST1H2AB;HIST1H2AC;HIST2H2AA3;HIST1H2AG;HIST1H2AJ;HIST2H2AC;H2AFV;H2AFX;HIST1H2AA;H2AFZ	H2A1D_HUMAN Histone H2A type 1-D OS=Homo sapiens OX=9606 GN=H2AC7 PE=1 SV=2;A0A0U1RRH7_HUMAN Histone H2A OS=Homo sapiens OX=9606 PE=3 SV=1;A3KPC7_HUMAN Histone H2A OS=Homo sapiens OX=9606 GN=HIST1H2AH PE=2 SV=1;A4FTV9_HUMAN Histone H2A OS=Homo sapiens OX=9	31	3	3	3	26.9	14.107	87784000	30671000	26243000	15029000	15842000	17557000	6134300	5248500	3005800	3168300
Q5VXJ5;Q9H2G7;A0A087WZC3;B7ZLS9;A0A024R0I2;Q15431	SYCP1	Q5VXJ5_HUMAN Synaptonemal complex protein 1 (Fragment) OS=Homo sapiens OX=9606 GN=SYCP1 PE=1 SV=1;Q9H2G7_HUMAN CTCL tumor antigen se2-1 (Fragment) OS=Homo sapiens OX=9606 PE=2 SV=1;A0A087WZC3_HUMAN Synaptonemal complex protein 1 OS=Homo sapiens OX=9606 GN=	6	1	1	1	1.3	93.115	1363700	0	0	0	1363700	28410	0	0	0	28410
A0A024R0L6;Q15102;M0R389;M0R1K3	PAFAH1B3	A0A024R0L6_HUMAN Epididymis secretory sperm binding protein OS=Homo sapiens OX=9606 GN=PAFAH1B3 PE=2 SV=1;PA1B3_HUMAN Platelet-activating factor acetylhydrolase IB subunit alpha1 OS=Homo sapiens OX=9606 GN=PAFAH1B3 PE=1 SV=1;M0R389_HUMAN Platelet-activatin	4	3	3	3	11.3	25.734	37412000	0	2085600	0	35326000	2338200	0	130350	0	2207900
M0R0C3;M0R2F8;M0R003;Q0VAB1;A0A024R0M6;Q3ZCQ8	TIMM50	M0R0C3_HUMAN Mitochondrial import inner membrane translocase subunit TIM50 (Fragment) OS=Homo sapiens OX=9606 GN=TIMM50 PE=1 SV=1;M0R2F8_HUMAN Mitochondrial import inner membrane translocase subunit TIM50 OS=Homo sapiens OX=9606 GN=TIMM50 PE=1 SV=2;M0R003_	6	1	1	1	9.6	11.866	0	0	0	0	0	0	0	0	0	0
F8VQX6;A0A8Q3SIA8;H0YI09;A0A024R118;Q9H8H3;B4DDW1	METTL7A	F8VQX6_HUMAN Putative methyltransferase-like protein 7A (Fragment) OS=Homo sapiens OX=9606 GN=METTL7A PE=1 SV=1;A0A8Q3SIA8_HUMAN Methyltransf_11 domain-containing protein OS=Homo sapiens OX=9606 PE=4 SV=1;H0YI09_HUMAN Putative methyltransferase-like protei	6	2	2	2	15	20.662	10617000	0	0	0	10617000	1061700	0	0	0	1061700
A0A024R1K7;Q04917;B2R6N6;A2IDB2;Q9H4N8	YWHAH	A0A024R1K7_HUMAN Tyrosine 3-monooxygenase/tryptophan 5-monooxygenase activation protein, eta polypeptide, isoform CRA_b OS=Homo sapiens OX=9606 GN=YWHAH PE=3 SV=1;1433F_HUMAN 14-3-3 protein eta OS=Homo sapiens OX=9606 GN=YWHAH PE=1 SV=4;B2R6N6_HUMAN cDNA,	5	7	4	4	30.9	28.218	150280000	15693000	6587900	128000000	0	9392500	980820	411740	8000000	0
P51148;A0A024R1U4;K7ERQ8;K7ERI8;F8VUA5;A0A024R2K1;K7ENY4;F8VVK3;F8VVZ0;P20339;F8VWU4;F8VWZ7;F8WCY6;F8VSF8;F8VPW9;F8WD79;A0A0A1HAN9;K7EIP6	RAB5C;RAB5B;RAB5A	RAB5C_HUMAN Ras-related protein Rab-5C OS=Homo sapiens OX=9606 GN=RAB5C PE=1 SV=2;A0A024R1U4_HUMAN RAB5C, member RAS oncogene family, isoform CRA_a OS=Homo sapiens OX=9606 GN=RAB5C PE=4 SV=1;K7ERQ8_HUMAN PCAF_N domain-containing protein (Fragment) OS=Homo	18	5	2	2	26.9	23.482	28651000	0	0	0	28651000	2604600	0	0	0	2604600
A0A0S2Z487;P14923;A0A024R1X8;A0A0S2Z495;Q7KZ86;B5BU28;A0A024R2Q3;A0A2R8Y7Z0;A0A2R8YCH5;B4DGU4;A0A2R8Y5Z1;A0A2R8Y750;B4DL06;A0A2R8Y5C3;A0A2R8Y543;B4DSW9;A0A2R8Y804;A0A2R8Y6G0;A0A2R8Y5A3;P35222	JUP	A0A0S2Z487_HUMAN Junction plakoglobin (Fragment) OS=Homo sapiens OX=9606 GN=JUP PE=2 SV=1;PLAK_HUMAN Junction plakoglobin OS=Homo sapiens OX=9606 GN=JUP PE=1 SV=3;A0A024R1X8_HUMAN Junction plakoglobin OS=Homo sapiens OX=9606 GN=JUP PE=3 SV=1;A0A0S2Z495_HUM	20	6	6	6	9	81.744	43808000	12080000	1417300	2157800	28153000	952340	262610	30810	46908	612010
B4DHX7;A0A024R280;A0A024R222;B4DHQ3;Q9Y617	PSAT1	B4DHX7_HUMAN phosphoserine transaminase OS=Homo sapiens OX=9606 PE=2 SV=1;A0A024R280_HUMAN phosphoserine transaminase OS=Homo sapiens OX=9606 GN=PSAT1 PE=3 SV=1;A0A024R222_HUMAN Phosphoserine aminotransferase OS=Homo sapiens OX=9606 GN=PSAT1 PE=3 SV=1;B4DH	5	1	1	1	4.6	21.314	0	0	0	0	0	0	0	0	0	0
Q5T6W2;B4DUQ1;A0A024R228;P61978;B4DFF1;Q5EC54	HNRNPK;HNRPK	Q5T6W2_HUMAN Heterogeneous nuclear ribonucleoprotein K (Fragment) OS=Homo sapiens OX=9606 GN=HNRNPK PE=1 SV=1;B4DUQ1_HUMAN Heterogeneous nuclear ribonucleoprotein K OS=Homo sapiens OX=9606 PE=2 SV=1;A0A024R228_HUMAN Heterogeneous nuclear ribonucleoprotein	6	5	5	5	14	41.807	34838000	16906000	3498600	11335000	3098200	1658900	805030	166600	539770	147540
C9J9V2;A0A024R2D3;Q9BV44	THUMPD3	C9J9V2_HUMAN tRNA (guanine(6)-N2)-methyltransferase THUMP3 (Fragment) OS=Homo sapiens OX=9606 GN=THUMPD3 PE=1 SV=1;A0A024R2D3_HUMAN THUMP domain containing 3, isoform CRA_a OS=Homo sapiens OX=9606 GN=THUMPD3 PE=3 SV=1;THUM3_HUMAN tRNA (guanine(6)-N2)-methy	3	1	1	1	10.6	13.801	10911000	0	0	7988100	2923300	2727900	0	0	1997000	730830
D3YTB1;A0A024R2G7;F8W727;P62910	RPL32	D3YTB1_HUMAN 60S ribosomal protein L32 (Fragment) OS=Homo sapiens OX=9606 GN=RPL32 PE=1 SV=1;A0A024R2G7_HUMAN Ribosomal protein L32, isoform CRA_a OS=Homo sapiens OX=9606 GN=RPL32 PE=3 SV=1;F8W727_HUMAN 60S ribosomal protein L32 OS=Homo sapiens OX=9606 GN=	4	3	3	3	20.3	15.616	117900000	29391000	53394000	14613000	20504000	16843000	4198600	7627700	2087600	2929100
C9J9K3;A0A8V8TMX1;Q96RS2;A0A024R2L6;A0A0C4DG17;A0A8V8TLA4;P08865;F8WD59;A0A024R7P5;A0A8I5KQE6;A0A8V8TMP3	RPSA;LOC388524	C9J9K3_HUMAN 40S ribosomal protein SA (Fragment) OS=Homo sapiens OX=9606 GN=RPSA PE=1 SV=8;A0A8V8TMX1_HUMAN 40S ribosomal protein SA OS=Homo sapiens OX=9606 GN=RPSA PE=4 SV=1;Q96RS2_HUMAN 40S ribosomal protein SA OS=Homo sapiens OX=9606 GN=RPSA PE=2 SV=1;A	11	3	3	3	17.1	29.404	26105000	0	1026500	1781500	23297000	2008100	0	78961	137030	1792100
E7EX53;A0A2R8Y738;B4DLP4;A0A2R8YEM3;E7EQV9;A0A024R2Q4;P61313;B4DEN1;E7ENU7	RPL15	E7EX53_HUMAN Ribosomal protein L15 (Fragment) OS=Homo sapiens OX=9606 GN=RPL15 PE=1 SV=1;A0A2R8Y738_HUMAN Ribosomal protein L15 (Fragment) OS=Homo sapiens OX=9606 GN=RPL15 PE=1 SV=1;B4DLP4_HUMAN Ribosomal protein L15 OS=Homo sapiens OX=9606 PE=2 SV=1;A0A2R	9	2	2	2	12	15.722	45030000	1805500	5906400	0	37318000	7505000	300920	984400	0	6219600
Q8NDS5;B4DSQ1;H0Y2V1;H7C4C5;A0A024R2V0;F8W9U4;Q86Y04;A0A804HKE7;E7EVA0;P27816	DKFZp547H1810;MAP4	Q8NDS5_HUMAN Microtubule-associated protein (Fragment) OS=Homo sapiens OX=9606 GN=DKFZp547H1810 PE=2 SV=1;B4DSQ1_HUMAN Microtubule-associated protein OS=Homo sapiens OX=9606 PE=2 SV=1;H0Y2V1_HUMAN Microtubule-associated protein (Fragment) OS=Homo sapiens O	10	1	1	1	9.1	19.091	2974900	0	0	0	2974900	424980	0	0	0	424980
A0A024R2W4;Q14118	DAG1	A0A024R2W4_HUMAN Dystroglycan 1 OS=Homo sapiens OX=9606 GN=DAG1 PE=4 SV=1;DAG1_HUMAN Dystroglycan 1 OS=Homo sapiens OX=9606 GN=DAG1 PE=1 SV=2	2	1	1	1	1.2	97.539	1427800	0	0	1427800	0	34825	0	0	34825	0
A0A024R326;Q6IPI1;A0A3B3ITT5;P47914	RPL29	A0A024R326_HUMAN 60S ribosomal protein L29 OS=Homo sapiens OX=9606 GN=RPL29 PE=1 SV=1;Q6IPI1_HUMAN 60S ribosomal protein L29 OS=Homo sapiens OX=9606 GN=RPL29 PE=2 SV=1;A0A3B3ITT5_HUMAN 60S ribosomal protein L29 OS=Homo sapiens OX=9606 GN=RPL29 PE=1 SV=1;RL	4	2	2	2	14.6	17.553	80858000	7650700	23919000	2308800	46979000	20214000	1912700	5979900	577200	11745000
Q59HC5;A0A024R383;J9JID5;Q9UL36	hCG_21098;ZNF236	Q59HC5_HUMAN Zinc finger protein 236 variant (Fragment) OS=Homo sapiens OX=9606 PE=2 SV=1;A0A024R383_HUMAN HCG21098, isoform CRA_c OS=Homo sapiens OX=9606 GN=hCG_21098 PE=4 SV=1;J9JID5_HUMAN Zinc finger protein 236 OS=Homo sapiens OX=9606 GN=ZNF236 PE=1 SV	4	1	1	1	0.7	152.64	338490000	30829000	67723000	152880000	87060000	9402400	856360	1881200	4246500	2418300
F8W696;A0A024R3E3;P02647	APOA1	F8W696_HUMAN Apolipoprotein A-I OS=Homo sapiens OX=9606 GN=APOA1 PE=1 SV=1;A0A024R3E3_HUMAN Apolipoprotein A-I, isoform CRA_a OS=Homo sapiens OX=9606 GN=APOA1 PE=2 SV=1;APOA1_HUMAN Apolipoprotein A-I OS=Homo sapiens OX=9606 GN=APOA1 PE=1 SV=1	3	1	1	1	6.5	27.908	8465600	0	0	0	8465600	529100	0	0	0	529100
C9JXK0;A0A494C1L1;A0A024R3R5;Q14739	LBR	C9JXK0_HUMAN Delta(14)-sterol reductase LBR (Fragment) OS=Homo sapiens OX=9606 GN=LBR PE=1 SV=1;A0A494C1L1_HUMAN Delta(14)-sterol reductase LBR OS=Homo sapiens OX=9606 GN=LBR PE=1 SV=1;A0A024R3R5_HUMAN Delta(14)-sterol reductase LBR OS=Homo sapiens OX=9606	4	1	1	1	3.8	24.284	9061200	0	0	0	9061200	823740	0	0	0	823740
A0A7I2V3E1;B4E0E1;B2R5W3;A0A024R3T8;P09874	PARP1	A0A7I2V3E1_HUMAN Poly [ADP-ribose] polymerase OS=Homo sapiens OX=9606 GN=PARP1 PE=1 SV=1;B4E0E1_HUMAN Poly [ADP-ribose] polymerase OS=Homo sapiens OX=9606 PE=2 SV=1;B2R5W3_HUMAN Poly [ADP-ribose] polymerase OS=Homo sapiens OX=9606 PE=2 SV=1;A0A024R3T8_HUMA	5	2	2	2	3.3	108.19	11002000	0	0	0	11002000	234090	0	0	0	234090
A0A0A1HAV9;Q53GC2;A0A024R3U9;P20338;A0A087WYT5;A0A023HJ61;A0A024R0K8;A0A024R0J7;P61018;M0R0X1	RAB4A	A0A0A1HAV9_HUMAN Ras-related protein Rab-4 OS=Homo sapiens OX=9606 PE=2 SV=1;Q53GC2_HUMAN Ras-related protein Rab-4 (Fragment) OS=Homo sapiens OX=9606 PE=2 SV=1;A0A024R3U9_HUMAN Ras-related protein Rab-4 OS=Homo sapiens OX=9606 GN=RAB4A PE=3 SV=1;RAB4A_HUM	10	5	5	5	25.4	23.902	22961000	0	0	0	22961000	1640000	0	0	0	1640000
A0A024R3W7;P24534;F8WF65;F2Z2G2;C9JZW3	EEF1B2	A0A024R3W7_HUMAN Elongation factor 1-beta OS=Homo sapiens OX=9606 GN=EEF1B2 PE=3 SV=1;EF1B_HUMAN Elongation factor 1-beta OS=Homo sapiens OX=9606 GN=EEF1B2 PE=1 SV=3;F8WF65_HUMAN Elongation factor 1-beta OS=Homo sapiens OX=9606 GN=EEF1B2 PE=1 SV=1;F2Z2G2_H	5	2	2	2	9.8	24.763	22419000	3381200	587130	14501000	3950000	1868300	281770	48928	1208400	329160
P10809;A0A7I2YQK6;A0A024R3X4;B3GQS7;B7Z597;A0A7I2V2X6;A0A7I2V599;B7Z4F6;B7Z5E7;B7Z532;A0A7I2V5M1;A0A7I2V5K3;A0A7I2YQ71;A0A0S2Z415;C9JL25;Q53SE2;E7ESH4;E7EXB4;B9VP19;B9VPB4;A0A7I2V369	HSPD1	CH60_HUMAN 60 kDa heat shock protein, mitochondrial OS=Homo sapiens OX=9606 GN=HSPD1 PE=1 SV=2;A0A7I2YQK6_HUMAN 60 kDa heat shock protein, mitochondrial OS=Homo sapiens OX=9606 GN=HSPD1 PE=1 SV=1;A0A024R3X4_HUMAN 60 kDa heat shock protein, mitochondrial (F	21	5	5	5	18	61.054	74334000	25390000	20520000	14202000	14222000	2322900	793430	641250	443830	444430
Q9H9Q2;A0A024R471;Q53GQ2;A0A087X1P5;J3QT67;J3KQ34;J3QT73;B3KV02;J3KQV6;B3KW51;J3QT95;J3QT43;J3QT50;J3QT69;J3QT66;J3KQ41;A0A024R478	COPS7B	CSN7B_HUMAN COP9 signalosome complex subunit 7b OS=Homo sapiens OX=9606 GN=COPS7B PE=1 SV=1;A0A024R471_HUMAN COP9 constitutive photomorphogenic homolog subunit 7B (Arabidopsis), isoform CRA_b OS=Homo sapiens OX=9606 GN=COPS7B PE=3 SV=1;Q53GQ2_HUMAN COP9 co	17	2	2	2	12.1	29.622	23998000	0	0	23998000	0	2181700	0	0	2181700	0
Q9H8N9;A0A024R488;Q8IWB7	WDFY1	Q9H8N9_HUMAN cDNA FLJ13353 fis, clone OVARC1002182, weakly similar to BETA-TRCP (BETA-TRANSDUCIN REPEAT-CONTAINING PROTEIN) OS=Homo sapiens OX=9606 PE=2 SV=1;A0A024R488_HUMAN WD repeat and FYVE domain containing 1, isoform CRA_a OS=Homo sapiens OX=9606 GN=	3	1	1	1	3	41.216	107040000	18123000	9888500	15614000	63417000	4865600	823780	449480	709730	2882600
A0A024R4E7;O96011;H7C3V6;B3KSS3	PEX11B	A0A024R4E7_HUMAN Peroxisomal biogenesis factor 11B, isoform CRA_a OS=Homo sapiens OX=9606 GN=PEX11B PE=4 SV=1;PX11B_HUMAN Peroxisomal membrane protein 11B OS=Homo sapiens OX=9606 GN=PEX11B PE=1 SV=1	4	4	4	4	13.9	28.431	24829000	0	0	16498000	8331300	1773500	0	0	1178400	595090
P06733;A0A024R4F1;A0A2R8Y6G6;E2DRY6;K7EM90;A0A2R8Y879;A0A2R8YEM5;A4UCS8;A0A2R8Y6I8;A0A2R8YEG5;P13929;Q6FHV6;L0R849;P09104;F5H0C8;A0A2R8Y798;K7ERS8;A4QMW8;K7EKN2;B4DUJ6;E5RGZ4;K7EPM1;Q9NPL4;D3DTL4;E5RG95;A8K3B0;E5RI09;F5H1C3	ENO1	ENOA_HUMAN Alpha-enolase OS=Homo sapiens OX=9606 GN=ENO1 PE=1 SV=2;A0A024R4F1_HUMAN phosphopyruvate hydratase OS=Homo sapiens OX=9606 GN=HEL-S-17 PE=2 SV=1;A0A2R8Y6G6_HUMAN phosphopyruvate hydratase OS=Homo sapiens OX=9606 GN=ENO1 PE=1 SV=1;E2DRY6_HUMAN ph	28	11	11	11	32.5	47.168	332760000	58037000	39147000	172010000	63570000	15126000	2638100	1779400	7818600	2889500
Q0QF37;Q75MT9;Q6FHZ0;A0A024R4K3;P40926;G3XAL0;B3KTM1	MDH2	Q0QF37_HUMAN Malate dehydrogenase (Fragment) OS=Homo sapiens OX=9606 GN=MDH2 PE=2 SV=1;Q75MT9_HUMAN Malate dehydrogenase (Fragment) OS=Homo sapiens OX=9606 GN=MDH2 PE=3 SV=1;Q6FHZ0_HUMAN Malate dehydrogenase OS=Homo sapiens OX=9606 GN=MDH2 PE=2 SV=1;A0A024	7	12	12	12	52.5	31.969	423100000	109620000	1913300	261580000	49979000	23506000	6090300	106290	14532000	2776600
A0A024R4M0;P46781;B5MCT8;C9JM19;B7Z732;A5D904;F2Z3C0;A8MXK4	RPS9	A0A024R4M0_HUMAN 40S ribosomal protein S9 OS=Homo sapiens OX=9606 GN=RPS9 PE=1 SV=1;RS9_HUMAN 40S ribosomal protein S9 OS=Homo sapiens OX=9606 GN=RPS9 PE=1 SV=3;B5MCT8_HUMAN 40S ribosomal protein S9 OS=Homo sapiens OX=9606 GN=RPS9 PE=1 SV=1;C9JM19_HUMAN 40	8	12	12	12	54.1	22.591	766590000	36894000	226910000	37500000	465290000	69690000	3354000	20628000	3409100	42299000
M0QZN2;M0R0F0;A0A024R4Q8;M0R0R2;P46782;Q53G25	RPS5	M0QZN2_HUMAN 40S ribosomal protein S5 OS=Homo sapiens OX=9606 GN=RPS5 PE=1 SV=1;M0R0F0_HUMAN 40S ribosomal protein S5 (Fragment) OS=Homo sapiens OX=9606 GN=RPS5 PE=1 SV=1;A0A024R4Q8_HUMAN Ribosomal protein S5, isoform CRA_a OS=Homo sapiens OX=9606 GN=RPS5	6	2	2	2	16.4	14.763	25109000	7276800	4608000	0	13225000	4184900	1212800	768000	0	2204100
Q6ZVI6;A0A8I5QKX1;A0A024R4X0;A0A8I5KR71;A0A8J8Z3C6;A0A8I5KW26;A0A8J8YWN6;P00387;A0A8I5KVD2;A0A087WZB1;B1AHF3;A0A8I5KYU1;A0A8I5QKT9;A0A8I5KPU0	CYB5R3	Q6ZVI6_HUMAN NADH-cytochrome b5 reductase OS=Homo sapiens OX=9606 PE=2 SV=1;A0A8I5QKX1_HUMAN cytochrome-b5 reductase OS=Homo sapiens OX=9606 GN=CYB5R3 PE=1 SV=1;A0A024R4X0_HUMAN NADH-cytochrome b5 reductase OS=Homo sapiens OX=9606 GN=CYB5R3 PE=3 SV=1;A0A8I	14	2	2	2	8.9	28.874	33435000	1257200	821100	7029300	24328000	2571900	96707	63162	540720	1871400
A0A024R5C4;B7Z3E3;B7Z8W8;O95197;B7Z361;B7Z4M1;F5H617;Q7RTN4;F5H891;F5GWG7	RTN3	A0A024R5C4_HUMAN Reticulon OS=Homo sapiens OX=9606 GN=RTN3 PE=4 SV=1;B7Z3E3_HUMAN Reticulon OS=Homo sapiens OX=9606 PE=2 SV=1;B7Z8W8_HUMAN Reticulon OS=Homo sapiens OX=9606 PE=2 SV=1;RTN3_HUMAN Reticulon-3 OS=Homo sapiens OX=9606 GN=RTN3 PE=1 SV=2;B7Z361_H	10	5	5	5	36	25.609	162330000	0	0	0	162330000	27054000	0	0	0	27054000
A0A494C101;E9PRE7;A0A494C0T2;A0A494C016;A0A024R5C5;P11498	PC	A0A494C101_HUMAN Pyruvate carboxylase, mitochondrial (Fragment) OS=Homo sapiens OX=9606 GN=PC PE=1 SV=1;E9PRE7_HUMAN Pyruvate carboxylase, mitochondrial OS=Homo sapiens OX=9606 GN=PC PE=1 SV=1;A0A494C0T2_HUMAN Pyruvate carboxylase, mitochondrial OS=Homo sa	6	1	1	1	3.5	53.49	2699500	0	0	2699500	0	103830	0	0	103830	0
C9JB90;C9JU14;J3KR73;B7Z5Z9;Q6FGX3;Q6AZ91;Q53ET8;A0A024R5J5;A0A024R5H8;Q9NRW1;P20340;Q14964	RAB6B;RAB6A;RAB39A	C9JB90_HUMAN Ras-related protein Rab-6B (Fragment) OS=Homo sapiens OX=9606 GN=RAB6B PE=4 SV=1;C9JU14_HUMAN Ras-related protein Rab-6B (Fragment) OS=Homo sapiens OX=9606 GN=RAB6B PE=1 SV=3;J3KR73_HUMAN Ras-related protein Rab-6B (Fragment) OS=Homo sapiens O	12	1	1	1	22.4	5.8575	64688000	0	2639700	5230900	56817000	21563000	0	879890	1743600	18939000
E9PN51;F8W9K7;E9PKH6;A0A024R5K3;E9PPW7;Q53G17;O00217;H0YDT4;B4DYI3	NDUFS8	E9PN51_HUMAN NADH dehydrogenase [ubiquinone] iron-sulfur protein 8, mitochondrial (Fragment) OS=Homo sapiens OX=9606 GN=NDUFS8 PE=1 SV=1;F8W9K7_HUMAN NADH dehydrogenase [ubiquinone] iron-sulfur protein 8, mitochondrial (Fragment) OS=Homo sapiens OX=9606 GN	9	2	2	2	15.5	12.405	9081400	0	0	574670	8506700	1009000	0	0	63852	945190
A0A024R5Q9		A0A024R5Q9_HUMAN HCG1982563 OS=Homo sapiens OX=9606 GN=hCG_1982563 PE=4 SV=1	1	1	1	1	15.6	14.232	0	0	0	0	0	0	0	0	0	0
H0YL80;B2RDE1;A0A2R8Y5V9;A0A0S2Z4I4;V9HW56;H0YK48;H0YKJ4;H7BYY1;B7Z722;A0A494BZZ2;B7Z596;A0A0K0K1I0;Q5TCU3;A0A0S2Z4G6;A0A024R5W6;A7XZE4;D9YZV5;D9YZV4;V9HW25;J3KN67;A0A2R2Y2Q3;Q59GR8;Q6ZN40;A0A494C0G0;A0A2R8YHD2;A0A0S2Z4G8;A0A2R8YH90;D6R904;H0YKX5;B4DTB1;H0YKP3;B4DTK3;A0A2R8YEU4;A0A2R8YGX3;B4DGC2;Q8TCG4;A0A494C0P6;A0A0S2Z4G4;C9IZA2;A0A2R8YE05;A0A087WWU8;B4DVY2;Q5HYB6;Q15657;D9YZV7;F5H7S3;Q1ZYL5;K7…	TPM1;HEL-S-108;TPM2;TPM2b;HEL-S-273;TPM3;DKFZp686J1372;TPM4;TPM3-ROS1	H0YL80_HUMAN Tropomyosin alpha-1 chain (Fragment) OS=Homo sapiens OX=9606 GN=TPM1 PE=1 SV=1;B2RDE1_HUMAN cDNA, FLJ96568, highly similar to Homo sapiens tropomyosin 3 (TPM3), mRNA OS=Homo sapiens OX=9606 PE=2 SV=1;A0A2R8Y5V9_HUMAN Tropomyosin alpha-4 chain	53	1	1	1	14.7	8.014	5479500	2281200	0	3198300	0	1369900	570290	0	799580	0
P07355;A0A024R5Z7;H0YMW4;V9HW65;H0YN42;H0YM50;H0YMU9;H0YMD0;H0YNB8;H0YKS4;B3KRQ1;H0YL33;B4DNH8;H0YNA0;H0YNP5;A0A7I2V4P4;H0YMM1;H0YN28;A6NMY6;H0YKX9;H0YMT9;H0YLV6;H0YKZ7;H0YKL9;H0YKV8;H0YLE2	ANXA2;HEL-S-270;ANXA2P2	ANXA2_HUMAN Annexin A2 OS=Homo sapiens OX=9606 GN=ANXA2 PE=1 SV=2;A0A024R5Z7_HUMAN Annexin OS=Homo sapiens OX=9606 GN=ANXA2 PE=2 SV=1;H0YMW4_HUMAN Annexin OS=Homo sapiens OX=9606 GN=ANXA2 PE=1 SV=2;V9HW65_HUMAN Annexin OS=Homo sapiens OX=9606 GN=HEL-S-270	26	3	3	3	8.8	38.604	27483000	8936600	4132700	2088000	12326000	1194900	388550	179680	90782	535920
H3BMH2;H3BSC1;A0A024R5Z8;B4DMN1;P62491;Q15907	RAB11A;RAB11B	H3BMH2_HUMAN Ras-related protein Rab-11A (Fragment) OS=Homo sapiens OX=9606 GN=RAB11A PE=4 SV=1;H3BSC1_HUMAN Ras-related protein Rab-11A OS=Homo sapiens OX=9606 GN=RAB11A PE=1 SV=1;A0A024R5Z8_HUMAN RAB11A, member RAS oncogene family, isoform CRA_a OS=Homo	6	3	3	3	21.3	17.668	5675300	0	0	0	5675300	472940	0	0	0	472940
A0A804F6T5;A0A024R609;V9HWB8;A0A024R5Z9;H3BTN5;A0A8V8TNX9;A0A8V8TMM5;A0A804F729;P14618;H3BQ34;B4DRT3;B4DNK4;Q8WUW7;H3BTJ2;Q504U3;H3BUW1;H3BT25;Q16716;Q16715;A0A4D6DDG8;B4DPM0;H3BU13;P30613	PKM2;HEL-S-30;PKM	A0A804F6T5_HUMAN Pyruvate kinase OS=Homo sapiens OX=9606 GN=PKM PE=1 SV=1;A0A024R609_HUMAN Pyruvate kinase OS=Homo sapiens OX=9606 GN=PKM2 PE=3 SV=1;V9HWB8_HUMAN Pyruvate kinase OS=Homo sapiens OX=9606 GN=HEL-S-30 PE=2 SV=1;A0A024R5Z9_HUMAN Pyruvate kinase	23	11	11	11	21	61.593	98304000	8829800	3945300	49962000	35567000	2656900	238640	106630	1350300	961260
Q53HF2;B3KTV0;E9PKE3;A0A384MDT7;A0A024R6B5;V9HW22;P54652;P11142;E9PN89;Q96IS6;Q53GZ6;B3KUS2;E9PNE6;B4E1Q1;A8K7Q2	HSPA8;HSPA2;HEL-S-72p	Q53HF2_HUMAN Heat shock 70kDa protein 8 isoform 2 variant (Fragment) OS=Homo sapiens OX=9606 PE=1 SV=1;B3KTV0_HUMAN cDNA FLJ38781 fis, clone LIVER2000216, highly similar to HEAT SHOCK COGNATE 71 kDa PROTEIN OS=Homo sapiens OX=9606 PE=2 SV=1;E9PKE3_HUMAN He	15	4	2	2	11.2	53.499	10025000	2256100	0	4858600	2910500	417710	94002	0	202440	121270
Q59EK7;Q13243;A0A024R6D8;B4DJK0;A8K644;Q59EF5;Q53F45;A0A0D9SEM4;A8K588;V9HVZ0;B4DUA4;A0A590UJP7;Q59GY3;A0A590UK01;A0A590UJK4;B4DEM8;Q86U32;A0A590UK80;Q13247;Q08170	SRSF5;SFRS5;SFRS4;SRSF4;HEL-S-91;SRSF6	Q59EK7_HUMAN CS0DF038YO05 variant (Fragment) OS=Homo sapiens OX=9606 PE=3 SV=1;SRSF5_HUMAN Serine/arginine-rich splicing factor 5 OS=Homo sapiens OX=9606 GN=SRSF5 PE=1 SV=1;A0A024R6D8_HUMAN Splicing factor, arginine/serine-rich 5, isoform CRA_a OS=Homo sap	20	2	2	2	5.2	37.254	19217000	0	0	5458700	13758000	2135200	0	0	606520	1528700
B3KUZ8;A8K482;A0A024R6W0;P00505	GOT2	B3KUZ8_HUMAN Aspartate aminotransferase OS=Homo sapiens OX=9606 PE=2 SV=1;A8K482_HUMAN Aspartate aminotransferase OS=Homo sapiens OX=9606 PE=2 SV=1;A0A024R6W0_HUMAN Aspartate aminotransferase OS=Homo sapiens OX=9606 GN=GOT2 PE=3 SV=1;AATM_HUMAN Aspartate a	4	1	1	1	3.2	41.326	9010300	0	0	0	9010300	391750	0	0	0	391750
B2R6U8;A0A024R6W2;O43809;H3BV41;Q5HYH5;H3BND3	NUDT21;DKFZp313O211	B2R6U8_HUMAN Cleavage and polyadenylation specificity factor subunit 5 OS=Homo sapiens OX=9606 PE=2 SV=1;A0A024R6W2_HUMAN Cleavage and polyadenylation specificity factor subunit 5 OS=Homo sapiens OX=9606 GN=NUDT21 PE=3 SV=1;CPSF5_HUMAN Cleavage and polyade	6	6	6	6	26.4	26.215	185850000	0	2655700	0	183190000	13275000	0	189700	0	13085000
K7EKY0;K7ER69;K7EQR9;K7EKJ9;Q59GP7;F4ZW64;F4ZW65;A0A024R7C7;F4ZW66;Q12906	ILF3	K7EKY0_HUMAN Interleukin enhancer-binding factor 3 (Fragment) OS=Homo sapiens OX=9606 GN=ILF3 PE=1 SV=1;K7ER69_HUMAN Interleukin enhancer-binding factor 3 (Fragment) OS=Homo sapiens OX=9606 GN=ILF3 PE=1 SV=1;K7EQR9_HUMAN Interleukin enhancer-binding factor	10	1	1	1	19.6	16.91	7044200	7044200	0	0	0	782690	782690	0	0	0
S4R398;A0A7P0Z4D3;B4DRY5;A0A024R7F7;A0A024RAM0;Q4LE60;Q92973	TNPO1;TNPO2;TNPO2 variant protein	S4R398_HUMAN Transportin-1 (Fragment) OS=Homo sapiens OX=9606 GN=TNPO1 PE=1 SV=1;A0A7P0Z4D3_HUMAN Transportin-1 OS=Homo sapiens OX=9606 GN=TNPO1 PE=1 SV=1;B4DRY5_HUMAN cDNA FLJ54538, highly similar to Transportin-2 OS=Homo sapiens OX=9606 PE=2 SV=1;A0A024R	7	1	1	1	6.2	22.07	5326600	0	0	1313500	4013100	887760	0	0	218910	668850
B2R8A2;A0A024R7M0;Q9BVK6	TMED9	B2R8A2_HUMAN cDNA, FLJ93804, highly similar to Homo sapiens gp25L2 protein (HSGP25L2G), mRNA OS=Homo sapiens OX=9606 PE=2 SV=1;A0A024R7M0_HUMAN Transmembrane emp24 protein transport domain containing 9, isoform CRA_a OS=Homo sapiens OX=9606 GN=TMED9 PE=3 S	3	4	4	4	18.7	25.077	247090000	56552000	33954000	80286000	76294000	20591000	4712700	2829500	6690500	6357900
A0A024R7S3;P09497	CLTB	A0A024R7S3_HUMAN Clathrin light chain OS=Homo sapiens OX=9606 GN=CLTB PE=3 SV=1;CLCB_HUMAN Clathrin light chain B OS=Homo sapiens OX=9606 GN=CLTB PE=1 SV=1	2	1	1	1	4.3	23.181	27600000	7601200	1993000	13152000	4854500	3066700	844580	221440	1461300	539390
H0YBL1;A0A024R830;A0A140VJL8;P29218	IMPA1	H0YBL1_HUMAN Inositol-1-monophosphatase (Fragment) OS=Homo sapiens OX=9606 GN=IMPA1 PE=1 SV=1;A0A024R830_HUMAN Inositol-1-monophosphatase OS=Homo sapiens OX=9606 GN=IMPA1 PE=3 SV=1;A0A140VJL8_HUMAN Inositol-1-monophosphatase OS=Homo sapiens OX=9606 PE=2 SV	4	1	1	1	3.8	28.529	5433300	0	0	5433300	0	362220	0	0	362220	0
P61106;A0A024R845;X6RFL8	RAB14	RAB14_HUMAN Ras-related protein Rab-14 OS=Homo sapiens OX=9606 GN=RAB14 PE=1 SV=4;A0A024R845_HUMAN Ras-related protein Rab-14 OS=Homo sapiens OX=9606 GN=RAB14 PE=3 SV=1;X6RFL8_HUMAN Ras-related protein Rab-14 (Fragment) OS=Homo sapiens OX=9606 GN=RAB14 PE=	3	8	8	8	53	23.897	244110000	0	4598900	2015200	237500000	15257000	0	287430	125950	14844000
B7Z3E2;A0A024R861;O00743	PPP6C	B7Z3E2_HUMAN cDNA FLJ50777, highly similar to Serine/threonine-protein phosphatase 6 OS=Homo sapiens OX=9606 PE=2 SV=1;A0A024R861_HUMAN Serine/threonine-protein phosphatase OS=Homo sapiens OX=9606 GN=PPP6C PE=2 SV=1;PPP6_HUMAN Serine/threonine-protein phos	3	1	1	1	7.6	18.033	14924000	0	0	0	14924000	1492400	0	0	0	1492400
B4E2V5;B4DZK8;A0A024R882;P27105;F8VSL7;B4E310	STOM	B4E2V5_HUMAN cDNA FLJ52062, highly similar to Erythrocyte band 7 integral membrane protein OS=Homo sapiens OX=9606 PE=2 SV=1;B4DZK8_HUMAN cDNA FLJ61192, highly similar to Erythrocyte band 7 integral membrane protein OS=Homo sapiens OX=9606 PE=2 SV=1;A0A024	6	6	6	6	31.2	25.964	59969000	0	666160	52172000	7129900	4283500	0	47583	3726600	509280
A0A8I5KS71;A0A8J8YYJ1;B2RCX0;A0A024R895;Q5VXV3;A0A0C4DFV9;Q01105;P0DME0	SET;SETSIP	A0A8I5KS71_HUMAN Protein SET OS=Homo sapiens OX=9606 GN=SET PE=1 SV=1;A0A8J8YYJ1_HUMAN Protein SET OS=Homo sapiens OX=9606 GN=SET PE=1 SV=1;B2RCX0_HUMAN cDNA, FLJ96345, Homo sapiens SET translocation (myeloid leukemia-associated) (SET),mRNA OS=Homo sapiens	8	2	2	2	9.9	26.779	30298000	1743800	0	9217000	19337000	4328200	249110	0	1316700	2762400
A0A024R8D4;Q9Y399;A0A8Q3SHX8;A0A8Q3SHW9	MRPS2	A0A024R8D4_HUMAN Mitochondrial ribosomal protein S2, isoform CRA_a OS=Homo sapiens OX=9606 GN=MRPS2 PE=3 SV=1;RT02_HUMAN 28S ribosomal protein S2, mitochondrial OS=Homo sapiens OX=9606 GN=MRPS2 PE=1 SV=1;A0A8Q3SHX8_HUMAN 28S ribosomal protein S2, mitochond	4	3	3	3	8.5	35.552	51466000	4203600	0	36428000	10835000	2573300	210180	0	1821400	541750
A0A024R8D7;P31025	LCN1	A0A024R8D7_HUMAN Lipocalin 1 (Tear prealbumin), isoform CRA_a OS=Homo sapiens OX=9606 GN=LCN1 PE=3 SV=1;LCN1_HUMAN Lipocalin-1 OS=Homo sapiens OX=9606 GN=LCN1 PE=1 SV=1	2	1	1	1	6.2	19.25	5137700	3825600	0	1312100	0	642220	478200	0	164010	0
Q9BV86;A0A024R8E4;S4R338	NTMT1;C9orf32	NTM1A_HUMAN N-terminal Xaa-Pro-Lys N-methyltransferase 1 OS=Homo sapiens OX=9606 GN=NTMT1 PE=1 SV=3;A0A024R8E4_HUMAN Chromosome 9 open reading frame 32, isoform CRA_a OS=Homo sapiens OX=9606 GN=C9orf32 PE=3 SV=1;S4R338_HUMAN N-terminal Xaa-Pro-Lys N-methyl	3	2	2	2	10.8	25.387	7844800	0	0	0	7844800	784480	0	0	0	784480
A0A024R8L0;J3QLS3;Q9Y2R9;J3KSI8;J3QQS1;J3QKW2	MRPS7	A0A024R8L0_HUMAN Mitochondrial ribosomal protein S7, isoform CRA_a OS=Homo sapiens OX=9606 GN=MRPS7 PE=3 SV=1;J3QLS3_HUMAN 28S ribosomal protein S7, mitochondrial OS=Homo sapiens OX=9606 GN=MRPS7 PE=1 SV=1;RT07_HUMAN 28S ribosomal protein S7, mitochondrial	6	6	6	6	25.2	28.134	59947000	1031400	0	0	58915000	4611300	79335	0	0	4532000
B5BUF9;B5BU32;A0A384MDV9;A0A024R8N6;P04183	TK1	B5BUF9_HUMAN Thymidine kinase (Fragment) OS=Homo sapiens OX=9606 GN=TK1 PE=2 SV=1;B5BU32_HUMAN Thymidine kinase OS=Homo sapiens OX=9606 GN=TK1 PE=2 SV=1;A0A384MDV9_HUMAN Thymidine kinase OS=Homo sapiens OX=9606 PE=2 SV=1;A0A024R8N6_HUMAN Thymidine kinase O	5	1	1	1	4.3	25.44	0	0	0	0	0	0	0	0	0	0
K7EQ08;K7EKN4;A0A024R8V0;A0A0S2Z5A5;A0A024R8Q0;A0A0S2Z5W9;Q1WWK5;A0A6Q8PHC2;K7EL40;K7EK18;K7EQD7;K7ER14;K7EIE4;K7ER52;K7EJZ2;K7ENQ5;K7EN52;Q9UHD8	2023-09-09	K7EQ08_HUMAN Septin-9 OS=Homo sapiens OX=9606 GN=SEPTIN9 PE=1 SV=1;K7EKN4_HUMAN Septin-9 (Fragment) OS=Homo sapiens OX=9606 GN=SEPTIN9 PE=1 SV=8;A0A024R8V0_HUMAN Septin 9, isoform CRA_a OS=Homo sapiens OX=9606 GN=SEPT9 PE=3 SV=1;A0A0S2Z5A5_HUMAN Septin 9 i	18	1	1	1	31.6	6.3843	157600000	0	46744000	0	110850000	78798000	0	23372000	0	55426000
A0A024R8T9;O43760;K7ELD9;K7ENG9;K7EJ35	SYNGR2	A0A024R8T9_HUMAN Synaptogyrin OS=Homo sapiens OX=9606 GN=SYNGR2 PE=3 SV=1;SNG2_HUMAN Synaptogyrin-2 OS=Homo sapiens OX=9606 GN=SYNGR2 PE=1 SV=1;K7ELD9_HUMAN Synaptogyrin-2 OS=Homo sapiens OX=9606 GN=SYNGR2 PE=1 SV=1;K7ENG9_HUMAN Synaptogyrin-2 OS=Homo sapi	5	2	2	2	8.9	24.81	35304000	1370800	0	0	33933000	5043400	195830	0	0	4847500
A0A024R904;Q9HB71;Q6NVY0;B4DFD3;B2ZWH1	CACYBP	A0A024R904_HUMAN Calcyclin-binding protein OS=Homo sapiens OX=9606 GN=CACYBP PE=4 SV=1;CYBP_HUMAN Calcyclin-binding protein OS=Homo sapiens OX=9606 GN=CACYBP PE=1 SV=2;Q6NVY0_HUMAN Calcyclin-binding protein OS=Homo sapiens OX=9606 GN=CACYBP PE=2 SV=1	5	10	10	10	56.6	26.21	333270000	28581000	2972600	272350000	29365000	25636000	2198600	228660	20950000	2258800
A0A024R952;Q13835	PKP1	A0A024R952_HUMAN Plakophilin 1 (Ectodermal dysplasia/skin fragility syndrome), isoform CRA_a OS=Homo sapiens OX=9606 GN=PKP1 PE=3 SV=1;PKP1_HUMAN Plakophilin-1 OS=Homo sapiens OX=9606 GN=PKP1 PE=1 SV=2	2	1	1	1	2.1	80.496	5486200	1525400	0	0	3960800	121920	33899	0	0	88018
Q4G168;B3KWK1;B2RD40;A0A024R994;A8K8A4;E7ENV7;B7Z370;A0A0J9YWA1;O75131;Q96FN4;Q8IYJ1;Q96A23;O95741;Q86YQ8;Q9HCH3;Q9UBL6	CPNE4;CPNE6;CPNE3;CPNE8;CPNE2;CPNE9;CPNE5;CPNE7	Q4G168_HUMAN CPNE4 protein OS=Homo sapiens OX=9606 GN=CPNE4 PE=2 SV=1;B3KWK1_HUMAN Copine VI (Neuronal), isoform CRA_a OS=Homo sapiens OX=9606 GN=CPNE6 PE=2 SV=1;B2RD40_HUMAN cDNA, FLJ96442, highly similar to Homo sapiens copine II (CPNE2), mRNA OS=Homo sa	16	1	1	1	8.3	11.745	2840700	0	0	0	2840700	710180	0	0	0	710180
A0A024R9D7;Q16698;E5RJD2;E5RJG7;Q7LDK6;E5RFV2;H0YAW3;E5RID6	DECR1;DECR	A0A024R9D7_HUMAN 2,4-dienoyl CoA reductase 1, mitochondrial, isoform CRA_b OS=Homo sapiens OX=9606 GN=DECR1 PE=4 SV=1;DECR_HUMAN 2,4-dienoyl-CoA reductase [(3E)-enoyl-CoA-producing], mitochondrial OS=Homo sapiens OX=9606 GN=DECR1 PE=1 SV=1;E5RJD2_HUMAN 2,4	8	6	6	6	23.3	36.067	83592000	3329900	2736100	71041000	6484900	3799600	151360	124370	3229100	294770
E5RGY0;B4E1G1;A0A024R9G3;Q9BUN8	DERL1	E5RGY0_HUMAN Derlin OS=Homo sapiens OX=9606 GN=DERL1 PE=1 SV=1;B4E1G1_HUMAN Derlin OS=Homo sapiens OX=9606 GN=DERL1 PE=1 SV=1;A0A024R9G3_HUMAN Derlin OS=Homo sapiens OX=9606 GN=DERL1 PE=3 SV=1;DERL1_HUMAN Derlin-1 OS=Homo sapiens OX=9606 GN=DERL1 PE=1 SV=1	4	1	1	1	7.3	17.221	7557700	0	0	0	7557700	1259600	0	0	0	1259600
H3BNE1;H3BR18;H3BM38;H3BPJ0;A0A024R9R8;A8K287;O00161	SNAP23	H3BNE1_HUMAN Synaptosomal-associated protein 23 OS=Homo sapiens OX=9606 GN=SNAP23 PE=1 SV=1;H3BR18_HUMAN Synaptosomal-associated protein (Fragment) OS=Homo sapiens OX=9606 GN=SNAP23 PE=1 SV=1;H3BM38_HUMAN Synaptosomal-associated protein (Fragment) OS=Homo	7	1	1	1	14.4	11.14	0	0	0	0	0	0	0	0	0	0
A6QKW0;A0A024R9W7;P57088;D6RAA6;H0Y8N0;J3KN43;D6RBY2	SHINC3;TMEM33	A6QKW0_HUMAN SHINC3 OS=Homo sapiens OX=9606 GN=SHINC3 PE=2 SV=1;A0A024R9W7_HUMAN Transmembrane protein 33, isoform CRA_a OS=Homo sapiens OX=9606 GN=TMEM33 PE=3 SV=1;TMM33_HUMAN Transmembrane protein 33 OS=Homo sapiens OX=9606 GN=TMEM33 PE=1 SV=2;D6RAA6_HUM	7	7	7	7	30.8	27.951	523860000	5250100	240810000	10528000	267270000	47624000	477280	21892000	957060	24298000
A0A7I2V4S4;A0A7I2V4N1;A0A024RA28;A0A7I2V3P1;A0A7I2V3P7;A0A7I2V323;A0A384NL58;P22626;I6L957;A0A087WUI2;A0A7I2V4I6;A0A7I2YQN4;A0A7I2V4N0	HNRPA2B1;HNRNPA2B1	A0A7I2V4S4_HUMAN Heterogeneous nuclear ribonucleoproteins A2/B1 OS=Homo sapiens OX=9606 GN=HNRNPA2B1 PE=1 SV=1;A0A7I2V4N1_HUMAN Heterogeneous nuclear ribonucleoproteins A2/B1 OS=Homo sapiens OX=9606 GN=HNRNPA2B1 PE=1 SV=1;A0A024RA28_HUMAN Heterogeneous nuc	13	5	5	4	18.8	28.222	74572000	28164000	3143200	24260000	19005000	4660700	1760200	196450	1516200	1187800
A0A7I2V2H3;Q53GF5;A0A024RA52;P25787;Q6MZI6;A0A7I2YQP7;C9JCK5;H3BT36	PSMA2	A0A7I2V2H3_HUMAN Proteasome subunit alpha type OS=Homo sapiens OX=9606 PE=1 SV=1;Q53GF5_HUMAN Proteasome subunit alpha type (Fragment) OS=Homo sapiens OX=9606 PE=2 SV=1;A0A024RA52_HUMAN Proteasome subunit alpha type OS=Homo sapiens OX=9606 GN=PSMA2 PE=1 SV	8	5	5	5	33.5	19.914	86189000	1666700	1394800	0	83127000	9576500	185190	154980	0	9236400
C9JPX5;C9JKL2;A0A024RA89;O95772	STARD3NL	C9JPX5_HUMAN STARD3 N-terminal-like protein (Fragment) OS=Homo sapiens OX=9606 GN=STARD3NL PE=1 SV=1;C9JKL2_HUMAN STARD3 N-terminal-like protein OS=Homo sapiens OX=9606 GN=STARD3NL PE=1 SV=1;A0A024RA89_HUMAN STARD3 N-terminal like, isoform CRA_a OS=Homo sa	4	1	1	1	4.9	23.505	3253100	0	0	0	3253100	325310	0	0	0	325310
Q5T3T0;Q5T3T1;F2Z357;A0A024RAB5;Q49AP2;X6R8W7;P47736	RAP1GAP;RAP1GA1	Q5T3T0_HUMAN Rap1 GTPase-activating protein 1 (Fragment) OS=Homo sapiens OX=9606 GN=RAP1GAP PE=1 SV=8;Q5T3T1_HUMAN Rap1 GTPase-activating protein 1 (Fragment) OS=Homo sapiens OX=9606 GN=RAP1GAP PE=1 SV=1;F2Z357_HUMAN Rap1 GTPase-activating protein 1 OS=Hom	7	1	1	1	40	4.1697	26161000	9366200	3463400	2659300	10672000	13080000	4683100	1731700	1329700	5335800
B3KUD0;A0A024RAE5;Q53S58;B4DR32	MGC10993;TMEM177	B3KUD0_HUMAN Transmembrane protein 177 OS=Homo sapiens OX=9606 PE=2 SV=1;A0A024RAE5_HUMAN Transmembrane protein 177 OS=Homo sapiens OX=9606 GN=MGC10993 PE=3 SV=1;TM177_HUMAN Transmembrane protein 177 OS=Homo sapiens OX=9606 GN=TMEM177 PE=1 SV=1;B4DR32_HUMA	4	3	3	3	8.7	33.732	28404000	3417700	0	24986000	0	2582200	310700	0	2271500	0
H0YA83;H0Y9B6;Q5URX0;A0A024RAJ6;P07686	HEXB	H0YA83_HUMAN beta-N-acetylhexosaminidase (Fragment) OS=Homo sapiens OX=9606 GN=HEXB PE=1 SV=1;H0Y9B6_HUMAN beta-N-acetylhexosaminidase (Fragment) OS=Homo sapiens OX=9606 GN=HEXB PE=1 SV=1;Q5URX0_HUMAN beta-N-acetylhexosaminidase OS=Homo sapiens OX=9606 GN=	5	1	1	1	6.5	19.412	4593400	0	0	4593400	0	417580	0	0	417580	0
P61020;A0A024RB09;Q6FI54	RAB5B	RAB5B_HUMAN Ras-related protein Rab-5B OS=Homo sapiens OX=9606 GN=RAB5B PE=1 SV=1;A0A024RB09_HUMAN RAB5B, member RAS oncogene family, isoform CRA_a OS=Homo sapiens OX=9606 GN=RAB5B PE=4 SV=1;Q6FI54_HUMAN RAB5B protein OS=Homo sapiens OX=9606 GN=RAB5B PE=2	3	5	5	2	27.9	23.707	86998000	0	1929700	0	85069000	7908900	0	175430	0	7733500
F8VZJ2;F8VNW4;F8W0W4;A0A7I2V2K5;A0A024RB41;H0YHX9;A0A7I2V473;Q13765;E9PAV3;F8VZ58;A8K6N6;B4DDI8;Q9BZK3	NACA;hCG_2016482;NACAP1	F8VZJ2_HUMAN Nascent polypeptide-associated complex subunit alpha OS=Homo sapiens OX=9606 GN=NACA PE=1 SV=1;F8VNW4_HUMAN Nascent polypeptide-associated complex subunit alpha (Fragment) OS=Homo sapiens OX=9606 GN=NACA PE=1 SV=1;F8W0W4_HUMAN Nascent polypept	13	2	2	2	20.6	15.016	26743000	0	0	14052000	12691000	4457100	0	0	2342000	2115100
A0A0C4DGI3;B3KTN4;B4DJV2;A0A024RB75;O75390;H0YIC4;F8VRI6;F8VPF9;F8VPA1;F8VR34;F8W1S4;H0YH82;Q0QEL2;B7Z1E1	CS	A0A0C4DGI3_HUMAN Citrate synthase OS=Homo sapiens OX=9606 GN=CS PE=1 SV=1;B3KTN4_HUMAN Citrate synthase OS=Homo sapiens OX=9606 PE=2 SV=1;B4DJV2_HUMAN Citrate synthase OS=Homo sapiens OX=9606 GN=CS PE=1 SV=1;A0A024RB75_HUMAN Citrate synthase OS=Homo sapien	14	2	2	2	4.8	44.703	5165000	0	0	2881800	2283200	344330	0	0	192120	152210
A0A024RB77;G3V5T9;P24941;A0A024RB10;E7ESI2;B4DDL9	CDK2	A0A024RB77_HUMAN Cyclin-dependent kinase 2, isoform CRA_b OS=Homo sapiens OX=9606 GN=CDK2 PE=3 SV=1;G3V5T9_HUMAN Cyclin-dependent kinase 2 OS=Homo sapiens OX=9606 GN=CDK2 PE=1 SV=1;CDK2_HUMAN Cyclin-dependent kinase 2 OS=Homo sapiens OX=9606 GN=CDK2 PE=1 S	6	6	4	4	22.8	33.929	20990000	977360	0	20013000	0	1104800	51440	0	1053300	0
H0YIN7;F8W0A3;F8VR77;A8K6Y1;Q6PIN5;A0A024RB85;Q05D08;Q9UQ80	PA2G4	H0YIN7_HUMAN Peptidase_M24 domain-containing protein (Fragment) OS=Homo sapiens OX=9606 PE=1 SV=3;F8W0A3_HUMAN Proliferation-associated protein 2G4 (Fragment) OS=Homo sapiens OX=9606 GN=PA2G4 PE=1 SV=1;F8VR77_HUMAN Proliferation-associated protein 2G4 OS=H	8	1	1	1	19	17.598	5580500	0	5580500	0	0	697570	0	697570	0	0
Q9UL25;A0A024RBA9;Q96GX3	RAB21	RAB21_HUMAN Ras-related protein Rab-21 OS=Homo sapiens OX=9606 GN=RAB21 PE=1 SV=3;A0A024RBA9_HUMAN Ras-related protein Rab-21 OS=Homo sapiens OX=9606 GN=RAB21 PE=3 SV=1	3	3	3	3	16	24.347	6593900	0	0	0	6593900	507220	0	0	0	507220
F8VYH9;F8VTV8;F8VWX7;A0A024RBB6;P11802;F8VYY1;Q96BE9;F8W1L8	CDK4	F8VYH9_HUMAN Cyclin-dependent kinase 4 (Fragment) OS=Homo sapiens OX=9606 GN=CDK4 PE=1 SV=1;F8VTV8_HUMAN Cyclin-dependent kinase 4 OS=Homo sapiens OX=9606 GN=CDK4 PE=1 SV=1;F8VWX7_HUMAN Cyclin-dependent kinase 4 (Fragment) OS=Homo sapiens OX=9606 GN=CDK4 P	8	2	1	1	11.8	18.685	0	0	0	0	0	0	0	0	0	0
Q8NCF7;B2RE88;A0A024RBE8;A0A024RBH9;Q00325;F8VVM2;Q53HC3;F8VWR4;F8VWQ0	SLC25A3	Q8NCF7_HUMAN Phosphate carrier protein, mitochondrial OS=Homo sapiens OX=9606 PE=2 SV=1;B2RE88_HUMAN Phosphate carrier protein, mitochondrial OS=Homo sapiens OX=9606 PE=2 SV=1;A0A024RBE8_HUMAN Phosphate carrier protein, mitochondrial OS=Homo sapiens OX=960	9	7	7	7	21.6	39.932	243900000	32665000	1843100	176210000	33189000	13550000	1814700	102400	9789200	1843800
B4DRX3;Q8TBK5;Q8N5Z7;A0A024RBK3;Q9HBB3;Q02878;B2R4K7;F8VR69;F8VZ45;U3KQR5	RPL6	B4DRX3_HUMAN 60S ribosomal protein L6 OS=Homo sapiens OX=9606 PE=2 SV=1;Q8TBK5_HUMAN 60S ribosomal protein L6 OS=Homo sapiens OX=9606 GN=RPL6 PE=1 SV=1;Q8N5Z7_HUMAN 60S ribosomal protein L6 OS=Homo sapiens OX=9606 GN=RPL6 PE=1 SV=1;A0A024RBK3_HUMAN 60S rib	10	3	3	3	14.1	26.073	31584000	0	0	25452000	6132100	2632000	0	0	2121000	511010
A0A087WYY5;F8VR82;Q9UPN1;F8VYE8;A0A024RBP2;F8W0W8;P36873	PPP1CC	A0A087WYY5_HUMAN Serine/threonine-protein phosphatase OS=Homo sapiens OX=9606 GN=PPP1CC PE=1 SV=1;F8VR82_HUMAN Serine/threonine-protein phosphatase OS=Homo sapiens OX=9606 GN=PPP1CC PE=1 SV=1;Q9UPN1_HUMAN Serine/threonine-protein phosphatase (Fragment) OS=	7	1	1	1	7.1	16.214	1902500	0	0	0	1902500	211390	0	0	0	211390
A0A3B3ITA2;F5H6A0;F5H0N7;Q59GJ4;J3KP58;A0A024RBR1;P30622	CLIP1;RSN	A0A3B3ITA2_HUMAN CAP-Gly domain-containing linker protein 1 (Fragment) OS=Homo sapiens OX=9606 GN=CLIP1 PE=1 SV=1;F5H6A0_HUMAN CAP-Gly domain-containing linker protein 1 (Fragment) OS=Homo sapiens OX=9606 GN=CLIP1 PE=1 SV=2;F5H0N7_HUMAN CAP-Gly domain-cont	7	1	1	1	3.2	91.223	6004400000	5354900000	643290000	6244400	0	142960000	127500000	15316000	148680	0
F8VVL1;A0A024RBR3;O43583	DENR	F8VVL1_HUMAN Density-regulated protein OS=Homo sapiens OX=9606 GN=DENR PE=1 SV=1;A0A024RBR3_HUMAN Density-regulated protein OS=Homo sapiens OX=9606 GN=DENR PE=3 SV=1;DENR_HUMAN Density-regulated protein OS=Homo sapiens OX=9606 GN=DENR PE=1 SV=2	3	1	1	1	5	17.77	14196000	0	0	4899500	9296900	1774500	0	0	612440	1162100
Q8NHW5;F8VU65;A8K4Z4;Q53HW2;Q53HK9;F8VWS0;F8VS58;Q6NSF2;F8VZS0;G3V210;F8VRK7;F8VQY6;A0A024RBS2;P05388;F8VW21;B4E3D5;F8VPE8;F8VWV4	RPLP0P6;RPLP0	RLA0L_HUMAN 60S acidic ribosomal protein P0-like OS=Homo sapiens OX=9606 GN=RPLP0P6 PE=5 SV=1;F8VU65_HUMAN 60S acidic ribosomal protein P0 (Fragment) OS=Homo sapiens OX=9606 GN=RPLP0 PE=1 SV=1;A8K4Z4_HUMAN 60S acidic ribosomal protein P0 OS=Homo sapiens OX	18	2	2	2	6.6	34.364	8120300	0	0	5589000	2531300	580020	0	0	399220	180800
A0A024RC13;P78334	GABRE	A0A024RC13_HUMAN Gamma-aminobutyric acid (GABA) A receptor, epsilon, isoform CRA_b OS=Homo sapiens OX=9606 GN=GABRE PE=3 SV=1;GBRE_HUMAN Gamma-aminobutyric acid receptor subunit epsilon OS=Homo sapiens OX=9606 GN=GABRE PE=2 SV=2	2	1	1	1	5.9	45.729	63392000	0	0	53581000	9811400	3962000	0	0	3348800	613210
H0YCR7;A0A024RC87;A0A140VJT8;P13489	RNH1	H0YCR7_HUMAN Ribonuclease inhibitor (Fragment) OS=Homo sapiens OX=9606 GN=RNH1 PE=1 SV=1;A0A024RC87_HUMAN Ribonuclease inhibitor OS=Homo sapiens OX=9606 GN=RNH1 PE=4 SV=1;A0A140VJT8_HUMAN Ribonuclease inhibitor OS=Homo sapiens OX=9606 PE=2 SV=1;RINI_HUMAN	4	1	1	1	5.3	30.45	0	0	0	0	0	0	0	0	0	0
K4DIA7;E9PMR4;A0A6M5CII8;A0A6M5CH24;A0A6M5CDG2;A0A024RCB3;P48509	CD151	K4DIA7_HUMAN Tetraspanin (Fragment) OS=Homo sapiens OX=9606 GN=CD151 PE=1 SV=1;E9PMR4_HUMAN Tetraspanin OS=Homo sapiens OX=9606 GN=CD151 PE=1 SV=1;A0A6M5CII8_HUMAN Tetraspanin OS=Homo sapiens OX=9606 GN=CD151 PE=3 SV=1;A0A6M5CH24_HUMAN Tetraspanin OS=Homo	7	1	1	1	4.3	25.588	3211100	0	0	0	3211100	321110	0	0	0	321110
Q96MK8;A0A024RCF3	hCG_1640777	Q96MK8_HUMAN cDNA FLJ32212 fis, clone PLACE6003399, weakly similar to SPIDROIN 1 OS=Homo sapiens OX=9606 PE=2 SV=1;A0A024RCF3_HUMAN HCG1640777, isoform CRA_a OS=Homo sapiens OX=9606 GN=hCG_1640777 PE=4 SV=1	2	1	1	1	3.1	26.332	0	0	0	0	0	0	0	0	0	0
Q69YT6;H0Y400;A0A140T9X3;A0A0G2JJZ9;B4DP52;Q5STU3;A0A024RCM3;B4DX78;O00148;Q13838	DKFZp547B159;DDX39B;hCG_2005638;DDX39A	Q69YT6_HUMAN Uncharacterized protein DKFZp547B159 (Fragment) OS=Homo sapiens OX=9606 GN=DKFZp547B159 PE=2 SV=1;H0Y400_HUMAN Spliceosome RNA helicase DDX39B (Fragment) OS=Homo sapiens OX=9606 GN=DDX39B PE=1 SV=1;A0A140T9X3_HUMAN Spliceosome RNA helicase DDX	10	1	1	1	5.5	21.203	3190800	0	0	0	3190800	319080	0	0	0	319080
A0A024RCQ0;A0A1U9X7P1;A0A1U9X7N5;A0A024RCW8;O77932	DOM3Z;DXO	A0A024RCQ0_HUMAN Decapping nuclease OS=Homo sapiens OX=9606 GN=DOM3Z PE=3 SV=1;A0A1U9X7P1_HUMAN Decapping nuclease OS=Homo sapiens OX=9606 PE=3 SV=1;A0A1U9X7N5_HUMAN Decapping nuclease OS=Homo sapiens OX=9606 PE=3 SV=1;A0A024RCW8_HUMAN Decapping nuclease O	5	1	1	1	10.9	15.65	15710000	0	0	0	15710000	3927500	0	0	0	3927500
B7Z4G0;R4GMU7;A0A024RD36;Q6DKI1	RPL7L1	B7Z4G0_HUMAN cDNA FLJ51993, highly similar to Ribosomal protein L7-like 1 OS=Homo sapiens OX=9606 PE=2 SV=1;R4GMU7_HUMAN 60S ribosomal protein L7-like 1 (Fragment) OS=Homo sapiens OX=9606 GN=RPL7L1 PE=1 SV=2;A0A024RD36_HUMAN Ribosomal protein L7-like 1, is	4	2	2	2	14.2	16.587	19810000	6695900	0	13114000	0	2201100	743990	0	1457100	0
A0A024RD44;C9IY40;A0A669KAX9;Q5T653	MRPL2	A0A024RD44_HUMAN 60S ribosomal protein L8 OS=Homo sapiens OX=9606 GN=MRPL2 PE=3 SV=1;C9IY40_HUMAN 39S ribosomal protein L2, mitochondrial OS=Homo sapiens OX=9606 GN=MRPL2 PE=1 SV=1;A0A669KAX9_HUMAN Ribosomal_L2_C domain-containing protein (Fragment) OS=Hom	4	1	1	1	16.8	16.033	6522800	0	0	6522800	0	931830	0	0	931830	0
Q6PK50;A0A024RD80;P08238;B4DMA2;O14942;B4DGL0;Q58FF7;F8W026;Q8TBA7;A0A7P0T917;Q58FF6	HSP90AB1	Q6PK50_HUMAN HSP90AB1 protein (Fragment) OS=Homo sapiens OX=9606 GN=HSP90AB1 PE=1 SV=1;A0A024RD80_HUMAN Heat shock protein 90kDa alpha (Cytosolic), class B member 1, isoform CRA_a OS=Homo sapiens OX=9606 GN=HSP90AB1 PE=3 SV=1;HS90B_HUMAN Heat shock protein	11	5	5	2	14.8	40.295	87520000	3670000	3800800	21980000	58069000	5148200	215880	223580	1292900	3415800
D6RF44;H0YA96;D6RAF8;H0Y8G5;Q12771;B4DTC3;A0A024RDF4;A0A024RDB4;A1LU37;Q14103;D6RD83;D6RBQ9;B4E0W4	HNRNPD;HNRPD	D6RF44_HUMAN Heterogeneous nuclear ribonucleoprotein D0 (Fragment) OS=Homo sapiens OX=9606 GN=HNRNPD PE=1 SV=8;H0YA96_HUMAN Heterogeneous nuclear ribonucleoprotein D0 (Fragment) OS=Homo sapiens OX=9606 GN=HNRNPD PE=1 SV=1;D6RAF8_HUMAN Heterogeneous nuclear	13	2	2	2	21.6	12.553	38017000	6581700	0	11632000	19804000	5431000	940240	0	1661700	2829100
H0Y8W8;H7BXG7;A0A1S5UZ19;A0A024RDH6;A1LU61;D6REX3;O94979	SEC31A;SEC31L1	H0Y8W8_HUMAN Protein transport protein Sec31A (Fragment) OS=Homo sapiens OX=9606 GN=SEC31A PE=1 SV=1;H7BXG7_HUMAN Protein transport protein Sec31A OS=Homo sapiens OX=9606 GN=SEC31A PE=1 SV=1;A0A1S5UZ19_HUMAN Protein transport protein Sec31A OS=Homo sapiens	7	1	1	1	4.4	40.833	2661300	0	0	0	2661300	295690	0	0	0	295690
C9JBI3;Q53EY1;A0A024RDL3;A0A024RDL9;P78330;C9JEJ7;F8WD74	PSPH	C9JBI3_HUMAN phosphoserine phosphatase (Fragment) OS=Homo sapiens OX=9606 GN=PSPH PE=1 SV=1;Q53EY1_HUMAN phosphoserine phosphatase (Fragment) OS=Homo sapiens OX=9606 PE=2 SV=1;A0A024RDL3_HUMAN phosphoserine phosphatase OS=Homo sapiens OX=9606 GN=PSPH PE=3	7	5	5	5	29.4	20.745	38989000	0	2814900	0	36174000	3249100	0	234570	0	3014500
Q5T7C4;B7Z965;Q59GW1;A0A024RDR0;P09429;B2RPK0;B3KQ05;A0A286R9D9;D3DQY9;Q75MM1;A0A286R9F1;Q9NYD7;Q53TD0;P23497	HMGB1;HMGB1P1	Q5T7C4_HUMAN High mobility group protein B1 OS=Homo sapiens OX=9606 GN=HMGB1 PE=1 SV=1;B7Z965_HUMAN cDNA FLJ56337, highly similar to High mobility group protein B1 OS=Homo sapiens OX=9606 PE=2 SV=1;Q59GW1_HUMAN High-mobility group box 1 variant (Fragment)	14	9	9	8	61.4	18.311	363900000	0	28572000	0	335320000	72779000	0	5714400	0	67065000
A0A024RDU9;P13984	GTF2F2	A0A024RDU9_HUMAN General transcription factor IIF subunit 2 OS=Homo sapiens OX=9606 GN=GTF2F2 PE=3 SV=1;T2FB_HUMAN General transcription factor IIF subunit 2 OS=Homo sapiens OX=9606 GN=GTF2F2 PE=1 SV=2	2	2	2	2	8.4	28.38	11703000	0	0	11703000	0	650160	0	0	650160	0
E7EV12;E7EQT5;E7ETV3;A0A024RDY0;H0Y8C6;O00410;C9J875;C9JQT6;C9JZD8;E7ETV8;E7ESZ1;E7EWK4;E7EX05;H0Y3V4;B4E0R6	IPO5;RANBP5	E7EV12_HUMAN Importin-5 (Fragment) OS=Homo sapiens OX=9606 GN=IPO5 PE=1 SV=2;E7EQT5_HUMAN Importin-5 OS=Homo sapiens OX=9606 GN=IPO5 PE=1 SV=1;E7ETV3_HUMAN Importin-5 (Fragment) OS=Homo sapiens OX=9606 GN=IPO5 PE=1 SV=1;A0A024RDY0_HUMAN RAN binding protein	15	2	2	2	15.3	13.761	5185200	0	0	0	5185200	648160	0	0	0	648160
A0A024RDY2;J3KPG2;E9PJF7;A0A0P1J1R0;Q5W0H4;A0A0B4J2C3;Q9HAU6;P13693	TPT1;TPT1P8	A0A024RDY2_HUMAN Tumor protein, translationally-controlled 1, isoform CRA_a OS=Homo sapiens OX=9606 GN=TPT1 PE=3 SV=1;J3KPG2_HUMAN Translationally-controlled tumor protein OS=Homo sapiens OX=9606 GN=TPT1 PE=1 SV=1;E9PJF7_HUMAN Translationally-controlled tu	8	1	1	1	5.8	15.597	12381000	0	0	0	12381000	2476200	0	0	0	2476200
W8D5L5;H9P1N1;A0A060BKR4	ATP6	W8D5L5_HUMAN ATP synthase subunit a OS=Homo sapiens OX=9606 GN=ATP6 PE=3 SV=1;H9P1N1_HUMAN ATP synthase subunit a OS=Homo sapiens OX=9606 GN=ATP6 PE=3 SV=1;A0A060BKR4_HUMAN ATP synthase subunit a OS=Homo sapiens OX=9606 GN=ATP6 PE=3 SV=1	3	1	1	1	5.8	24.8	0	0	0	0	0	0	0	0	0	0
B7ZMG8;A0A5C2GUJ4;A0A5C2GK32;A0A5C2GYP9;A0A5C2GVK6;A0A5C2GW75;A0A5C2GKP9;A0A5C2GRE3;A0A5C2GL22;A0A5C2GSU3;A0A5C2GST3;A0A5C2GSE1;A0A5C2GS21;A0A5C2GRW0;A0A5C2GVB4;A0A5C2FUP9;A0A5C2GUW2;A0A5C2GPC1;A0A5C2GKJ3;A0A5C2GNM3;A0A5C2GMW0;A0A5C2GME1;A0A5C2GLR4;A0A5C2FVP2;A0A5C2GT77;A0A5C2GSX2;A0A5C2GTE9;A0A5C2GU00;A0A5C2GUY0;A0A5C2GYU9;A0A5C2GYV8;A0A5C2GYW0;A0A5C2GYP2;A0A109PS54;A0A5C2GWE3;A0A5C2GWD0;A0A5C2G…	IGKV2D-29;IGKV2D-30;IGKV2D-26;IGKV2D-28;IGKV A18;IGKV2-40;VKA17	B7ZMG8_HUMAN IGv domain-containing protein OS=Homo sapiens OX=9606 PE=2 SV=1;A0A5C2GUJ4_HUMAN IG c1195_light_IGKV2-28_IGKJ1 (Fragment) OS=Homo sapiens OX=9606 PE=2 SV=1;A0A5C2GK32_HUMAN IG c361_light_IGKV2D-29_IGKJ1 (Fragment) OS=Homo sapiens OX=9606 PE=2	243	1	1	1	15.7	9.0579	12891000	10639000	2252300	0	0	2578200	2127800	450450	0	0
H0YLE1;H0YKN3;A0A087WSZ6;D5KJA2;D5KJA1;Q6PKH6;Q9BTZ2;P0CG22	DHRS4L2;DHRS4;DHRS4L1	H0YLE1_HUMAN Dehydrogenase/reductase SDR family member 4-like 2 (Fragment) OS=Homo sapiens OX=9606 GN=DHRS4L2 PE=1 SV=8;H0YKN3_HUMAN Dehydrogenase/reductase SDR family member 4-like 2 (Fragment) OS=Homo sapiens OX=9606 GN=DHRS4L2 PE=1 SV=1;A0A087WSZ6_HUMAN	8	1	1	1	18.8	5.1209	8062600	0	1105700	4166200	2790600	1612500	0	221150	833250	558120
A0A087WT90;Q9H2W6	MRPL46	A0A087WT90_HUMAN 39S ribosomal protein L46, mitochondrial OS=Homo sapiens OX=9606 GN=MRPL46 PE=1 SV=1;RM46_HUMAN 39S ribosomal protein L46, mitochondrial OS=Homo sapiens OX=9606 GN=MRPL46 PE=1 SV=1	2	1	1	1	5.3	19.083	4689000	0	0	4689000	0	426270	0	0	426270	0
A0A087WTB8;A0A140VJZ4;P15374	UCHL3	A0A087WTB8_HUMAN Ubiquitin carboxyl-terminal hydrolase OS=Homo sapiens OX=9606 GN=UCHL3 PE=1 SV=1;A0A140VJZ4_HUMAN Ubiquitin carboxyl-terminal hydrolase OS=Homo sapiens OX=9606 PE=2 SV=1;UCHL3_HUMAN Ubiquitin carboxyl-terminal hydrolase isozyme L3 OS=Homo	3	2	2	2	17.5	21.945	9139300	0	0	6675200	2464100	830840	0	0	606840	224010
Q96SP2;A0A8I5KUC4;A0A8I5KY62;A0A8I5QJM4;A0A8I5KYH1;A0A8I5QKX7;B4DH58;A0A087WU53;Q9H0U3	MAGT1	Q96SP2_HUMAN cDNA FLJ14726 fis, clone NT2RP3001727, highly similar to Rattus norvegicus implantation-associated protein (IAG2) mRNA OS=Homo sapiens OX=9606 PE=2 SV=1;A0A8I5KUC4_HUMAN Magnesium transporter protein 1 OS=Homo sapiens OX=9606 GN=MAGT1 PE=1 SV=	9	1	1	1	4.6	24.378	5123500	0	0	3778300	1345100	569280	0	0	419820	149460
A0A087WUZ3	SPTBN1	A0A087WUZ3_HUMAN Spectrin beta chain OS=Homo sapiens OX=9606 GN=SPTBN1 PE=1 SV=1	1	1	1	1	0.6	274.83	0	0	0	0	0	0	0	0	0	0
A0A4D5RBG5;A0A7I2V5N4;A0A4D5RA98;A0A7I2V3H3;A0A4D5RA76;A0A4D5RAC9;A0A087WVQ9;P68104;Q5VTE0;A0A4D5RAC7;A0A7I2V659;A0A4D5RAN2;Q53HQ7;Q53HM9;Q6IPT9;Q53GE9;Q53G85;Q6IPS9;Q6IPN6;Q53HR5;A8K9C4;Q53GA1;Q96RE1;A0A4D5RAE2;B4DNE0;Q9H2I7;B4DV42;Q9NZS6;A0A087WV01;Q53G89;Q53HR1;Q8IUB0;Q05639;A0A2U3TZH3;A0A4D5RAF1;A0A4D5RA52;Q59GP5;A9X7H1;A0A4D5RAB8;A0A4D5RBK4;A0A4D5RA61;Q504Z0;A0A4D5RAR2;A0A2R8Y488;A0A4D5RBI9;…	EEF1A1;EEF1A1P5;EEF1A1L14;EEF1A2	A0A4D5RBG5_HUMAN Elongation factor 1-alpha OS=Homo sapiens OX=9606 PE=3 SV=1;A0A7I2V5N4_HUMAN Elongation factor 1-alpha OS=Homo sapiens OX=9606 GN=EEF1A1 PE=1 SV=1;A0A4D5RA98_HUMAN Elongation factor 1-alpha (Fragment) OS=Homo sapiens OX=9606 PE=3 SV=1;A0A7	74	9	9	9	39.6	39.06	760440000	97697000	71320000	353140000	238290000	40023000	5142000	3753700	18586000	12541000
B4DJ89;A0A087WWX0;A0A087WVZ9;E5KT65;P19388;A0A0A0MQR7;A0A087WVN5	POLR2E	B4DJ89_HUMAN Polymerase (RNA) II (DNA directed) polypeptide E, 25kDa, isoform CRA_c OS=Homo sapiens OX=9606 GN=POLR2E PE=2 SV=1;A0A087WWX0_HUMAN DNA-directed RNA polymerases I, II, and III subunit RPABC1 (Fragment) OS=Homo sapiens OX=9606 GN=POLR2E PE=1 SV	7	3	3	3	28.2	13.548	24238000	671680	0	0	23567000	3462600	95955	0	0	3366700
C9J0A7;B2RE76;A0A087WW88;Q9UQN3	CHMP2B	C9J0A7_HUMAN Charged multivesicular body protein 2b OS=Homo sapiens OX=9606 GN=CHMP2B PE=1 SV=1;B2RE76_HUMAN Chromatin modifying protein 2B OS=Homo sapiens OX=9606 GN=CHMP2B PE=2 SV=1;A0A087WW88_HUMAN Charged multivesicular body protein 2b OS=Homo sapiens	4	1	1	1	5.5	20.772	3958800	0	0	3958800	0	659790	0	0	659790	0
Q6FGS1;A0A087WYR3;O43399;Q53GA0;Q5J908;B4DDV4;A0A087WZ51	TPD52L2	Q6FGS1_HUMAN TPD52L2 protein OS=Homo sapiens OX=9606 GN=TPD52L2 PE=2 SV=1;A0A087WYR3_HUMAN Tumor protein D54 OS=Homo sapiens OX=9606 GN=TPD52L2 PE=1 SV=1;TPD54_HUMAN Tumor protein D54 OS=Homo sapiens OX=9606 GN=TPD52L2 PE=1 SV=2;Q53GA0_HUMAN Tumor protein	7	7	7	1	40.8	22.237	127340000	3852900	837040	99232000	23414000	10611000	321070	69753	8269400	1951200
A0A087X0X3;P52272;M0R0Y6;M0QYQ7;M0R0N3;M0R019;M0R2T0;B4DEG4;M0QY96;M0R2I7;Q6P2D7;Q7KYM9;Q59ES8	HNRNPM	A0A087X0X3_HUMAN Heterogeneous nuclear ribonucleoprotein M OS=Homo sapiens OX=9606 GN=HNRNPM PE=1 SV=1;HNRPM_HUMAN Heterogeneous nuclear ribonucleoprotein M OS=Homo sapiens OX=9606 GN=HNRNPM PE=1 SV=3;M0R0Y6_HUMAN Heterogeneous nuclear ribonucleoprotein M	13	3	3	3	6.8	77.569	22889000	0	0	8537600	14351000	487000	0	0	181650	305350
A0A090N7W4;Q00535;Q6IAW3;A0A0S2Z355	CDK5	A0A090N7W4_HUMAN Cyclin-dependent kinase 5 OS=Homo sapiens OX=9606 GN=CDK5 PE=2 SV=1;CDK5_HUMAN Cyclin-dependent kinase 5 OS=Homo sapiens OX=9606 GN=CDK5 PE=1 SV=3;Q6IAW3_HUMAN CDK5 protein OS=Homo sapiens OX=9606 GN=CDK5 PE=2 SV=1;A0A0S2Z355_HUMAN Cyclin-	4	6	5	5	18.5	33.304	42812000	1022200	0	41790000	0	2253300	53800	0	2199500	0
C9JE12;C9JCW7;A0A090N8Q3;A0A590UJA9;Q9BVT8	TMUB1;C7orf21	C9JE12_HUMAN Transmembrane and ubiquitin-like domain-containing protein 1 (Fragment) OS=Homo sapiens OX=9606 GN=TMUB1 PE=1 SV=1;C9JCW7_HUMAN Transmembrane and ubiquitin-like domain-containing protein 1 (Fragment) OS=Homo sapiens OX=9606 GN=TMUB1 PE=1 SV=8;	5	1	1	1	6.6	16.12	5863000	0	0	0	5863000	1172600	0	0	0	1172600
A0A096LNH5;H7C1F6;H7C2G3;P0DPI2;A0A140VKB0;A0A0B4J2D5;A0A096LPI6	C21orf33	A0A096LNH5_HUMAN Glutamine amidotransferase-like class 1 domain-containing protein 3A, mitochondrial OS=Homo sapiens OX=9606 GN=LOC102724023 PE=1 SV=1;H7C1F6_HUMAN Glutamine amidotransferase-like class 1 domain-containing protein 3, mitochondrial (Fragment	7	1	1	1	5.5	19.416	5141800	0	0	0	5141800	428490	0	0	0	428490
G3V3B9;A0A0A0MR33;Q59FU9;G3V267;G3V5T0;B2RDN1;A0A0C4DFM0;G3V4T6;O43708	GSTZ1	G3V3B9_HUMAN Maleylacetoacetate isomerase OS=Homo sapiens OX=9606 GN=GSTZ1 PE=1 SV=1;A0A0A0MR33_HUMAN Maleylacetoacetate isomerase OS=Homo sapiens OX=9606 GN=GSTZ1 PE=1 SV=1;Q59FU9_HUMAN Glutathione transferase zeta 1 variant (Fragment) OS=Homo sapiens OX=	9	1	1	1	11.8	13.155	1667500	0	0	0	1667500	416880	0	0	0	416880
S4R3W9;A0A0A0MRF4;B4DIG4;A8K5D5;P49406	MRPL19	S4R3W9_HUMAN 39S ribosomal protein L19, mitochondrial (Fragment) OS=Homo sapiens OX=9606 GN=MRPL19 PE=1 SV=1;A0A0A0MRF4_HUMAN 39S ribosomal protein L19, mitochondrial OS=Homo sapiens OX=9606 GN=MRPL19 PE=1 SV=1;B4DIG4_HUMAN cDNA FLJ57115, highly similar to	5	1	1	1	9.8	16.603	2659200	0	0	2659200	0	265920	0	0	265920	0
A0A384MDK7;A0A0A0MRJ6;P22061;B7Z972;F6S8N6;A0A3F2YNX8;F8WDT3;F8WAV5;F8WAX2;H7C4X2;C9J0F2	PCMT1	A0A384MDK7_HUMAN Protein-L-isoaspartate O-methyltransferase OS=Homo sapiens OX=9606 PE=2 SV=1;A0A0A0MRJ6_HUMAN Protein-L-isoaspartate O-methyltransferase OS=Homo sapiens OX=9606 GN=PCMT1 PE=1 SV=1;PIMT_HUMAN Protein-L-isoaspartate(D-aspartate) O-methyltran	11	7	7	7	48.5	24.636	251660000	0	5518200	0	246140000	20971000	0	459850	0	20512000
H7C3B3;A0A0A0MRS4;Q9NVV0;H7C4C1	TMEM38B	H7C3B3_HUMAN Trimeric intracellular cation channel type B (Fragment) OS=Homo sapiens OX=9606 GN=TMEM38B PE=1 SV=1;A0A0A0MRS4_HUMAN Transmembrane protein 38B, isoform CRA_b OS=Homo sapiens OX=9606 GN=TMEM38B PE=1 SV=1;TM38B_HUMAN Trimeric intracellular cati	4	2	2	2	15.4	18.236	8283100	0	0	0	8283100	1380500	0	0	0	1380500
Q3B7W7;B4E2C1;A0A0A6YYA0;Q9Y3B3	TMED7;TMED7-TICAM2	Q3B7W7_HUMAN TMED7 protein (Fragment) OS=Homo sapiens OX=9606 GN=TMED7 PE=2 SV=1;B4E2C1_HUMAN cDNA FLJ57776, highly similar to Transmembrane emp24 domain-containing protein 7 OS=Homo sapiens OX=9606 PE=2 SV=1;A0A0A6YYA0_HUMAN Protein TMED7-TICAM2 OS=Homo s	4	3	3	3	22.4	15.204	58254000	1035900	3480800	0	53738000	8322100	147980	497250	0	7676800
Q8NB80;A0A0B4J1Z1;B4DEK2;C9JAB2;Q16629	SRSF7	Q8NB80_HUMAN cDNA FLJ34106 fis, clone FCBBF3008073, highly similar to SPLICING FACTOR, ARGININE/SERINE-RICH 7 OS=Homo sapiens OX=9606 PE=2 SV=1;A0A0B4J1Z1_HUMAN Serine/arginine-rich-splicing factor 7 OS=Homo sapiens OX=9606 GN=SRSF7 PE=1 SV=1;B4DEK2_HUMAN	5	1	1	1	8.8	15.862	7442300	0	0	4754200	2688100	930290	0	0	594270	336020
F8VV32;A0A0B4J259;B2R4C5;P61626	LYZ	F8VV32_HUMAN Lysozyme C OS=Homo sapiens OX=9606 GN=LYZ PE=1 SV=1;A0A0B4J259_HUMAN Lysozyme C OS=Homo sapiens OX=9606 GN=LYZ PE=1 SV=1;B2R4C5_HUMAN Lysozyme C OS=Homo sapiens OX=9606 GN=LYZF1 PE=2 SV=1;LYSC_HUMAN Lysozyme C OS=Homo sapiens OX=9606 GN=LYZ PE	4	1	1	1	11.5	11.488	20921000	7135800	2931000	3257300	7596800	2615100	891970	366370	407160	949600
B3KMG3;A0A0C4DGH5;A8K8U1;Q86VP6;B3KM30	CAND1	B3KMG3_HUMAN (human) hypothetical protein OS=Homo sapiens OX=9606 PE=2 SV=1;A0A0C4DGH5_HUMAN Cullin-associated NEDD8-dissociated protein 1 (Fragment) OS=Homo sapiens OX=9606 GN=CAND1 PE=1 SV=1;A8K8U1_HUMAN cDNA FLJ77762, highly similar to Homo sapiens cull	5	2	2	2	5	50.867	17952000	0	3395600	4745000	9811800	641160	0	121270	169460	350420
K7EM73;K7ELJ7;A0A0C4DGQ5;P04632;K7EIV0;A0A075B7C0;K7EKD8;K7ES78;K7EMQ1;U3KPR7;U3KQE2	CAPNS1	K7EM73_HUMAN Calpain small subunit 1 (Fragment) OS=Homo sapiens OX=9606 GN=CAPNS1 PE=1 SV=1;K7ELJ7_HUMAN Calpain small subunit 1 OS=Homo sapiens OX=9606 GN=CAPNS1 PE=1 SV=1;A0A0C4DGQ5_HUMAN Calpain small subunit 1 OS=Homo sapiens OX=9606 GN=CAPNS1 PE=1 SV=	11	3	3	3	26.4	15.958	43338000	0	0	31937000	11401000	7223000	0	0	5322800	1900200
A0A0C4DGQ8;Q6IAN0;J3QKT1;J3QLK1;J3KRS1	DHRS7B	A0A0C4DGQ8_HUMAN Dehydrogenase/reductase SDR family member 7B OS=Homo sapiens OX=9606 GN=DHRS7B PE=1 SV=1;DRS7B_HUMAN Dehydrogenase/reductase SDR family member 7B OS=Homo sapiens OX=9606 GN=DHRS7B PE=1 SV=2;J3QKT1_HUMAN Dehydrogenase/reductase SDR family m	5	3	3	3	12.6	33.524	27817000	0	0	26793000	1024300	1854500	0	0	1786200	68285
H7BY36;A0A0D9SFL3;B0QYK0;C9JGE3;Q01844	EWSR1	H7BY36_HUMAN RNA-binding protein EWS (Fragment) OS=Homo sapiens OX=9606 GN=EWSR1 PE=1 SV=1;A0A0D9SFL3_HUMAN RNA-binding protein EWS OS=Homo sapiens OX=9606 GN=EWSR1 PE=1 SV=1;B0QYK0_HUMAN RNA-binding protein EWS OS=Homo sapiens OX=9606 GN=EWSR1 PE=1 SV=1;C	5	1	1	1	2.9	32.071	8794600	2663100	0	1397900	4733600	628180	190220	0	99848	338110
P0DMV8;P0DMV9;Q59EJ3;A0A0G2JIW1;A0A1U9X7W4;A8K5I0;B4DWK5;B4DI39;B4E1S9;B4DNT8;B4DFN9;B4DVU9;Q9UQC1;B3KTT5;V9GZ37;B4E388;B4DNX1;B4E1T6;B4DNV4;B4DHP5;E9PPY6;E9PK54;E9PQK7;E9PQQ4;E9PN25	HSPA1A;HSPA1B;HEL-S-103;HSP70-1	HS71A_HUMAN Heat shock 70 kDa protein 1A OS=Homo sapiens OX=9606 GN=HSPA1A PE=1 SV=1;HS71B_HUMAN Heat shock 70 kDa protein 1B OS=Homo sapiens OX=9606 GN=HSPA1B PE=1 SV=1;Q59EJ3_HUMAN Heat shock 70kDa protein 1A variant (Fragment) OS=Homo sapiens OX=9606 PE	25	5	1	0	12.6	70.051	14346000	1358900	0	4652400	8334700	448310	42467	0	145390	260460
A0A0G2JLI4;P17844;J3KTA4;B5BUE6;B4DN41;B4DNG2;A0A7I2V5F5;A0A5H1ZRQ2;A0A1X7SBZ2;A0A0U1RQJ0;Q59E92;B4DZQ7;A0A7I2V2S0;Q7Z2V5;A0A7I2V507;Q59F66;Q92841	DDX5;DKFZp686J01190;DDX17	A0A0G2JLI4_HUMAN Probable ATP-dependent RNA helicase DDX5 OS=Homo sapiens OX=9606 GN=DDX5 PE=1 SV=2;DDX5_HUMAN Probable ATP-dependent RNA helicase DDX5 OS=Homo sapiens OX=9606 GN=DDX5 PE=1 SV=1;J3KTA4_HUMAN Probable ATP-dependent RNA helicase DDX5 OS=Homo	17	2	2	2	3.9	57.162	6239500	2051300	0	0	4188200	249580	82051	0	0	167530
A0A0G2JR78;Q9NY99	SNTG2	A0A0G2JR78_HUMAN Gamma-2-syntrophin (Fragment) OS=Homo sapiens OX=9606 GN=SNTG2 PE=4 SV=1;SNTG2_HUMAN Gamma-2-syntrophin OS=Homo sapiens OX=9606 GN=SNTG2 PE=1 SV=2	2	1	1	1	3	26.483	0	0	0	0	0	0	0	0	0	0
H3BU81;A0A0H4JC20;H3BUD9;H3BS49;H3BVH7;H3BN55;Q6IAS8;A2RU94;P51159	RAB27A	H3BU81_HUMAN Ras-related protein Rab-27A (Fragment) OS=Homo sapiens OX=9606 GN=RAB27A PE=1 SV=1;A0A0H4JC20_HUMAN Mutant Ras-related protein Rab-27A OS=Homo sapiens OX=9606 GN=RAB27A PE=4 SV=1;H3BUD9_HUMAN Ras-related protein Rab-27A (Fragment) OS=Homo sapi	9	1	1	1	15.5	7.8818	3163600	0	0	0	3163600	632720	0	0	0	632720
O75190;B4DVN1;A0A0J9YX62;C9J2C4;B4DNN5;A7UJ17;C9J2P2;B4DMJ9;E9PH18;B4DNF1;F8WCZ4;C9JDX6;C9JDR7;C9JB42;Q49A72;A0A140VJI2;Q8NHS0;C9JN01;B4DJY6;C9JRD2;Q8WWF6;C9JXB9;P25686;A8K0R1	DNAJB6	DNJB6_HUMAN DnaJ homolog subfamily B member 6 OS=Homo sapiens OX=9606 GN=DNAJB6 PE=1 SV=2;B4DVN1_HUMAN cDNA FLJ52214, highly similar to DnaJ homolog subfamily B member 6 OS=Homo sapiens OX=9606 PE=2 SV=1;A0A0J9YX62_HUMAN DnaJ homolog subfamily B member 6 O	24	5	5	5	15.6	36.087	46595000	1212900	0	5383000	39999000	3584200	93297	0	414080	3076900
A0A0J9YXP8;A0A0J9YX90;A0A0J9YYH3;A0A2R8Y6C7;K7EQ48;B4DE36;B4DVJ0;A0A1W6AYU6;A0A2U3TZU2;P06744	GPI	A0A0J9YXP8_HUMAN Glucose-6-phosphate isomerase (Fragment) OS=Homo sapiens OX=9606 GN=GPI PE=1 SV=1;A0A0J9YX90_HUMAN Glucose-6-phosphate isomerase (Fragment) OS=Homo sapiens OX=9606 GN=GPI PE=1 SV=1;A0A0J9YYH3_HUMAN Glucose-6-phosphate isomerase (Fragment)	10	1	1	1	5.6	30.37	3265000	0	0	0	3265000	204060	0	0	0	204060
B3KPZ8;A0A0K0K1H9;B4DVU1;B3KSI4;B4E022;V9HWD9;Q53EM5;P29401	HEL107;TKT	B3KPZ8_HUMAN cDNA FLJ32530 fis, clone SMINT2000185, highly similar to TRANSKETOLASE OS=Homo sapiens OX=9606 PE=2 SV=1;A0A0K0K1H9_HUMAN Epididymis secretory protein Li 48 (Fragment) OS=Homo sapiens OX=9606 GN=HEL-S-48 PE=2 SV=1;B4DVU1_HUMAN cDNA FLJ53217, h	8	1	1	1	3.4	38.887	4909800	0	0	2876000	2033800	306860	0	0	179750	127110
Q05DH1;A0A0K0K1K4;O14818;H0UI83;B0YJ74;Q8TAA3;H0Y586;A0A087WYS6;Q4G1B8;F5GY34	PSMA7;hCG_41772;PSMA8	Q05DH1_HUMAN Proteasome subunit alpha type (Fragment) OS=Homo sapiens OX=9606 GN=PSMA7 PE=2 SV=1;A0A0K0K1K4_HUMAN Proteasome subunit alpha type OS=Homo sapiens OX=9606 GN=HEL-S-276 PE=2 SV=1;PSA7_HUMAN Proteasome subunit alpha type-7 OS=Homo sapiens OX=960	10	7	7	7	34	26.713	335560000	17989000	2996300	259310000	55262000	23968000	1284900	214020	18522000	3947300
A0A0K0K1K7;O95336;M0R261;M0R1L2;M0R0U3	PGLS	A0A0K0K1K7_HUMAN 6-phosphogluconolactonase OS=Homo sapiens OX=9606 GN=HEL-S-304 PE=2 SV=1;6PGL_HUMAN 6-phosphogluconolactonase OS=Homo sapiens OX=9606 GN=PGLS PE=1 SV=2;M0R261_HUMAN 6-phosphogluconolactonase (Fragment) OS=Homo sapiens OX=9606 GN=PGLS PE=1	5	5	5	5	34.5	27.547	42516000	1040700	0	41475000	0	3270400	80057	0	3190400	0
B3KRK7;Q8NFF3;B4DEB4;A8K7S8;A0A0S2Z391;A0A0S2Z319;Q5HCI0;Q16611	BAK;DKFZp686D0345;BAK1	B3KRK7_HUMAN cDNA FLJ34488 fis, clone HLUNG2004388, highly similar to BCL-2 HOMOLOGOUS ANTAGONIST/KILLER OS=Homo sapiens OX=9606 PE=2 SV=1;Q8NFF3_HUMAN Pro-apoptotic protein BAKM variant OS=Homo sapiens OX=9606 GN=BAK PE=2 SV=1;B4DEB4_HUMAN cDNA FLJ55169,	8	1	1	1	7.1	15.881	3616600	0	0	0	3616600	602770	0	0	0	602770
B4DJE7;A0A7P0TB55;B4DVB1;A0A7P0T8G6;A0A7P0T932;B7Z9I1;B4DWX6;F6YB23;A0A0S2Z366;Q5T4U5;Q5HYG7;P11310	ACADM;DKFZp686M24262	B4DJE7_HUMAN cDNA FLJ52595, highly similar to Medium-chain specific acyl-CoA dehydrogenase, mitochondrial OS=Homo sapiens OX=9606 PE=2 SV=1;A0A7P0TB55_HUMAN Medium-chain-specific acyl-CoA dehydrogenase, mitochondrial OS=Homo sapiens OX=9606 GN=ACADM PE=1 S	12	1	1	1	5.6	25.663	6505200	0	0	0	6505200	500400	0	0	0	500400
A0A0S2Z382;A0A0S2Z3G3;Q9UBX3;B4E1E9;B4DLN1;A0A0S2Z3I3;F6RGN5;I3L1E8	SLC25A10	A0A0S2Z382_HUMAN Solute carrier family 25 member 10 isoform 2 (Fragment) OS=Homo sapiens OX=9606 GN=SLC25A10 PE=2 SV=1;A0A0S2Z3G3_HUMAN Solute carrier family 25 (Mitochondrial carrier dicarboxylate transporter), member 10, isoform CRA_a (Fragment) OS=Homo	8	7	7	7	33.1	31.282	171100000	3099600	3847600	75759000	88397000	11407000	206640	256500	5050600	5893200
A8K787;A0A0S2Z3H3;P12235;V9GYG0;A0A0S2Z359;A0A0S2Z3C4;Q59EP7;Q9H0C2	SLC25A4	A8K787_HUMAN ADP/ATP translocase OS=Homo sapiens OX=9606 PE=2 SV=1;A0A0S2Z3H3_HUMAN ADP/ATP translocase (Fragment) OS=Homo sapiens OX=9606 GN=SLC25A4 PE=2 SV=1;ADT1_HUMAN ADP/ATP translocase 1 OS=Homo sapiens OX=9606 GN=SLC25A4 PE=1 SV=4;V9GYG0_HUMAN ADP/A	8	11	3	3	35.9	33.08	95127000	0	0	77162000	17965000	4756300	0	0	3858100	898230
A0A0S2Z3H5;A0A384MDU2;P08123	COL1A2	A0A0S2Z3H5_HUMAN Collagen type I alpha 2 isoform 1 (Fragment) OS=Homo sapiens OX=9606 GN=COL1A2 PE=2 SV=1;A0A384MDU2_HUMAN Collagen, type I, alpha 2, isoform CRA_c OS=Homo sapiens OX=9606 GN=COL1A2 PE=2 SV=1;CO1A2_HUMAN Collagen alpha-2(I) chain OS=Homo sa	3	4	4	4	2.7	129.31	54123000	11263000	4935800	4172000	33752000	784400	163230	71534	60464	489160
A0A8I5KVC9;A0A8I5KUR2;A0A8I5KT03;H0YKF0;A0A0S2Z3M4;H3BV91;A0A8I5KUF3;A0A8I5KYP7;A0A0S2Z3L0;A0A8I5KYH4;A0A8I5KVL5;H0YLU7;P13804;H0YK49	ETFA	A0A8I5KVC9_HUMAN Electron transfer flavoprotein subunit alpha OS=Homo sapiens OX=9606 GN=ETFA PE=1 SV=1;A0A8I5KUR2_HUMAN Electron transfer flavoprotein subunit alpha OS=Homo sapiens OX=9606 GN=ETFA PE=1 SV=1;A0A8I5KT03_HUMAN Electron transfer flavoprotein	14	2	2	2	11.5	26.564	19308000	2509200	0	16798000	0	1206700	156830	0	1049900	0
A0A0S2Z410;Q99714;A0A804HHW5;Q5H928;A0A0S2Z434	HSD17B10	A0A0S2Z410_HUMAN Epididymis secretory sperm binding protein (Fragment) OS=Homo sapiens OX=9606 GN=HSD17B10 PE=2 SV=1;HCD2_HUMAN 3-hydroxyacyl-CoA dehydrogenase type-2 OS=Homo sapiens OX=9606 GN=HSD17B10 PE=1 SV=3;A0A804HHW5_HUMAN 3-hydroxyacyl-CoA dehydrog	5	13	13	13	73.2	26.923	446700000	0	11644000	4028200	431030000	31907000	0	831740	287730	30788000
V9HWH2;V9HW77;A0A0S2Z471;P12277;B4DP56;H0YJG0;G3V4N7	HEL-S-29;HEL-211;CKB	V9HWH2_HUMAN creatine kinase OS=Homo sapiens OX=9606 GN=HEL-S-29 PE=2 SV=1;V9HW77_HUMAN creatine kinase OS=Homo sapiens OX=9606 GN=HEL-211 PE=2 SV=1;A0A0S2Z471_HUMAN creatine kinase (Fragment) OS=Homo sapiens OX=9606 GN=CKB PE=1 SV=1;KCRB_HUMAN Creatine ki	7	3	3	3	11	42.644	32739000	0	1909600	28045000	2784400	1925800	0	112330	1649700	163790
P06748;A0A140VJQ2;A0A7I2YQC0;A0A7I2V5S2;A0A0S2Z491;A4ZU86;A0A0S2Z4G7;A0A7I2V433;A0A7I2V2X9;A0A7I2V3U2;A0A7I2V579;A0A7I2V4G8;A0A7I2V3G5;E5RGW4;E5RI98;Q9BTI9;Q9NX34;A0A7I2V5J8;A0A024R3V9	NPM1	NPM_HUMAN Nucleophosmin OS=Homo sapiens OX=9606 GN=NPM1 PE=1 SV=2;A0A140VJQ2_HUMAN Testicular tissue protein Li 128 OS=Homo sapiens OX=9606 PE=2 SV=1;A0A7I2YQC0_HUMAN Nucleophosmin OS=Homo sapiens OX=9606 GN=NPM1 PE=1 SV=1;A0A7I2V5S2_HUMAN Nucleophosmin OS	19	5	5	5	24.1	32.575	261050000	6026000	14595000	47903000	192530000	21754000	502170	1216200	3991900	16044000
A0A0S2Z4Y5;Q5QPK2;H0Y368;O60762;A0A804HIK9;Q5QPJ9;A0A804HJ93;A0A0S2Z4U1;A0A804HIB3	DPM1	A0A0S2Z4Y5_HUMAN Dolichol-phosphate mannosyltransferase subunit 1 (Fragment) OS=Homo sapiens OX=9606 GN=DPM1 PE=2 SV=1;Q5QPK2_HUMAN Dolichol-phosphate mannosyltransferase subunit 1 OS=Homo sapiens OX=9606 GN=DPM1 PE=1 SV=1;H0Y368_HUMAN Dolichol-phosphate m	9	10	10	10	45	29.634	216660000	27576000	0	185840000	3235600	13541000	1723500	0	11615000	202230
A0A0S2Z4Z0;Q96PK6;A0A0S2Z567;A0A0A6YYI9;A0A0S2Z5V2;F8WDX3;A0A0A0MSL8;B8ZZ74;B4DNG4;Q59GV2	RBM14;RBM14-RBM4	A0A0S2Z4Z0_HUMAN RNA binding motif protein 14 isoform 1 (Fragment) OS=Homo sapiens OX=9606 GN=RBM14 PE=2 SV=1;RBM14_HUMAN RNA-binding protein 14 OS=Homo sapiens OX=9606 GN=RBM14 PE=1 SV=2;A0A0S2Z567_HUMAN RNA binding motif protein 14 isoform 2 OS=Homo sapi	10	4	4	4	7	69.491	40368000	1754200	769930	23634000	14210000	1755100	76270	33475	1027600	617840
A0A0S2Z575;A0A0S2Z583;Q8TC12;G3V2G6;G3V234;H0YIZ8;B3KQ19;H0YJ46	RDH11	A0A0S2Z575_HUMAN Retinol dehydrogenase 11 isoform 2 OS=Homo sapiens OX=9606 GN=RDH11 PE=2 SV=1;A0A0S2Z583_HUMAN Retinol dehydrogenase 11 isoform 1 (Fragment) OS=Homo sapiens OX=9606 GN=RDH11 PE=2 SV=1;RDH11_HUMAN Retinol dehydrogenase 11 OS=Homo sapiens OX	8	3	3	3	16.5	26.332	28305000	1676100	0	22018000	4610000	2177300	128930	0	1693700	354610
A0A8V8TMR6;A0A0S2Z5I7;Q9Y3A5;F8WE72;A0A8V8TLR8;A0A8V8TLA5;A0A0S2Z5F7;A0A8V8TLS5;A0A8V8TN15;A0A8V8TLC6	SBDS	A0A8V8TMR6_HUMAN Ribosome maturation protein SBDS OS=Homo sapiens OX=9606 GN=SBDS PE=4 SV=1;A0A0S2Z5I7_HUMAN Ribosome maturation protein SBDS (Fragment) OS=Homo sapiens OX=9606 GN=SBDS PE=2 SV=1;SBDS_HUMAN Ribosome maturation protein SBDS OS=Homo sapiens O	10	3	3	3	18.6	20.978	8081200	0	0	6546400	1534800	734650	0	0	595130	139520
A0A0S2Z693;Q96RQ3;B4DH16;G5E9X5;Q68D27;E9PG35;E9PHF7;F8WDI3;B7ZAW3;B4DHW5	MCCC1;DKFZp686B20267	A0A0S2Z693_HUMAN Methylcrotonoyl-CoA carboxylase 1 isoform 1 (Fragment) OS=Homo sapiens OX=9606 GN=MCCC1 PE=2 SV=1;MCCA_HUMAN Methylcrotonoyl-CoA carboxylase subunit alpha, mitochondrial OS=Homo sapiens OX=9606 GN=MCCC1 PE=1 SV=3;B4DH16_HUMAN cDNA FLJ54709	10	3	3	3	5.5	80.472	41702000	0	0	11517000	30185000	1263700	0	0	348990	914690
G9G6D7;A0A0U1RQC1;H0YKX3;H0YMA4;A0A0U1RQM0;Q15004	KIAA0101	G9G6D7_HUMAN PCNA-associated factor (Fragment) OS=Homo sapiens OX=9606 GN=KIAA0101 PE=4 SV=1;A0A0U1RQC1_HUMAN PCNA-associated factor OS=Homo sapiens OX=9606 PE=1 SV=1;H0YKX3_HUMAN PCNA-associated factor OS=Homo sapiens OX=9606 GN=PCLAF PE=1 SV=1;H0YMA4_HUM	6	1	1	1	31	4.409	32111000	0	15835000	0	16276000	16056000	0	7917700	0	8137900
A0A0U1RR46;A5PKX9;A0A2R8Y549;Q8NI35	INADL	A0A0U1RR46_HUMAN InaD-like protein OS=Homo sapiens OX=9606 GN=PATJ PE=1 SV=1;A5PKX9_HUMAN INADL protein OS=Homo sapiens OX=9606 GN=INADL PE=2 SV=1;A0A2R8Y549_HUMAN InaD-like protein OS=Homo sapiens OX=9606 GN=PATJ PE=1 SV=1;INADL_HUMAN InaD-like protein OS	4	1	1	1	4.5	74.564	34735000	0	0	33779000	956580	964870	0	0	938290	26572
K7EKJ7;A0A7I2V4H6;Q59H49;A0A6Q8PEX4;A6NLN1;A0A7I2V621;A0A0U1RRM4;P26599;K7ELW5;K7ES59;A0A087WU68;K7EK45	PTBP1	K7EKJ7_HUMAN Polypyrimidine tract-binding protein 1 (Fragment) OS=Homo sapiens OX=9606 GN=PTBP1 PE=1 SV=7;A0A7I2V4H6_HUMAN Polypyrimidine tract-binding protein 1 OS=Homo sapiens OX=9606 GN=PTBP1 PE=1 SV=1;Q59H49_HUMAN Polypyrimidine tract-binding protein 1	12	2	2	2	11.4	25.334	22757000	2955600	0	4313600	15487000	2844600	369450	0	539210	1935900
Q5U0A0;A0A109NGN6;P28066	PSMA5	Q5U0A0_HUMAN Proteasome subunit alpha type OS=Homo sapiens OX=9606 PE=2 SV=1;A0A109NGN6_HUMAN Proteasome subunit alpha type OS=Homo sapiens OX=9606 PE=2 SV=1;PSA5_HUMAN Proteasome subunit alpha type-5 OS=Homo sapiens OX=9606 GN=PSMA5 PE=1 SV=3	3	7	7	7	29.9	26.425	421680000	16852000	9402500	297880000	97546000	38335000	1532000	854770	27080000	8867800
A0A140CZL4;A0A384ME80;Q13126;Q6FHT1;Q6FHP1;B4DUC8;F2Z2F3;A0A140CZL6;A0A140CZL5;J3QSB7;F8WES2;A0A2R8Y4K0	MTAP	A0A140CZL4_HUMAN S-methyl-5-thioadenosine phosphorylase OS=Homo sapiens OX=9606 GN=MTAP-ANRIL fusion PE=2 SV=1;A0A384ME80_HUMAN S-methyl-5-thioadenosine phosphorylase OS=Homo sapiens OX=9606 GN=MTAP PE=2 SV=1;MTAP_HUMAN S-methyl-5-thioadenosine phosphor	12	7	7	2	38.7	30.188	90972000	5011600	1181500	83858000	920920	5054000	278420	65637	4658800	51162
P21964;A0A140VJG8;B8XPJ8;B8XPJ7;A0A7I2V370;E7EMS6;H7BZ45;A0A7I2V3G7;E7EUU8;F8WBW9;A3F6Y9;F2WW53;A0A4D6GKX6;A0A4D6GI41;A0A4D6GI48;A0A4D6GI63;A0A4D6GIA3;A0A4D6GIK3;A0A4D6GIL3;A0A4D6GIW7;A0A4D6GKQ6;A0A4D6GL81	COMT	COMT_HUMAN Catechol O-methyltransferase OS=Homo sapiens OX=9606 GN=COMT PE=1 SV=2;A0A140VJG8_HUMAN Catechol O-methyltransferase OS=Homo sapiens OX=9606 PE=2 SV=1;B8XPJ8_HUMAN Catechol O-methyltransferase OS=Homo sapiens OX=9606 GN=COMT PE=2 SV=1;B8XPJ7_HUM	22	4	4	4	25.1	30.037	98713000	0	0	96066000	2647200	6580900	0	0	6404400	176480
A0A140VJK7;Q7Z4H3;H0UI53;H0UI52	HDDC2	A0A140VJK7_HUMAN 5-deoxynucleotidase HDDC2 OS=Homo sapiens OX=9606 PE=2 SV=1;HDDC2_HUMAN 5-deoxynucleotidase HDDC2 OS=Homo sapiens OX=9606 GN=HDDC2 PE=1 SV=1;H0UI53_HUMAN HD domain containing 2, isoform CRA_a OS=Homo sapiens OX=9606 GN=HDDC2 PE=4 SV=1;H0	4	7	7	5	47.1	23.39	78114000	0	521040	0	77593000	7101300	0	47367	0	7054000
Q6LET3;A0A140VJL3;P00492;A0A0H3YEQ7	HPRT1	Q6LET3_HUMAN Hypoxanthine phosphoribosyltransferase (Fragment) OS=Homo sapiens OX=9606 GN=HPRT1 PE=2 SV=1;A0A140VJL3_HUMAN Hypoxanthine phosphoribosyltransferase OS=Homo sapiens OX=9606 GN=HPRT1 PE=2 SV=1;HPRT_HUMAN Hypoxanthine-guanine phosphoribosyltrans	4	7	7	7	37.6	24.588	250590000	0	3837500	0	246760000	19276000	0	295190	0	18981000
Q59HE2;A0A140VJQ4;P04181	OAT	Q59HE2_HUMAN ornithine aminotransferase (Fragment) OS=Homo sapiens OX=9606 PE=2 SV=1;A0A140VJQ4_HUMAN ornithine aminotransferase OS=Homo sapiens OX=9606 PE=2 SV=1;OAT_HUMAN Ornithine aminotransferase, mitochondrial OS=Homo sapiens OX=9606 GN=OAT PE=1 SV=1	3	2	2	2	10.3	30.736	14477000	0	0	709620	13767000	1113600	0	0	54586	1059000
A0A8V8TQA1;Q8WZ56;Q6I9T8;Q5U0I7;B3KUN1;B3KRM2;A0A140VJS0;A0A8V8TRB3;P67775;P62714;H0YBN9;E7ESG8;A0A8V8TQU8;B3KQ51;B7Z2C5	PPP2CA;PPP2CB	A0A8V8TQA1_HUMAN Serine/threonine-protein phosphatase 2A catalytic subunit alpha isoform OS=Homo sapiens OX=9606 GN=PPP2CA PE=4 SV=1;Q8WZ56_HUMAN Serine/threonine-protein phosphatase OS=Homo sapiens OX=9606 PE=2 SV=1;Q6I9T8_HUMAN Serine/threonine-protein p	15	2	2	2	7.5	29.184	27730000	1732000	0	15565000	10434000	2133100	133230	0	1197300	802590
A0A140VJS6;P49721;A0A087WVV1;B7Z478;Q59FJ0	PSMB2	A0A140VJS6_HUMAN Proteasome subunit beta OS=Homo sapiens OX=9606 PE=2 SV=1;PSB2_HUMAN Proteasome subunit beta type-2 OS=Homo sapiens OX=9606 GN=PSMB2 PE=1 SV=1;A0A087WVV1_HUMAN Proteasome subunit beta type-2 OS=Homo sapiens OX=9606 GN=PSMB2 PE=1 SV=1;B7Z47	5	5	5	5	20.9	22.836	87428000	0	2879800	0	84548000	8742800	0	287980	0	8454800
H0Y555;F5H4Z3;B4DXW9;B4DUJ0;B4DFK1;Q5QPM7;A0A140VJT2;Q92530	PSMF1	H0Y555_HUMAN Proteasome inhibitor PI31 subunit (Fragment) OS=Homo sapiens OX=9606 GN=PSMF1 PE=1 SV=1;F5H4Z3_HUMAN Proteasome inhibitor PI31 subunit (Fragment) OS=Homo sapiens OX=9606 GN=PSMF1 PE=1 SV=2;B4DXW9_HUMAN cDNA FLJ57228, highly similar to Proteaso	8	1	1	1	11.2	11.487	3818800	0	0	3818800	0	545540	0	0	545540	0
C9JQM9;C9J7S3;H7C278;C9JLC1;Q53R85;D3DP78;A0A140VJW5;P14868	DARS	C9JQM9_HUMAN Aspartyl-tRNA synthetase (Fragment) OS=Homo sapiens OX=9606 GN=DARS1 PE=1 SV=1;C9J7S3_HUMAN Aspartyl-tRNA synthetase (Fragment) OS=Homo sapiens OX=9606 GN=DARS1 PE=1 SV=8;H7C278_HUMAN Aspartyl-tRNA synthetase (Fragment) OS=Homo sapiens OX=9606	8	1	1	1	8.1	15.281	1688700	0	0	1688700	0	168870	0	0	168870	0
H0YBT4;Q96I11;B3KT07;B3KV96;Q8IXW6;E9PD68;B3KXQ5;X5DQV1;Q6DEN2;A0A140VK07;X5DNI1;Q14195;Q14194	DPYSL3;CRMP1	H0YBT4_HUMAN Dihydropyrimidinase-related protein 3 (Fragment) OS=Homo sapiens OX=9606 GN=DPYSL3 PE=1 SV=1;Q96I11_HUMAN CRMP1 protein (Fragment) OS=Homo sapiens OX=9606 GN=CRMP1 PE=2 SV=2;B3KT07_HUMAN Collapsin response mediator protein 1, isoform CRA_d OS=	13	1	1	1	10.5	21.846	348370000	40942000	182270000	60320000	64840000	31670000	3722000	16570000	5483700	5894500
Q9HCC0;A0A804HLJ9;A0A140VK29;A0A804HKE8;A0A804HJ24;A0A804HK37;A0A804HJ84;A0A804HJL2;A0A804HJ31;A0A804HL02;A0A804HJC1;A0A804HKH3;A0A804HHS4;A0A804HIH3;A0A0S2Z5R4;D6RDF7;A0A804HJW5;D6R9R1;A0A0D9SFE9;A0A804HJW2;B3KR24;A0A0G2JM88;D6RD67	MCCC2	MCCB_HUMAN Methylcrotonoyl-CoA carboxylase beta chain, mitochondrial OS=Homo sapiens OX=9606 GN=MCCC2 PE=1 SV=1;A0A804HLJ9_HUMAN methylcrotonoyl-CoA carboxylase OS=Homo sapiens OX=9606 GN=MCCC2 PE=1 SV=1;A0A140VK29_HUMAN methylcrotonoyl-CoA carboxylase OS=	23	8	8	8	17.9	61.332	66704000	0	0	40595000	26109000	2382300	0	0	1449800	932470
Q6IB71;A0A140VK43;P25788;G3V4X5	PSMA3	Q6IB71_HUMAN Proteasome subunit alpha type OS=Homo sapiens OX=9606 GN=PSMA3 PE=2 SV=1;A0A140VK43_HUMAN Proteasome subunit alpha type OS=Homo sapiens OX=9606 PE=2 SV=1;PSA3_HUMAN Proteasome subunit alpha type-3 OS=Homo sapiens OX=9606 GN=PSMA3 PE=1 SV=2;G3V	4	8	8	8	25.9	28.415	376420000	42667000	897860	319910000	12942000	28955000	3282000	69066	24609000	995540
A0A140VK44;G3V5Z7;P60900;G3V295;G3V3U4;G3V3I1;Q9BZ93;G3V4S5;G3V2S7;H0YJC4;Q59F72	PSMA6	A0A140VK44_HUMAN Proteasome subunit alpha type OS=Homo sapiens OX=9606 PE=2 SV=1;G3V5Z7_HUMAN Proteasome subunit alpha type OS=Homo sapiens OX=9606 GN=PSMA6 PE=1 SV=1;PSA6_HUMAN Proteasome subunit alpha type-6 OS=Homo sapiens OX=9606 GN=PSMA6 PE=1 SV=1;G3V	11	9	9	9	37	27.399	323780000	5509500	15093000	104140000	199040000	19046000	324090	887820	6125800	11708000
Q53FT8;A0A140VK45;P20618;Q59GN1	PSMB1	Q53FT8_HUMAN Proteasome subunit beta (Fragment) OS=Homo sapiens OX=9606 PE=2 SV=1;A0A140VK45_HUMAN Proteasome subunit beta OS=Homo sapiens OX=9606 PE=2 SV=1;PSB1_HUMAN Proteasome subunit beta type-1 OS=Homo sapiens OX=9606 GN=PSMB1 PE=1 SV=2;Q59GN1_HUMAN P	4	3	3	3	12.9	26.491	17327000	0	2411200	0	14916000	1237700	0	172230	0	1065500
A0A140VK46;P28070	PSMB4	A0A140VK46_HUMAN Proteasome subunit beta OS=Homo sapiens OX=9606 PE=2 SV=1;PSB4_HUMAN Proteasome subunit beta type-4 OS=Homo sapiens OX=9606 GN=PSMB4 PE=1 SV=4	2	2	2	2	7.2	29.204	11367000	0	0	0	11367000	1033400	0	0	0	1033400
H3BV04;H3BN93;H3BUB6;H3BPL9;B3KU14;Q6IBK3;A8K769;A0A140VK92;O15127	SCAMP2	H3BV04_HUMAN Secretory carrier-associated membrane protein (Fragment) OS=Homo sapiens OX=9606 GN=SCAMP2 PE=1 SV=1;H3BN93_HUMAN Secretory carrier-associated membrane protein OS=Homo sapiens OX=9606 GN=SCAMP2 PE=1 SV=1;H3BUB6_HUMAN Secretory carrier-associat	9	1	1	1	6.2	21.984	5653800	0	0	1370500	4283300	942300	0	0	228420	713890
F8W1A4;A0A140VK93;P54819;F8VY04;A0A5K1VW67;B4DLK2;G3V213;F8VZG5;A0A5F9ZHP2	AK2	F8W1A4_HUMAN Adenylate kinase 2, mitochondrial OS=Homo sapiens OX=9606 GN=AK2 PE=1 SV=1;A0A140VK93_HUMAN Adenylate kinase 2, mitochondrial OS=Homo sapiens OX=9606 GN=AK2 PE=2 SV=1;KAD2_HUMAN Adenylate kinase 2, mitochondrial OS=Homo sapiens OX=9606 GN=AK2	9	4	4	4	33.6	25.63	51415000	0	0	51415000	0	3672500	0	0	3672500	0
A0A140VK94;P43487;F6WQW2;D3DX26;C9JXG8;C9JJ34;B7Z6U1;B4DE76;C9JDM3;C9JGV6;C9JIC6;B3KUP2	RANBP1	A0A140VK94_HUMAN RAN binding protein 1, isoform CRA_g OS=Homo sapiens OX=9606 GN=RANBP1 PE=2 SV=1;RANG_HUMAN Ran-specific GTPase-activating protein OS=Homo sapiens OX=9606 GN=RANBP1 PE=1 SV=1;F6WQW2_HUMAN Ran-specific GTPase-activating protein OS=Homo sapi	12	6	6	6	43.3	23.31	529750000	0	28781000	30974000	470000000	66219000	0	3597700	3871800	58750000
A0A140VKA9;P09417	QDPR	A0A140VKA9_HUMAN Testis secretory sperm-binding protein Li 236P OS=Homo sapiens OX=9606 PE=2 SV=1;DHPR_HUMAN Dihydropteridine reductase OS=Homo sapiens OX=9606 GN=QDPR PE=1 SV=2	2	1	1	1	7	25.789	6663600	0	0	4008900	2654700	475970	0	0	286350	189620
Q4ZG77;A0A140VKF2;O00487	PSMD14	Q4ZG77_HUMAN Uncharacterized protein PSMD14 (Fragment) OS=Homo sapiens OX=9606 GN=PSMD14 PE=4 SV=1;A0A140VKF2_HUMAN Testis tissue sperm-binding protein Li 69n OS=Homo sapiens OX=9606 PE=2 SV=1;PSDE_HUMAN 26S proteasome non-ATPase regulatory subunit 14 OS=H	3	1	1	1	8.4	16.532	7304100	0	0	1688000	5616000	2434700	0	0	562670	1872000
P13645;A0A1B0GVI3;Q7Z3Y7;Q2M2I5;Q7Z3Y8;Q7Z3Z0;Q99456;A0A3B3ITG2;Q6ZPD6;B2RA03;F8VZY9;K7EQH6;I6L965;A0A024RAY2;O76015;Q7Z3Y9;P05783	KRT10	K1C10_HUMAN Keratin, type I cytoskeletal 10 OS=Homo sapiens OX=9606 GN=KRT10 PE=1 SV=6;A0A1B0GVI3_HUMAN Keratin, type I cytoskeletal 10 OS=Homo sapiens OX=9606 GN=KRT10 PE=1 SV=2	17	37	36	30	60.1	58.826	22761000000	7674600000	2737500000	3968700000	8380000000	875410000	295180000	105290000	152640000	322310000
A0A1B0GW57		A0A1B0GW57_HUMAN Rho guanine nucleotide exchange factor TIAM1 OS=Homo sapiens OX=9606 GN=TIAM1 PE=1 SV=1	1	1	1	1	1.1	71.014	0	0	0	0	0	0	0	0	0	0
K7EJH3;A0A1B0GW87;K7EJM7;M0QYK5;Q69YM7;M0R2N4;B5BU08;Q8WU68;Q01081	U2AF1L4;DKFZp313J1712;U2AF1	K7EJH3_HUMAN Splicing factor U2AF 26 kDa subunit OS=Homo sapiens OX=9606 GN=U2AF1L4 PE=4 SV=1;A0A1B0GW87_HUMAN Splicing factor U2AF 35 kDa subunit OS=Homo sapiens OX=9606 GN=U2AF1 PE=1 SV=1;K7EJM7_HUMAN Splicing factor U2AF 26 kDa subunit OS=Homo sapiens O	9	1	1	1	30.8	3.8602	9039200	0	0	5488300	3550900	3013100	0	0	1829400	1183600
A0A1L1UHR1;P21796;B3KTS5;B4DEI3;C9JI87	VDAC1	A0A1L1UHR1_HUMAN Voltage-dependent anion-selective channel protein 1 OS=Homo sapiens OX=9606 PE=2 SV=1;VDAC1_HUMAN Voltage-dependent anion-selective channel protein 1 OS=Homo sapiens OX=9606 GN=VDAC1 PE=1 SV=2;B3KTS5_HUMAN Voltage-dependent anion-selective	5	5	5	5	19.1	30.772	257020000	26432000	945420	170270000	59367000	15119000	1554800	55613	10016000	3492200
A0A1S5UZ07;Q9Y490	TLN1	A0A1S5UZ07_HUMAN Talin-1 OS=Homo sapiens OX=9606 GN=TLN1 PE=2 SV=1;TLN1_HUMAN Talin-1 OS=Homo sapiens OX=9606 GN=TLN1 PE=1 SV=3	2	1	1	1	0.4	271.42	0	0	0	0	0	0	0	0	0	0
P67870;A0A1U9X7J2;Q5SRQ6;A0A7I2YQ78;N0E4C7;A0A0G2JM12;N0E472;N0E466;Q5SRQ3;N0E650;A0A7I2V500;A0A0G2JM58;N0E644;B4DUJ4;N0E6J1;N0E638;A0A7I2YQQ2	CSNK2B;CSNK2B-LY6G5B--991;CSNK2B-LY6G5B-1181;CSNK2B-LY6G5B-562;CSNK2B-LY6G5B-560;CSNK2B-LY6G5B-1072	CSK2B_HUMAN Casein kinase II subunit beta OS=Homo sapiens OX=9606 GN=CSNK2B PE=1 SV=1;A0A1U9X7J2_HUMAN Casein kinase II subunit beta OS=Homo sapiens OX=9606 PE=3 SV=1;Q5SRQ6_HUMAN Casein kinase II subunit beta OS=Homo sapiens OX=9606 GN=CSNK2B PE=1 SV=2;A0	17	4	4	4	23.3	24.942	72749000	0	2344800	0	70404000	7274900	0	234480	0	7040400
B2RCQ9;A0A1U9X7W7;P34931;B4DXY3;Q53FA3;A0A1U9X7X9;A0A1U9X7X4;B4DI54;E9PI65;E9PLF4;B4DTX2	HSPA1L	B2RCQ9_HUMAN cDNA, FLJ96225, highly similar to Homo sapiens heat shock 70kDa protein 1-like (HSPA1L), mRNA OS=Homo sapiens OX=9606 PE=2 SV=1;A0A1U9X7W7_HUMAN Epididymis secretory sperm binding protein OS=Homo sapiens OX=9606 PE=2 SV=1;HS71L_HUMAN Heat shoc	11	5	5	0	12.6	70.375	131740000	20820000	25151000	42859000	42913000	3764100	594850	718590	1224600	1226100
B4DFG6;B0S7P4;A0A1U9X819;Q9Y676	MRPS18B	B4DFG6_HUMAN cDNA FLJ54285, highly similar to 28S ribosomal protein S18b, mitochondrial OS=Homo sapiens OX=9606 PE=2 SV=1;B0S7P4_HUMAN 28S ribosomal protein S18b, mitochondrial OS=Homo sapiens OX=9606 PE=2 SV=1;A0A1U9X819_HUMAN 28S ribosomal protein S18b,	4	1	1	1	8.3	14.048	0	0	0	0	0	0	0	0	0	0
A0A1U9X8Y4;Q5SRT3;Q53FB0;O00299	CLIC1	A0A1U9X8Y4_HUMAN Chloride intracellular channel protein OS=Homo sapiens OX=9606 PE=3 SV=1;Q5SRT3_HUMAN Chloride intracellular channel protein OS=Homo sapiens OX=9606 GN=CLIC1 PE=2 SV=2;Q53FB0_HUMAN Chloride intracellular channel protein (Fragment) OS=Homo	4	2	2	2	8.8	26.793	19013000	2294200	0	16719000	0	1267600	152950	0	1114600	0
K7EK07;B2R6Y1;B2R4P9;A8K4Y7;A0A1X8XL64;P84243	H3F3B;H3F3A	K7EK07_HUMAN Histone H3 (Fragment) OS=Homo sapiens OX=9606 GN=H3-3B PE=1 SV=1;B2R6Y1_HUMAN Histone H3 OS=Homo sapiens OX=9606 PE=2 SV=1;B2R4P9_HUMAN Histone H3 OS=Homo sapiens OX=9606 GN=H3F3A PE=2 SV=1;A8K4Y7_HUMAN Histone H3 OS=Homo sapiens OX=9606 PE=2	6	1	1	1	24.2	14.914	71170000	35181000	17769000	18220000	0	17793000	8795200	4442400	4555000	0
P62979;A0A248RGE3;F5H747;F5GXK7;J3QKN0;Q5U5U6;Q5PY61;Q9UFQ0;Q96C32;Q96MH4;L8B4I8;Q59EM9;Q96H31;L8B4R0;A8K674;L8B4J3;L8B4M0;L8B4Z6;Q66K58;L8B196;B2RDW1;F5H6Q2;F5H265;Q3MIH3;Q5RKT7;F5H2Z3;J3QTR3;F5GYU3;Q5UGI3;B4DV12;F5H388;J3QS39;P0CG48;P62987;P0CG47;M0R1M6;A0A2R8Y422;Q49A90;M0R1V7;Q8WYN9;M0R2S1;F5GZ39;J3QSA3	RPS27A;UBC;UBB;DKFZp434K0435;UbC;HEL112;UBA52	RS27A_HUMAN Ubiquitin-40S ribosomal protein S27a OS=Homo sapiens OX=9606 GN=RPS27A PE=1 SV=2;A0A248RGE3_HUMAN Ubiquitin-40S ribosomal protein S27a (Fragment) OS=Homo sapiens OX=9606 PE=2 SV=1;F5H747_HUMAN Polyubiquitin-C (Fragment) OS=Homo sapiens OX=9606	43	3	3	3	21.8	17.965	254670000	60094000	52055000	65233000	77289000	42445000	10016000	8675800	10872000	12881000
O43175;V9HW79;A0A2C9F2M7;A0A286YF22;B3KSC3;A0A286YFA2;A0A286YFL2;A0A286YFM8;A0A286YFB2;A0A286YFC8;A0A286YER3;Q9UMY3;Q8N5M8;Q9UMY2;A0A286YF34;Q96RV6;A0A286YFK5;A0A286YFF3;Q96RV7	PHGDH;HEL-S-113	SERA_HUMAN D-3-phosphoglycerate dehydrogenase OS=Homo sapiens OX=9606 GN=PHGDH PE=1 SV=4;V9HW79_HUMAN D-3-phosphoglycerate dehydrogenase OS=Homo sapiens OX=9606 GN=HEL-S-113 PE=2 SV=1;A0A2C9F2M7_HUMAN D-3-phosphoglycerate dehydrogenase OS=Homo sapiens OX=9	19	5	5	5	11.6	56.65	96306000	0	0	36497000	59808000	4012700	0	0	1520700	2492000
Q6ZVL3;B4E244;B3KY47;A0A2R8Y5P9;Q8TF72	SHROOM3	Q6ZVL3_HUMAN cDNA FLJ42424 fis, clone BLADE2004089, moderately similar to Mus musculus PDZ domain actin binding protein Shroom mRNA (Fragment) OS=Homo sapiens OX=9606 PE=2 SV=1;B4E244_HUMAN cDNA FLJ55531, highly similar to Homo sapiens shroom (SHRM), mRNA	5	1	1	1	1.1	87.857	430130000	221020000	568830	0	208540000	9558400	4911500	12641	0	4634300
Q9UQ56;A0N2Q4;B4E0F8;E9PD41;A0A2R8Y6U7;Q53QL8;P10966;A6NJW9	CD8<beta>1;CD8B;CD8B1;CD8BP	Q9UQ56_HUMAN T cell surface glycoprotein CD8 beta 1 chain OS=Homo sapiens OX=9606 GN=CD8 beta 1 PE=4 SV=1;A0N2Q4_HUMAN CD8 antigen (Fragment) OS=Homo sapiens OX=9606 GN=CD8B PE=4 SV=1;B4E0F8_HUMAN cDNA FLJ61012, highly similar to T-cell surface glycoprotei	8	1	1	1	8.3	19.055	121210000	25154000	12755000	45174000	38127000	15151000	3144300	1594300	5646700	4765800
A0A2R8YCT7;Q496C9;A0A2R8Y6X2;Q8TEA8	DTD1	A0A2R8YCT7_HUMAN D-aminoacyl-tRNA deacylase OS=Homo sapiens OX=9606 GN=DTD1 PE=1 SV=1;Q496C9_HUMAN D-aminoacyl-tRNA deacylase OS=Homo sapiens OX=9606 GN=DTD1 PE=2 SV=1;A0A2R8Y6X2_HUMAN D-aminoacyl-tRNA deacylase OS=Homo sapiens OX=9606 GN=DTD1 PE=1 SV=1;DT	4	1	1	1	11.8	14.535	10452000	0	0	0	10452000	1742000	0	0	0	1742000
A0A2X0SFB3;A1A4S6	ARHGAP10	A0A2X0SFB3_HUMAN ARHGAP10 OS=Homo sapiens OX=9606 GN=ARHGAP10 PE=4 SV=1;RHG10_HUMAN Rho GTPase-activating protein 10 OS=Homo sapiens OX=9606 GN=ARHGAP10 PE=1 SV=1	2	1	1	1	1.3	89.374	14398000	3785000	2163400	4589500	3860500	293840	77245	44151	93662	78786
A0A384MDW7;P30084	ECHS1	A0A384MDW7_HUMAN Enoyl Coenzyme A hydratase, short chain, 1, mitochondrial OS=Homo sapiens OX=9606 GN=ECHS1 PE=2 SV=1;ECHM_HUMAN Enoyl-CoA hydratase, mitochondrial OS=Homo sapiens OX=9606 GN=ECHS1 PE=1 SV=4	2	9	9	9	41.4	31.399	244540000	5782600	6173600	165240000	67342000	13585000	321260	342980	9179900	3741200
A0A384ME16;Q6ICN0;B3KR50;B0LPF3;P62993;J3KT38;J3QRL5	GRB2	A0A384ME16_HUMAN Epididymis secretory sperm binding protein (Fragment) OS=Homo sapiens OX=9606 PE=2 SV=1;Q6ICN0_HUMAN GRB2 protein (Fragment) OS=Homo sapiens OX=9606 GN=GRB2 PE=2 SV=1;B3KR50_HUMAN cDNA FLJ33691 fis, clone BRAWH2002976, highly similar to GR	7	2	2	2	11.2	24.946	17160000	0	962090	0	16198000	1225700	0	68721	0	1157000
A0A384ME17;P49411	TUFM	A0A384ME17_HUMAN Elongation factor Tu OS=Homo sapiens OX=9606 GN=TUFM PE=2 SV=1;EFTU_HUMAN Elongation factor Tu, mitochondrial OS=Homo sapiens OX=9606 GN=TUFM PE=1 SV=3	2	6	6	6	17.1	49.874	106310000	768180	1793900	43705000	60039000	3543500	25606	59797	1456800	2001300
Q5QTS3;Q53H34;A0A384ME37;P40429;A0A7I2V5L3;A0A7I2V2L9;Q9BSQ6;M0QYS1;Q8J015;Q0VGL3;Q6NVV1;B4DNC8;M0QZU1;A0A096LPE0	RPL13A;RPL13a	Q5QTS3_HUMAN 60S ribosomal protein L13a OS=Homo sapiens OX=9606 PE=2 SV=1;Q53H34_HUMAN 60S ribosomal protein L13a (Fragment) OS=Homo sapiens OX=9606 PE=2 SV=1;A0A384ME37_HUMAN 60S ribosomal protein L13a OS=Homo sapiens OX=9606 PE=2 SV=1;RL13A_HUMAN 60S rib	14	8	8	8	34.5	23.662	809630000	1502200	39752000	4452700	763930000	101200000	187780	4968900	556580	95491000
P31943;A0A384MEJ3;G8JLB6;E9PCY7;D6RBM0;D6RIU0;E7EQJ0;A0A384MDT2;H0YB39;D6RIH9;D6RJ04;E5RGV0;D6RDU3;D6RAM1;D6R9T0;P55795;E7EN40;D6RIT2;D6RFM3;D6RF17;H0YBG7;H0YBD7;Q68DG4;E5RGH4;B4DP51;B4DKS8;B4DFK9;A0A024R7T3;P52597;D6RDL0;B4DP00;H0YAQ2;D6R9D3	HNRNPH1;HNRNPH2	HNRH1_HUMAN Heterogeneous nuclear ribonucleoprotein H OS=Homo sapiens OX=9606 GN=HNRNPH1 PE=1 SV=4;A0A384MEJ3_HUMAN Epididymis secretory sperm binding protein OS=Homo sapiens OX=9606 PE=2 SV=1;G8JLB6_HUMAN Heterogeneous nuclear ribonucleoprotein H OS=Homo	33	6	6	6	18.3	49.229	128640000	12432000	0	36490000	79714000	7146500	690670	0	2027200	4428600
A0A384MQX5;Q9UBV8	PEF1	A0A384MQX5_HUMAN Epididymis secretory sperm binding protein OS=Homo sapiens OX=9606 GN=PEF1 PE=2 SV=1;PEF1_HUMAN Peflin OS=Homo sapiens OX=9606 GN=PEF1 PE=1 SV=1	2	3	3	3	7.7	30.381	65133000	1678300	617880	61816000	1021600	8141700	209790	77235	7726900	127700
B2R7T8;A0A384MR50;B1AK88;B4DWA6;P47756;B1AK87;A0A6I8PRV6;B1AK85;Q7L4N0	CAPZB	B2R7T8_HUMAN F-actin-capping protein subunit beta OS=Homo sapiens OX=9606 PE=2 SV=1;A0A384MR50_HUMAN F-actin-capping protein subunit beta OS=Homo sapiens OX=9606 PE=2 SV=1;B1AK88_HUMAN F-actin-capping protein subunit beta OS=Homo sapiens OX=9606 GN=CAPZB P	9	5	5	5	15.4	30.656	101460000	7707800	0	93751000	0	6341200	481740	0	5859400	0
A0A384MTR2;P30048;Q53HC2;A4UCS5	PRDX3	A0A384MTR2_HUMAN Epididymis secretory sperm binding protein OS=Homo sapiens OX=9606 GN=PRDX3 PE=2 SV=1;PRDX3_HUMAN Thioredoxin-dependent peroxide reductase, mitochondrial OS=Homo sapiens OX=9606 GN=PRDX3 PE=1 SV=3;Q53HC2_HUMAN Peroxiredoxin 3 isoform a var	4	6	6	6	37.1	27.692	250060000	0	23726000	0	226330000	16670000	0	1581700	0	15089000
A0A384MTW7;P15531	NME1	A0A384MTW7_HUMAN Nucleoside diphosphate kinase OS=Homo sapiens OX=9606 PE=2 SV=1;NDKA_HUMAN Nucleoside diphosphate kinase A OS=Homo sapiens OX=9606 GN=NME1 PE=1 SV=1	2	1	1	1	9.2	17.149	15558000	3477600	3657900	2609000	5813000	1728600	386400	406430	289890	645890
A0A384N647;P27144;F8VS11;A0A8I5KW96	AK4	A0A384N647_HUMAN Adenylate kinase 4, mitochondrial OS=Homo sapiens OX=9606 GN=AK4 PE=2 SV=1;KAD4_HUMAN Adenylate kinase 4, mitochondrial OS=Homo sapiens OX=9606 GN=AK4 PE=1 SV=1;F8VS11_HUMAN Adenylate kinase 8 OS=Homo sapiens OX=9606 GN=AK4 PE=1 SV=1;A0A8I	4	4	4	4	23.3	25.252	33344000	1047000	0	29662000	2634400	2222900	69800	0	1977500	175630
F8VXH9;B4DRD7;H3BRU6;B4DLC0;F8VZX2;A0A384N6B9;Q15366;F8W0G4;F8W1G6;J3QT27;Q5MJP6;E9PFP8;P57721;F8VTZ0;H3BND9;F8VRH0	PCBP2;PCBP3	F8VXH9_HUMAN Poly(rC)-binding protein 2 (Fragment) OS=Homo sapiens OX=9606 GN=PCBP2 PE=1 SV=1;B4DRD7_HUMAN cDNA FLJ54752, highly similar to Poly(rC)-binding protein 2 OS=Homo sapiens OX=9606 PE=2 SV=1;H3BRU6_HUMAN Poly(rC)-binding protein 2 (Fragment) OS=H	16	4	4	3	33.8	16.997	67578000	0	0	35417000	32161000	7508700	0	0	3935200	3573500
B7Z1G4;E7ETK5;A0A7I2YQK5;A0A384N6C2;A0A7I2V2T3;H0Y4R1;P12268;Q6RUP8;Q6QE17	IMPDH2	B7Z1G4_HUMAN IMP dehydrogenase OS=Homo sapiens OX=9606 PE=2 SV=1;E7ETK5_HUMAN Inosine-5-monophosphate dehydrogenase OS=Homo sapiens OX=9606 GN=IMPDH2 PE=1 SV=2;A0A7I2YQK5_HUMAN Inosine-5-monophosphate dehydrogenase OS=Homo sapiens OX=9606 GN=IMPDH2 PE=1	9	2	2	2	7	39.007	9962900	0	0	3115400	6847400	711630	0	0	222530	489100
M0QYT0;M0QXS5;A0A3B3ITJ4;B2R959;Q6NTA2;A0A384N6C7;P14866	HNRNPL	M0QYT0_HUMAN RRM domain-containing protein (Fragment) OS=Homo sapiens OX=9606 PE=1 SV=1;M0QXS5_HUMAN Heterogeneous nuclear ribonucleoprotein L (Fragment) OS=Homo sapiens OX=9606 GN=HNRNPL PE=1 SV=1;A0A3B3ITJ4_HUMAN Heterogeneous nuclear ribonucleoprotein L	7	1	1	1	10	35.904	7435100	7435100	0	0	0	531080	531080	0	0	0
B4DPU3;A0A384N6H1;P13639;B4DMC6;B4DRE8;Q8TA90;Q6PK56;Q6W6M8	EEF2	B4DPU3_HUMAN cDNA FLJ56548, highly similar to Elongation factor 2 OS=Homo sapiens OX=9606 PE=2 SV=1;A0A384N6H1_HUMAN Epididymis secretory sperm binding protein OS=Homo sapiens OX=9606 PE=2 SV=1;EF2_HUMAN Elongation factor 2 OS=Homo sapiens OX=9606 GN=EEF2	8	8	8	8	19.3	62.849	134020000	12853000	5045300	74423000	41700000	4467400	428420	168180	2480800	1390000
Q96DC0;A0A384NKJ3;P42126;H3BS70	DCI;ECI1	Q96DC0_HUMAN DCI protein OS=Homo sapiens OX=9606 GN=ECI1 PE=1 SV=1;A0A384NKJ3_HUMAN Epididymis secretory sperm binding protein OS=Homo sapiens OX=9606 PE=2 SV=1;ECI1_HUMAN Enoyl-CoA delta isomerase 1, mitochondrial OS=Homo sapiens OX=9606 GN=ECI1 PE=1 SV=1	4	3	3	3	10.7	26.982	46251000	2888400	0	38523000	4839900	4204600	262580	0	3502100	439990
Q53FC7;B3KSM6;B2R6X5;A0A384NKX5;P17066;P48741	HSPA6;HSPA7	Q53FC7_HUMAN Heat shock 70kDa protein 6 (HSP70B) variant (Fragment) OS=Homo sapiens OX=9606 PE=1 SV=1;B3KSM6_HUMAN cDNA FLJ36606 fis, clone TRACH2015654, highly similar to HEAT SHOCK 70 kDa PROTEIN 6 OS=Homo sapiens OX=9606 PE=2 SV=1;B2R6X5_HUMAN cDNA, FL	6	4	1	1	8.7	71.003	17893000	0	0	7066000	10827000	483600	0	0	190970	292620
A0A384NL22;P49720;A0A087WXQ8;A0A087WY10;A0A087WUL2	PSMB3	A0A384NL22_HUMAN Proteasome subunit beta OS=Homo sapiens OX=9606 GN=PSMB3 PE=2 SV=1;PSB3_HUMAN Proteasome subunit beta type-3 OS=Homo sapiens OX=9606 GN=PSMB3 PE=1 SV=2;A0A087WXQ8_HUMAN Proteasome subunit beta type-3 OS=Homo sapiens OX=9606 GN=PSMB3 PE=1 S	5	5	5	5	27.8	22.949	78742000	0	0	1453100	77289000	8749100	0	0	161460	8587700
Q7Z7M5;Q7Z7M6;Q4ZJI1;Q7Z7M7;Q7Z7M4;A0A384NL29;P04179;G8JLJ2;F5H3C5;F5H4R2;F5GYZ5;Q6LE88;Q9UG59;Q96AM7;G5E9P6;F5GXZ9	SOD2	Q7Z7M5_HUMAN Superoxide dismutase (Fragment) OS=Homo sapiens OX=9606 GN=SOD2 PE=2 SV=1;Q7Z7M6_HUMAN Superoxide dismutase (Fragment) OS=Homo sapiens OX=9606 GN=SOD2 PE=2 SV=1;Q4ZJI1_HUMAN Superoxide dismutase (Fragment) OS=Homo sapiens OX=9606 GN=SOD2 PE=2	16	3	3	3	11.5	23.139	9276000	0	1220900	0	8055100	843270	0	110990	0	732280
Q65ZQ3;B4E3E6;A0A7I2V2R3;A0A7I2V5D8;A0A7I2V402;B4DDB6;A0A7I2V4J6;A0A384NL63;A0A7I2V4G0;P51991	D10S102;HNRPA3;HNRNPA3	Q65ZQ3_HUMAN FBRNP OS=Homo sapiens OX=9606 GN=D10S102 PE=2 SV=1;B4E3E6_HUMAN cDNA FLJ58832, highly similar to Heterogeneous nuclear ribonucleoprotein A3 OS=Homo sapiens OX=9606 PE=2 SV=1;A0A7I2V2R3_HUMAN Heterogeneous nuclear ribonucleoprotein A3 OS=Homo s	10	1	1	1	3.3	29.356	2964700	1390900	0	1573800	0	174390	81817	0	92574	0
A0A384NPQ2;Q06830;A0A0A0MSI0;B2R4P2;A0A0A0MRQ5	PRDX1	A0A384NPQ2_HUMAN Epididymis secretory sperm binding protein OS=Homo sapiens OX=9606 PE=2 SV=1;PRDX1_HUMAN Peroxiredoxin-1 OS=Homo sapiens OX=9606 GN=PRDX1 PE=1 SV=1;A0A0A0MSI0_HUMAN Peroxiredoxin-1 (Fragment) OS=Homo sapiens OX=9606 GN=PRDX1 PE=1 SV=1;B2R4	5	13	13	9	59.8	22.11	2540400000	9825300	109710000	31334000	2389500000	169360000	655020	7314300	2088900	159300000
Q9H319;Q53SB5;Q45VM8;Q45VM7;Q45VM6;L7RDA5;A5Z217;A0A384NPX1;P17661	tmp_locus_29;DES	Q9H319_HUMAN Mutant desmin OS=Homo sapiens OX=9606 PE=2 SV=1;Q53SB5_HUMAN Desmin, isoform CRA_a OS=Homo sapiens OX=9606 GN=tmp_locus_29 PE=3 SV=1;Q45VM8_HUMAN Mutant desmin OS=Homo sapiens OX=9606 PE=2 SV=1;Q45VM7_HUMAN Mutant desmin OS=Homo sapiens OX=960	9	1	1	1	2.3	53.565	0	0	0	0	0	0	0	0	0	0
B7Z4L7;Q6N037;Q7Z3L0;Q6MZY7;E1P5S2;B4DRA0;B4DLM0;B3KWX7;Q68DD9;B4E1M7;A0A384NQ03;Q14498	DKFZp686A11192;DKFZp781I1140;DKFZp686C17209;RNPC2;DKFZp781C0423;RBM39	B7Z4L7_HUMAN cDNA FLJ59035, highly similar to RNA-binding region-containing protein 2 OS=Homo sapiens OX=9606 PE=2 SV=1;Q6N037_HUMAN RNA-binding region (RNP1, RRM) containing 2, isoform CRA_d OS=Homo sapiens OX=9606 GN=DKFZp686A11192 PE=2 SV=1;Q7Z3L0_HUMAN	12	1	1	1	5	36.464	1113500	0	0	1113500	0	65498	0	0	65498	0
J3KS22;A0A384NY14;Q7Z4W1;J3QS36;J3KRZ4;J3QS45;J3KSZ5;J3QL34	DCXR	J3KS22_HUMAN L-xylulose reductase (Fragment) OS=Homo sapiens OX=9606 GN=DCXR PE=1 SV=8;A0A384NY14_HUMAN Dicarbonyl/L-xylulose reductase, isoform CRA_b OS=Homo sapiens OX=9606 GN=DCXR PE=2 SV=1;DCXR_HUMAN L-xylulose reductase OS=Homo sapiens OX=9606 GN=DCXR	8	6	6	6	28.7	23.803	276450000	12867000	28284000	73376000	161930000	19747000	919090	2020300	5241100	11566000
B7ZAF0;Q5JP53;A0A384NYT8;Q5SU16;P07437;B4DY90;Q6LC01;Q5ST81;Q8N6N5;B4E052;P68371;Q8IZ29;B7ZAK1;Q8IWP6;Q9BUU9;Q9BVA1;B3KML9;A0A024QZU2;A0A384MEE3;B2R6L0;Q96B85;Q13885;B4DXZ5;B4DQN9;O43209;B4DMU8;Q1KSF8;B7Z4N1;Q96HX0;B4DE77;Q9UGA2;P04350;B4DJ43;B4DFH6;Q9BV28;Q13509;B2RBD5;A0A0B4J269;Q2NKY5;B4DMJ5;Q53G92;B4DP54;Q3ZCM7;Q5SQY0;A6NNZ2;B4E386;K7ESM5;Q9BUF5;B3KS31;A0A075B736;A5D906;A0A183YE00;Q9H4B7;A4UC…	TUBB;TUBB2C;TUBB4B;TUBB2B;TUBB2A;XTP3TPATP1;DKFZp566F223;TUBB4A	B7ZAF0_HUMAN Tubulin beta chain OS=Homo sapiens OX=9606 PE=2 SV=1;Q5JP53_HUMAN Tubulin beta chain OS=Homo sapiens OX=9606 GN=TUBB PE=1 SV=1;A0A384NYT8_HUMAN Tubulin beta chain (Fragment) OS=Homo sapiens OX=9606 PE=2 SV=1;Q5SU16_HUMAN Tubulin beta chain OS=	63	11	11	11	31.8	46.566	207780000	3936000	0	122830000	81010000	10936000	207160	0	6465000	4263700
B7Z1V7;H0Y8K0;A0A7I2V3F7;A0A7I2V2G2;A0A7I2V2S7;D6RCD7;B7Z4V2;V9HW84;A0A384P5G6;Q8N1C8;P38646;A0A7I2YQB2;B7Z4T3;A0A3B3ITI4;A1XP52	HSPA9;HEL-S-124m	B7Z1V7_HUMAN cDNA FLJ51811, highly similar to Stress-70 protein, mitochondrial OS=Homo sapiens OX=9606 PE=2 SV=1;H0Y8K0_HUMAN Heat shock 70kDa protein 9B (Mortalin-2), isoform CRA_a OS=Homo sapiens OX=9606 GN=HSPA9 PE=1 SV=2;A0A7I2V3F7_HUMAN Stress-70 prot	15	3	3	3	7.6	47.362	27341000	14859000	0	6177700	6303800	1093600	594370	0	247110	252150
A0A384P5U2;P39687;H0YN26;Q6PKH8;Q08AJ6;Q3KPI8;Q1AHP8;H7BZ09;O95626;O43423	ANP32A	A0A384P5U2_HUMAN Epididymis secretory sperm binding protein OS=Homo sapiens OX=9606 PE=2 SV=1;AN32A_HUMAN Acidic leucine-rich nuclear phosphoprotein 32 family member A OS=Homo sapiens OX=9606 GN=ANP32A PE=1 SV=1;H0YN26_HUMAN Acidic leucine-rich nuclear pho	10	12	12	9	40.6	28.585	671480000	67882000	1219400	573560000	28817000	74609000	7542500	135480	63729000	3201900
A0A3B3IRR6;A0A3B3IT54;A0A3B3ITA3;Q9H7E9	C8orf33	A0A3B3IRR6_HUMAN UPF0488 protein C8orf33 OS=Homo sapiens OX=9606 GN=C8orf33 PE=1 SV=1;A0A3B3IT54_HUMAN UPF0488 protein C8orf33 OS=Homo sapiens OX=9606 GN=C8orf33 PE=1 SV=1;A0A3B3ITA3_HUMAN UPF0488 protein C8orf33 OS=Homo sapiens OX=9606 GN=C8orf33 PE=1 SV=	4	3	3	3	20.8	24.465	20560000	0	0	0	20560000	2056000	0	0	0	2056000
A0A3B3ISH2		A0A3B3ISH2_HUMAN VWFA and cache domain-containing protein 1 OS=Homo sapiens OX=9606 GN=CACHD1 PE=1 SV=1	1	1	1	1	1.2	127.25	40055000	6354600	7069300	9682300	16949000	728280	115540	128530	176040	308160
A0A455JVT3;A0A3S6RIT2		A0A455JVT3_HUMAN MHC class I antigen OS=Homo sapiens OX=9606 GN=HLA-B PE=3 SV=1;A0A3S6RIT2_HUMAN MHC class I antigen OS=Homo sapiens OX=9606 GN=HLA-C PE=3 SV=1	2	1	1	1	1.9	40.551	0	0	0	0	0	0	0	0	0	0
E9PLD3;A0A494BXY3;L0R588;E9PRG8	C11orf48;C11orf98	E9PLD3_HUMAN Ribonuclease P protein component OS=Homo sapiens OX=9606 PE=4 SV=1;A0A494BXY3_HUMAN Uncharacterized protein C11orf98 OS=Homo sapiens OX=9606 GN=C11orf98 PE=4 SV=1;L0R588_HUMAN Alternative protein C11orf48 OS=Homo sapiens OX=9606 GN=C11orf48 PE	4	1	1	1	13.1	11.6	6188100	0	3397800	0	2790300	1547000	0	849440	0	697580
B4DQ50;A0A494C0J7;Q08188	TGM3	B4DQ50_HUMAN cDNA FLJ56823, highly similar to Protein-glutamine gamma-glutamyltransferase E OS=Homo sapiens OX=9606 PE=2 SV=1;A0A494C0J7_HUMAN TGc domain-containing protein OS=Homo sapiens OX=9606 PE=3 SV=1;TGM3_HUMAN Protein-glutamine gamma-glutamyltransf	3	1	1	1	2.4	58.794	3409600	3409600	0	0	0	113650	113650	0	0	0
A0A5C2GTA9;A0A5C2GPS5;A0A5C2GA37		A0A5C2GTA9_HUMAN IG c1140_light_IGKV4-1_IGKJ4 (Fragment) OS=Homo sapiens OX=9606 PE=2 SV=1;A0A5C2GPS5_HUMAN IG c37_light_IGKV4-1_IGKJ4 (Fragment) OS=Homo sapiens OX=9606 PE=2 SV=1;A0A5C2GA37_HUMAN IGL c252_light_IGKV4-1_IGKJ2 (Fragment) OS=Homo sapiens OX=	3	1	1	1	8.8	12.489	16443000	0	2434600	8738700	5269300	4110700	0	608660	2184700	1317300
P05089;A0A5F9ZGN6;A0A5F9ZH78	ARG1	ARGI1_HUMAN Arginase-1 OS=Homo sapiens OX=9606 GN=ARG1 PE=1 SV=2;A0A5F9ZGN6_HUMAN Arginase OS=Homo sapiens OX=9606 GN=ARG1 PE=1 SV=1;A0A5F9ZH78_HUMAN Arginase-1 OS=Homo sapiens OX=9606 GN=ARG1 PE=1 SV=1	3	2	2	2	5.9	34.735	22866000	9318300	1907600	3131200	8509200	1345100	548130	112210	184190	500540
Q01484;E9PHW9;A0A5F9ZI81;A0A5F9ZGY1;B7Z636;A0A5F9ZHQ5;A0A5F9ZGX3;A0A5F9ZHD2;I6L894;A0A5F9ZHT8;A0A5F9ZGZ1;A0A5F9ZH70;A0A5F9ZHS1;A0A5F9ZH39;A0A5F9ZI15;A0A0U1RQN6;A0A5F9ZI56;A0A5F9ZH17;A0A5F9ZHJ6;A0A5F9ZI69;A0A5F9ZGS7;A0A5F9ZHE2;B7Z651	ANK2	ANK2_HUMAN Ankyrin-2 OS=Homo sapiens OX=9606 GN=ANK2 PE=1 SV=4;E9PHW9_HUMAN Ankyrin-2 (Fragment) OS=Homo sapiens OX=9606 GN=ANK2 PE=1 SV=1;A0A5F9ZI81_HUMAN Ankyrin-2 OS=Homo sapiens OX=9606 GN=ANK2 PE=1 SV=1;A0A5F9ZGY1_HUMAN Ankyrin-2 OS=Homo sapiens OX=96	23	2	2	2	0.9	433.71	3275100	0	0	0	3275100	15899	0	0	0	15899
P07195;Q5U077;A0A5F9ZHM4;A8MW50;A0A3B3IS95;C9J7H8;F5H793;F5H155;Q96L19;F5H245;F5H5G7;G9BCY7;P07864;G9BCY8;D6NKH9;A0A140VKA7;Q6ZMR3;G3XAP5	LDHB	LDHB_HUMAN L-lactate dehydrogenase B chain OS=Homo sapiens OX=9606 GN=LDHB PE=1 SV=2;Q5U077_HUMAN L-lactate dehydrogenase OS=Homo sapiens OX=9606 GN=HEL-S-281 PE=2 SV=1;A0A5F9ZHM4_HUMAN L-lactate dehydrogenase OS=Homo sapiens OX=9606 GN=LDHB PE=1 SV=1;A8MW	18	6	5	5	22.8	36.638	138090000	45149000	28299000	46314000	18329000	8122900	2655800	1664600	2724400	1078100
Q92734;A0A6Q8PG00;A0A6Q8PFY7;Q7Z426;A0A6Q8PF40;Q05BK6;Q7Z427;A0A6Q8PGS4;A0A6Q8PG04;A0A6Q8PH27;A0A6Q8PH89;A0A6Q8PFC4;C9JJP5;Q8TDJ5;C9JUE0;A0A6Q8PF51;C9JTY3	TFG;TFG/ALK fusion	TFG_HUMAN Protein TFG OS=Homo sapiens OX=9606 GN=TFG PE=1 SV=2;A0A6Q8PG00_HUMAN Protein TFG OS=Homo sapiens OX=9606 GN=TFG PE=1 SV=1;A0A6Q8PFY7_HUMAN Protein TFG OS=Homo sapiens OX=9606 GN=TFG PE=1 SV=1;Q7Z426_HUMAN Putative MAPK activating protein OS=Homo	17	2	2	2	4.2	43.447	32447000	30117000	0	2330000	0	2317600	2151200	0	166430	0
A0A6Q8PFG9;A0A6Q8PFN6;B4DEA2;A0A6Q8PHE3;B4DDD8;A0A6Q8PFF2;A0A6Q8PHA5;Q52NV4;A0A6Q8PF47;E7ETE2;P12081	HARS;HRS	A0A6Q8PFG9_HUMAN Histidine--tRNA ligase, cytoplasmic OS=Homo sapiens OX=9606 GN=HARS1 PE=1 SV=1;A0A6Q8PFN6_HUMAN Histidine--tRNA ligase, cytoplasmic OS=Homo sapiens OX=9606 GN=HARS1 PE=1 SV=1;B4DEA2_HUMAN cDNA FLJ59476, highly similar to Histidyl-tRNA synt	11	1	1	1	4.8	28.453	0	0	0	0	0	0	0	0	0	0
A0A6Q8PFK8;V9HW43;P04792;B4DL87;A0A6Q8PHJ6;A0A6Q8PGK1;A0A6Q8PFE7;A0A6Q8PF43;A0A6Q8PHA6;A0A6Q8PH65;A0A6Q8PGY2;C9J3N8;A0A8E9ZT92	HEL-S-102;HSPB1	A0A6Q8PFK8_HUMAN Heat shock protein beta-1 OS=Homo sapiens OX=9606 GN=HSPB1 PE=1 SV=1;V9HW43_HUMAN Heat shock protein beta-1 OS=Homo sapiens OX=9606 GN=HEL-S-102 PE=2 SV=1;HSPB1_HUMAN Heat shock protein beta-1 OS=Homo sapiens OX=9606 GN=HSPB1 PE=1 SV=2;B4D	13	7	7	7	37.4	21.882	213670000	0	12696000	0	200980000	15262000	0	906880	0	14356000
A0A7I2V2G4;F8WF89;F8WF06;B9A062;B8ZZU9;P13995	MTHFD2	A0A7I2V2G4_HUMAN Bifunctional methylenetetrahydrofolate dehydrogenase/cyclohydrolase, mitochondrial OS=Homo sapiens OX=9606 GN=MTHFD2 PE=1 SV=1;F8WF89_HUMAN Bifunctional methylenetetrahydrofolate dehydrogenase/cyclohydrolase, mitochondrial OS=Homo sapiens	6	1	1	1	36.1	3.8956	40085000	10649000	6724000	9058900	13653000	13362000	3549700	2241300	3019600	4551000
Q9BQ02;A0A7I2V699;A0A7I2V2U7;B3KTP9;A0A7I2V5M5;A0A7I2V428;C9JLB1;A0A7I2V3F3;H7BY16;P19338;A0A7I2V2S8;B3KM80;A0A7I2V349;A0A7I2V506;Q6ZS99	NCL	Q9BQ02_HUMAN Nucleolin OS=Homo sapiens OX=9606 PE=2 SV=1;A0A7I2V699_HUMAN Nucleolin OS=Homo sapiens OX=9606 GN=NCL PE=1 SV=1;A0A7I2V2U7_HUMAN Nucleolin OS=Homo sapiens OX=9606 GN=NCL PE=1 SV=1;B3KTP9_HUMAN Nucleolin OS=Homo sapiens OX=9606 PE=2 SV=1;A0A7I2	15	2	2	2	4.1	50.95	0	0	0	0	0	0	0	0	0	0
A0A7I2V3Z3;A0A7I2V351;A0A7I2V487;Q7Z726;A8K7D9;A0A7I2YQE1;P52292;J3QLL0;J3KS65;J3QL07	KPNA2	A0A7I2V3Z3_HUMAN Importin subunit alpha-1 OS=Homo sapiens OX=9606 GN=KPNA2 PE=1 SV=1;A0A7I2V351_HUMAN Importin subunit alpha OS=Homo sapiens OX=9606 GN=KPNA2 PE=1 SV=1;A0A7I2V487_HUMAN Importin subunit alpha OS=Homo sapiens OX=9606 GN=KPNA2 PE=1 SV=1;Q7Z72	10	5	5	5	15.3	43.541	22607000	0	0	22607000	0	1413000	0	0	1413000	0
H0YJH9;B4DEH8;G3V4T2;A0A7I2V383;Q86U42	PABPN1	H0YJH9_HUMAN Polyadenylate-binding protein 2 (Fragment) OS=Homo sapiens OX=9606 GN=PABPN1 PE=1 SV=1;B4DEH8_HUMAN Polyadenylate-binding protein 2 OS=Homo sapiens OX=9606 GN=PABPN1 PE=1 SV=1;G3V4T2_HUMAN Polyadenylate-binding protein 2 OS=Homo sapiens OX=960	5	1	1	1	11.5	10.971	3598600	0	0	0	3598600	719710	0	0	0	719710
B1AHA8;A0A7I2V3I1;Q96DI8;Q6FH11;F2YMD9;B2R7U4;P09601	HMOX1	B1AHA8_HUMAN heme oxygenase (biliverdin-producing) (Fragment) OS=Homo sapiens OX=9606 GN=HMOX1 PE=1 SV=1;A0A7I2V3I1_HUMAN Heme oxygenase OS=Homo sapiens OX=9606 GN=HMOX1 PE=1 SV=1;Q96DI8_HUMAN Heme oxygenase OS=Homo sapiens OX=9606 GN=HMOX1 PE=1 SV=1;Q6FH1	7	2	2	2	13.4	21.583	7927900	2005800	0	5922000	0	880870	222870	0	658000	0
J3QR09;J3KTE4;A0A7I2YQG2;P84098;Q53G49;Q8IWR8;A0A7I2V638;A0A7I2V4U6;A0A7I2V2L0;A0A7I2V512	RPL19	J3QR09_HUMAN Ribosomal protein L19 OS=Homo sapiens OX=9606 GN=RPL19 PE=1 SV=1;J3KTE4_HUMAN Ribosomal protein L19 OS=Homo sapiens OX=9606 GN=RPL19 PE=1 SV=1;A0A7I2YQG2_HUMAN Ribosomal protein L19 OS=Homo sapiens OX=9606 GN=RPL19 PE=1 SV=1;RL19_HUMAN 60S rib	10	8	8	8	31.6	23.134	556130000	2552300	26384000	10326000	516870000	92689000	425390	4397400	1721000	86145000
B4DHR1;A0A7P0T861;K7EL50;Q53G71;V9HW88;P27797;B4E2Y9;K7EJB9	CALR;HEL-S-99n	B4DHR1_HUMAN cDNA FLJ53009, highly similar to Calreticulin OS=Homo sapiens OX=9606 PE=2 SV=1;A0A7P0T861_HUMAN Calreticulin OS=Homo sapiens OX=9606 GN=CALR PE=1 SV=1;K7EL50_HUMAN Calreticulin OS=Homo sapiens OX=9606 GN=CALR PE=1 SV=2;Q53G71_HUMAN Calreticul	8	3	3	3	17.5	24.287	13427000	0	0	3802300	9624500	1032800	0	0	292490	740350
P27824;A0A7P0Z484;A0A7P0TAE9;A0A7P0T937;A0A7P0TB65;A0A7P0T840;A0A7P0T8G1;A0A7P0T9L0;D6RGY2;D6RD16;D6RAQ8;A0A7P0TAR9;Q16094;A0A7P0Z4H2;A0A7P0TAN9;A0A7P0T8N1;D6RAU8;A0A7P0Z4D6	CANX	CALX_HUMAN Calnexin OS=Homo sapiens OX=9606 GN=CANX PE=1 SV=2;A0A7P0Z484_HUMAN Calnexin OS=Homo sapiens OX=9606 GN=CANX PE=1 SV=1;A0A7P0TAE9_HUMAN Calnexin OS=Homo sapiens OX=9606 GN=CANX PE=1 SV=1;A0A7P0T937_HUMAN Calnexin OS=Homo sapiens OX=9606 GN=CANX	18	2	2	2	4.2	67.567	8646000	0	0	4233100	4412800	270190	0	0	132290	137900
A0A7P0T9D5;A0A7P0TA12;B4DR71;A0A7P0Z4C2;A2A3U5;Q99720	hCG_20471;SIGMAR1	A0A7P0T9D5_HUMAN Sigma non-opioid intracellular receptor 1 OS=Homo sapiens OX=9606 GN=SIGMAR1 PE=1 SV=1;A0A7P0TA12_HUMAN Sigma non-opioid intracellular receptor 1 OS=Homo sapiens OX=9606 GN=SIGMAR1 PE=1 SV=1;B4DR71_HUMAN Sigma non-opioid intracellular rece	6	2	2	2	19.1	12.468	89337000	0	4700000	0	84637000	29779000	0	1566700	0	28212000
B4DEF7;A0A7P0TAI0;A0A7P0TB36;V9HWB4;P11021	HEL-S-89n;HSPA5	B4DEF7_HUMAN cDNA FLJ60062, highly similar to 78 kDa glucose-regulated protein OS=Homo sapiens OX=9606 PE=2 SV=1;A0A7P0TAI0_HUMAN 78 kDa glucose-regulated protein OS=Homo sapiens OX=9606 GN=HSPA5 PE=1 SV=1;A0A7P0TB36_HUMAN 78 kDa glucose-regulated protein	5	2	1	1	11.9	30.419	16830000	4404600	2644600	4625700	5155200	1202200	314620	188900	330410	368230
P60709;B4DW52;I3L4N8;Q53G76;Q53GK6;Q1KLZ0;Q53G99;A0A804GS07;Q8WVW5;B4E3A4;B4E335;P63261;B4DVQ0;A0A2R8Y793;E7EVS6;A0A6Q8PFE4;Q6S8J3;I3L1U9;I3L3I0;P68032;P68133;Q6PJ43;A8K3K1;A5A3E0;V9HVZ7;B3KWQ3;B7Z6P1;B7ZAP6;A6NL76;D2JYH4;A1E282;G5E9R0;K7EM38;A0A6Q8PH58;A0A2R8YEA7;I3L3R2;A0A2R8YGF8;B3KW67;P63267;Q13707;J3KT65;P62736;B3KUD3;P0CG38;Q96FU6;Q7Z7J6;A0A804HKV3;L0R5C4;C9JUM1;C9JZR7;Q9BYX7;P0CG39;Q96DE1;…	ACTB;ACTG1;PS1TP5BP1;POTEE;ACTC1;ACTA1;POTEF;HEL-176	ACTB_HUMAN Actin, cytoplasmic 1 OS=Homo sapiens OX=9606 GN=ACTB PE=1 SV=1;B4DW52_HUMAN cDNA FLJ55253, highly similar to Actin, cytoplasmic 1 OS=Homo sapiens OX=9606 PE=2 SV=1;I3L4N8_HUMAN Actin, cytoplasmic 2 OS=Homo sapiens OX=9606 GN=ACTG1 PE=1 SV=9;Q53G	124	9	9	9	31.5	41.736	425120000	132660000	45776000	157570000	89110000	21256000	6633000	2288800	7878700	4455500
H7C2F9;Q53SQ1;A0A804HIA8;Q15032	R3HDM1;R3HDM	H7C2F9_HUMAN R3H domain-containing protein 1 (Fragment) OS=Homo sapiens OX=9606 GN=R3HDM1 PE=1 SV=1;Q53SQ1_HUMAN Uncharacterized protein R3HDM (Fragment) OS=Homo sapiens OX=9606 GN=R3HDM PE=4 SV=1;A0A804HIA8_HUMAN R3H domain-containing protein 1 OS=Homo sa	4	1	1	1	3.9	33.121	0	0	0	0	0	0	0	0	0	0
A0A804HJB7;Q9BSH4	TACO1	A0A804HJB7_HUMAN Translational activator of cytochrome c oxidase 1 OS=Homo sapiens OX=9606 GN=TACO1 PE=1 SV=1;TACO1_HUMAN Translational activator of cytochrome c oxidase 1 OS=Homo sapiens OX=9606 GN=TACO1 PE=1 SV=1	2	2	2	2	7.4	32.348	20851000	0	1768200	15229000	3853300	1489300	0	126300	1087800	275240
A0A8C8UXK2;A0A8V8TL46;A0A8V8TKR5;A0A8V8TL50;A0A8V8TMA4;A0A8V8TKT4;V9GYY3;F5H2F4;B7Z809;P11586	MTHFD1	A0A8C8UXK2_HUMAN methenyltetrahydrofolate cyclohydrolase OS=Homo sapiens OX=9606 GN=MTHFD1 PE=1 SV=1;A0A8V8TL46_HUMAN C-1-tetrahydrofolate synthase, cytoplasmic OS=Homo sapiens OX=9606 GN=MTHFD1 PE=4 SV=1;A0A8V8TKR5_HUMAN C-1-tetrahydrofolate synthase, cyt	10	1	1	1	5.6	17.611	3951900	0	0	2137200	1814700	359270	0	0	194290	164980
A0A8I5KX85;D3DND1;Q9UKY7	CDV3	A0A8I5KX85_HUMAN Protein CDV3 homolog OS=Homo sapiens OX=9606 GN=CDV3 PE=1 SV=1;D3DND1_HUMAN CDV3 homolog (Mouse), isoform CRA_a OS=Homo sapiens OX=9606 GN=CDV3 PE=3 SV=1;CDV3_HUMAN Protein CDV3 homolog OS=Homo sapiens OX=9606 GN=CDV3 PE=1 SV=1	3	1	1	1	3.1	27.247	7434500	696330	0	5524100	1214000	571880	53564	0	424930	93385
B3KP05;A0A8I5KYE8;A0A8I5KXJ3;Q9Y2K3	MYH15	B3KP05_HUMAN cDNA FLJ30874 fis, clone FEBRA2004329, moderately similar to MYOSIN HEAVY CHAIN, CARDIAC MUSCLE ISOFORM OS=Homo sapiens OX=9606 PE=2 SV=1;A0A8I5KYE8_HUMAN Myosin-15 OS=Homo sapiens OX=9606 GN=MYH15 PE=1 SV=1;A0A8I5KXJ3_HUMAN Myosin-15 OS=Homo	4	1	1	1	1.3	113.05	155540000	22022000	44154000	21241000	68120000	2827900	400400	802800	386190	1238500
A0A8Q3WKR8;Q13907;C9JD53;Q9BXS1	IDI1	A0A8Q3WKR8_HUMAN isopentenyl-diphosphate Delta-isomerase OS=Homo sapiens OX=9606 GN=IDI1 PE=1 SV=1;IDI1_HUMAN Isopentenyl-diphosphate Delta-isomerase 1 OS=Homo sapiens OX=9606 GN=IDI1 PE=1 SV=2	4	4	4	4	24.1	26.45	95919000	0	3278600	12862000	79778000	8719900	0	298050	1169300	7252500
V9GZ54;E9PQ82;E9PNV3;A0A8V8TKR9	MSN;RDX	V9GZ54_HUMAN Moesin (Fragment) OS=Homo sapiens OX=9606 GN=MSN PE=1 SV=1;E9PQ82_HUMAN Radixin (Fragment) OS=Homo sapiens OX=9606 GN=RDX PE=1 SV=1;E9PNV3_HUMAN Radixin (Fragment) OS=Homo sapiens OX=9606 GN=RDX PE=1 SV=1;A0A8V8TKR9_HUMAN Moesin OS=Homo sapien	4	1	1	1	15.5	12.123	0	0	0	0	0	0	0	0	0	0
H3BUX4;H3BST5;I3L2C6;A0A8V8TM48;Q8IXI1	RHOT2	H3BUX4_HUMAN Mitochondrial Rho GTPase 2 OS=Homo sapiens OX=9606 GN=RHOT2 PE=1 SV=1;H3BST5_HUMAN Mitochondrial Rho GTPase 2 (Fragment) OS=Homo sapiens OX=9606 GN=RHOT2 PE=1 SV=2;I3L2C6_HUMAN Mitochondrial Rho GTPase 2 (Fragment) OS=Homo sapiens OX=9606 GN=R	5	1	1	1	14.1	14.92	273510000	57105000	13347000	158120000	44940000	34189000	7138100	1668300	19765000	5617500
Q9P1R6;A0A8V8TNA9;Q969U7;A0A8V8TMU0;Q9P0C1;V9GZ55;A0A8V8TMV1;K7ENR6;A0A8V8TP80	PSMG2	Q9P1R6_HUMAN Proteasome assembly chaperone 2 (Fragment) OS=Homo sapiens OX=9606 PE=2 SV=1;A0A8V8TNA9_HUMAN Proteasome assembly chaperone 2 OS=Homo sapiens OX=9606 GN=PSMG2 PE=4 SV=1;PSMG2_HUMAN Proteasome assembly chaperone 2 OS=Homo sapiens OX=9606 GN=PSM	9	2	2	2	9.4	28.616	7479700	618470	0	6861300	0	575360	47575	0	527790	0
R4GMR5;V9HW09;A0A8V8TQ44;P48556;Q5U0B3;K7EJR3;A0A8V8TPK1;A0A8V8TR48;K7EJC1;B4E2Y4;K7ERW6;K7ENY6	PSMD8;HEL-S-91n	R4GMR5_HUMAN 26S proteasome non-ATPase regulatory subunit 8 OS=Homo sapiens OX=9606 GN=PSMD8 PE=1 SV=1;V9HW09_HUMAN 26S proteasome non-ATPase regulatory subunit 8 OS=Homo sapiens OX=9606 GN=HEL-S-91n PE=2 SV=1;A0A8V8TQ44_HUMAN 26S proteasome non-ATPase reg	12	6	6	6	27.5	32.551	251850000	11680000	718260	235510000	3945600	14815000	687030	42251	13853000	232090
Q9NSB5;Q9NSB0;U3KPR1;A0JNT2;B4DN72;A8K872;O43790;P78385;Q14533	KRTHB1;KRTHB6;KRT86;KRT83;KRT81	Q9NSB5_HUMAN Type II hair keratin 1 (Fragment) OS=Homo sapiens OX=9606 GN=KRTHB1 PE=4 SV=1;Q9NSB0_HUMAN Type II hair keratin 6 (Fragment) OS=Homo sapiens OX=9606 GN=KRTHB6 PE=4 SV=1;U3KPR1_HUMAN Keratin, type II cuticular Hb6 (Fragment) OS=Homo sapiens OX=	9	1	1	1	7.3	12.897	0	0	0	0	0	0	0	0	0	0
A1A508;Q86W20;A6XGL3;Q8N2U3;A0A7P0MNE9;Q7Z5F4;P35030;Q9BYE2	PRSS3;PRSS1;TMPRSS13	A1A508_HUMAN PRSS3 protein OS=Homo sapiens OX=9606 GN=PRSS3 PE=2 SV=1;Q86W20_HUMAN Protease serine 1 (Fragment) OS=Homo sapiens OX=9606 GN=PRSS1 PE=4 SV=1;A6XGL3_HUMAN Protease serine 1 OS=Homo sapiens OX=9606 GN=PRSS1 PE=1 SV=1;Q8N2U3_HUMAN PRSS3 protein	8	2	2	1	8.5	26.487	12653000000	164440000	5017900000	7290900000	179490000	1405900000	18272000	557540000	810100000	19943000
Q5MK14;A1LUY1;P49207	RPL34	Q5MK14_HUMAN 60S ribosomal protein L34 (Fragment) OS=Homo sapiens OX=9606 PE=2 SV=1;A1LUY1_HUMAN 60S ribosomal protein L34 OS=Homo sapiens OX=9606 GN=RPL34 PE=3 SV=1;RL34_HUMAN 60S ribosomal protein L34 OS=Homo sapiens OX=9606 GN=RPL34 PE=1 SV=3	3	1	1	1	12.9	7.0365	0	0	0	0	0	0	0	0	0	0
Q96DV6;A2A3R6;P62753;A2A3R7;A2A3R5;Q9BZU1	RPS6	Q96DV6_HUMAN 40S ribosomal protein S6 OS=Homo sapiens OX=9606 GN=RPS6 PE=2 SV=1;A2A3R6_HUMAN 40S ribosomal protein S6 OS=Homo sapiens OX=9606 GN=RPS6 PE=2 SV=1;RS6_HUMAN 40S ribosomal protein S6 OS=Homo sapiens OX=9606 GN=RPS6 PE=1 SV=1;A2A3R7_HUMAN 40S ri	6	4	4	4	16.9	28.708	75318000	26353000	2469900	37104000	9391500	9414700	3294100	308740	4637900	1173900
A4D110	LOC401309	A4D110_HUMAN Heat shock protein 70 OS=Homo sapiens OX=9606 GN=LOC401309 PE=3 SV=1	1	1	1	1	18.9	13.387	7204400	5492500	0	0	1711900	1440900	1098500	0	0	342380
A4D1N4;C9JRZ6;Q9NX63;F8WAR4;B7Z1X9;A0A286YEX5	CHCHD3	A4D1N4_HUMAN Coiled-coil-helix-coiled-coil-helix domain containing 3 OS=Homo sapiens OX=9606 GN=CHCHD3 PE=4 SV=1;C9JRZ6_HUMAN MICOS complex subunit MIC19 OS=Homo sapiens OX=9606 GN=CHCHD3 PE=1 SV=2;MIC19_HUMAN MICOS complex subunit MIC19 OS=Homo sapiens OX	6	9	9	9	32.6	26.152	407210000	1921500	16983000	74776000	313530000	31324000	147810	1306400	5752000	24117000
A4UCR9;C9JJ19;P82930	MRPS34	A4UCR9_HUMAN Mitochondrial 28S ribosomal protein S34 OS=Homo sapiens OX=9606 PE=2 SV=1;C9JJ19_HUMAN 28S ribosomal protein S34, mitochondrial OS=Homo sapiens OX=9606 GN=MRPS34 PE=1 SV=2;RT34_HUMAN 28S ribosomal protein S34, mitochondrial OS=Homo sapiens OX=	3	4	4	4	20.5	20.691	56259000	2062100	4226500	0	49971000	6251000	229120	469620	0	5552300
H0YC42;A5Y5A3;P55327;E5RFR7;H0YC44	TPD52	H0YC42_HUMAN Tumor protein D52 OS=Homo sapiens OX=9606 PE=1 SV=2;A5Y5A3_HUMAN PC1/MRPS28 fusion protein OS=Homo sapiens OX=9606 PE=2 SV=1;TPD52_HUMAN Tumor protein D52 OS=Homo sapiens OX=9606 GN=TPD52 PE=1 SV=2;E5RFR7_HUMAN Tumor protein D52 OS=Homo sapien	5	4	4	4	18	31.17	28980000	0	0	1063100	27916000	2229200	0	0	81781	2147400
P68363;B3KPS3;A8JZY9;Q9BQE3;F5H5D3;Q53GA7;B3KT06;Q71U36;B7Z1K5;F8VQQ4;F8VVB9;Q8N532;P0DPH7;P0DPH8;F8VS66;P68366;F8VRZ4;Q1ZYQ1;B4DQK4;F8VWV9;Q6PEY2;Q6QMJ5;Q9NY65;A0A7P0TA31;Q7Z3M3;C9J2C0;A0A7P0T945;B4DDU2;F8VX09;C9JJQ8;C9JQ00;C9JEV8;C9JDL2;F8VRK0;B4DN58;C9JDS9;Q9UQM3;C9K0S6;F8W0F6;Q9H853;A0A7P0Z4A1;A6NHL2	TUBA1B;TUBA1C;TUBA1A;TUBA4A;TUBA2	TBA1B_HUMAN Tubulin alpha-1B chain OS=Homo sapiens OX=9606 GN=TUBA1B PE=1 SV=1;B3KPS3_HUMAN Tubulin alpha chain OS=Homo sapiens OX=9606 PE=2 SV=1;A8JZY9_HUMAN Tubulin alpha chain OS=Homo sapiens OX=9606 PE=2 SV=1;TBA1C_HUMAN Tubulin alpha-1C chain OS=Homo	42	11	11	11	34.4	50.151	507310000	40890000	47588000	213690000	205140000	24158000	1947100	2266100	10176000	9768700
J3KT12;Q59F68;P60842;A8K088;J3KTB5;A8K7F6;J3QS69;J3QL43;J3QR64;J3KS25;B4E047;J3QLN6;J3QKZ9;B4DKP9;J3KSZ0;B4E102;J3KTN0;B4DNH2;J3KS93;E7EQG2;J3KSN7;D3DSD6;Q14240	EIF4A1	J3KT12_HUMAN RNA helicase OS=Homo sapiens OX=9606 GN=EIF4A1 PE=1 SV=1;Q59F68_HUMAN RNA helicase (Fragment) OS=Homo sapiens OX=9606 PE=2 SV=1;IF4A1_HUMAN Eukaryotic initiation factor 4A-I OS=Homo sapiens OX=9606 GN=EIF4A1 PE=1 SV=1;A8K088_HUMAN RNA helicase	23	5	5	5	13.5	38.861	36173000	6324100	8283200	13392000	8174000	1808700	316210	414160	669600	408700
R4GNF4;A8K337;Q86VU5	COMTD1	R4GNF4_HUMAN Catechol O-methyltransferase domain-containing protein 1 (Fragment) OS=Homo sapiens OX=9606 GN=COMTD1 PE=1 SV=1;A8K337_HUMAN cDNA FLJ77862, highly similar to Homo sapiens catechol-O-methyltransferase domain containing 1 (COMTD1), mRNA OS=Homo	3	1	1	1	3.5	27.747	0	0	0	0	0	0	0	0	0	0
B7Z4K5;A8MT72;Q6IAX4;A8K3B9;Q2NKQ5;Q16799	RTN1	B7Z4K5_HUMAN Reticulon OS=Homo sapiens OX=9606 PE=2 SV=1;A8MT72_HUMAN Reticulon OS=Homo sapiens OX=9606 GN=RTN1 PE=1 SV=1;Q6IAX4_HUMAN Reticulon OS=Homo sapiens OX=9606 GN=RTN1 PE=2 SV=1;A8K3B9_HUMAN Reticulon OS=Homo sapiens OX=9606 PE=2 SV=1;Q2NKQ5_HUMAN	6	2	2	2	8.3	21.848	99163000	0	4123900	0	95039000	12395000	0	515490	0	11880000
A8K3M9;Q13242;S4R3G0;B4DFT9;H0YIB4	SRSF9	A8K3M9_HUMAN cDNA FLJ76387, highly similar to Homo sapiens splicing factor, arginine/serine-rich 9 (SFRS9), mRNA OS=Homo sapiens OX=9606 PE=2 SV=1;SRSF9_HUMAN Serine/arginine-rich splicing factor 9 OS=Homo sapiens OX=9606 GN=SRSF9 PE=1 SV=1;S4R3G0_HUMAN Se	5	3	2	2	11.8	25.514	13654000	0	961750	0	12693000	910300	0	64117	0	846180
Q6FHP5;A8K401;P35232;Q53FV0;C9JW96;Q6PUJ7;E7ESE2;E9PCW0;C9JZ20;A8K9G2;A0A8I5KWR0;Q9BSE8	PHB;HEL-S-54e	Q6FHP5_HUMAN Prohibitin (Fragment) OS=Homo sapiens OX=9606 GN=PHB PE=2 SV=1;A8K401_HUMAN Prohibitin OS=Homo sapiens OX=9606 GN=PHB PE=2 SV=1;PHB1_HUMAN Prohibitin 1 OS=Homo sapiens OX=9606 GN=PHB1 PE=1 SV=1;Q53FV0_HUMAN Prohibitin (Fragment) OS=Homo sapien	12	18	18	18	75.4	29.832	2049600000	93425000	26434000	1712900000	216800000	113870000	5190300	1468600	95162000	12044000
H0YHL6;H0YI94;H0YI27;H0YIP0;B4DF61;A8K492;P56192	MARS	H0YHL6_HUMAN Methionine--tRNA ligase, cytoplasmic (Fragment) OS=Homo sapiens OX=9606 GN=MARS1 PE=1 SV=1;H0YI94_HUMAN Methionine--tRNA ligase, cytoplasmic (Fragment) OS=Homo sapiens OX=9606 GN=MARS1 PE=1 SV=1;H0YI27_HUMAN Methionine--tRNA ligase, cytoplasmi	7	1	1	1	12.3	8.7602	0	0	0	0	0	0	0	0	0	0
Q6NZ55;A8K4C8;P26373;J3QSB4;J3KS98;H3BTH3;O60250;B4DGL7;H3BUK8	RPL13	Q6NZ55_HUMAN 60S ribosomal protein L13 OS=Homo sapiens OX=9606 GN=RPL13 PE=1 SV=1;A8K4C8_HUMAN 60S ribosomal protein L13 OS=Homo sapiens OX=9606 GN=RPL13 PE=2 SV=1;RL13_HUMAN 60S ribosomal protein L13 OS=Homo sapiens OX=9606 GN=RPL13 PE=1 SV=4	9	13	13	13	43.6	24.265	6713600000	109970000	1129700000	112280000	5361600000	745950000	12219000	125520000	12476000	595740000
B4DQI7;A8K4I8;Q9BPW8;F8WCR5;H7C2U6;C9JDV8	NIPSNAP1	B4DQI7_HUMAN cDNA FLJ58042, highly similar to Protein NipSnap1 OS=Homo sapiens OX=9606 PE=2 SV=1;A8K4I8_HUMAN cDNA FLJ78131, highly similar to Homo sapiens nipsnap homolog 1 (C. elegans) (NIPSNAP1), mRNA OS=Homo sapiens OX=9606 PE=2 SV=1;NIPS1_HUMAN Protei	6	5	5	4	20.8	31.406	45872000	3681100	1067900	32058000	9064800	3276600	262930	76280	2289900	647490
D6RG13;D6RAT0;Q6NXR8;A8K4W0;P61247;D6R9B6;D6RB09;H0Y9Y4;D6RAS7;B7Z3M5;H0Y8L7;E9PFI5;D6RGE0;D6RED7	RPS3A	D6RG13_HUMAN 40S ribosomal protein S3a (Fragment) OS=Homo sapiens OX=9606 GN=RPS3A PE=1 SV=1;D6RAT0_HUMAN 40S ribosomal protein S3a OS=Homo sapiens OX=9606 GN=RPS3A PE=1 SV=1;Q6NXR8_HUMAN 40S ribosomal protein S3a OS=Homo sapiens OX=9606 GN=RPS3A PE=1 SV=1	14	5	5	5	21.1	25.608	117940000	23752000	14519000	64403000	15268000	7862700	1583400	967920	4293500	1017800
Q53GB3;Q08ET0;A8K4W2;P24539;Q5QNZ2	hCG_39985;ATP5F1	Q53GB3_HUMAN ATP synthase subunit b (Fragment) OS=Homo sapiens OX=9606 PE=2 SV=1;Q08ET0_HUMAN ATP synthase subunit b OS=Homo sapiens OX=9606 GN=hCG_39985 PE=2 SV=1;A8K4W2_HUMAN ATP synthase subunit b OS=Homo sapiens OX=9606 PE=2 SV=1;AT5F1_HUMAN ATP syntha	5	7	7	7	28.1	28.836	315280000	0	14314000	3327100	297640000	19705000	0	894600	207940	18603000
K7ER90;K7EL20;K7ENA8;Q6IAM0;A8K5K5;O75821	EIF3G	K7ER90_HUMAN Eukaryotic translation initiation factor 3 subunit G (Fragment) OS=Homo sapiens OX=9606 GN=EIF3G PE=1 SV=1;K7EL20_HUMAN Eukaryotic translation initiation factor 3 subunit G (Fragment) OS=Homo sapiens OX=9606 GN=EIF3G PE=1 SV=8;K7ENA8_HUMAN Euk	6	1	1	1	4	25.441	6506700	0	806220	0	5700500	433780	0	53748	0	380030
F6RU00;B4DQA8;Q96QI9;K7EJC8;E9PCW1;A8K5R6;G5E9T8;O95249	GOSR1	F6RU00_HUMAN Golgi SNAP receptor complex member 1 OS=Homo sapiens OX=9606 GN=GOSR1 PE=1 SV=1;B4DQA8_HUMAN Golgi SNAP receptor complex member 1 OS=Homo sapiens OX=9606 GN=GOSR1 PE=1 SV=1;Q96QI9_HUMAN Golgi SNAP receptor complex member 1 OS=Homo sapiens OX=9	8	1	1	1	13.6	9.4134	0	0	0	0	0	0	0	0	0	0
A8K7W3;A8K5T7;Q9Y2Z0	SUGT1	A8K7W3_HUMAN cDNA FLJ75780, highly similar to Homo sapiens SGT1, suppressor of G2 allele of SKP1 (SUGT1), mRNA OS=Homo sapiens OX=9606 PE=2 SV=1;A8K5T7_HUMAN cDNA FLJ75365, highly similar to Homo sapiens SUGT1B (SUGT1) mRNA OS=Homo sapiens OX=9606 PE=2 SV=	3	1	1	1	3.6	37.833	3191100	0	417760	1333400	1440000	151960	0	19893	63496	68570
I3L3Q7;I3L3B0;A8K651;Q07021	C1QBP	I3L3Q7_HUMAN Complement component 1 Q subcomponent-binding protein, mitochondrial (Fragment) OS=Homo sapiens OX=9606 GN=C1QBP PE=1 SV=1;I3L3B0_HUMAN Complement component 1 Q subcomponent-binding protein, mitochondrial OS=Homo sapiens OX=9606 GN=C1QBP PE=1	4	1	1	1	11.3	20.006	19377000	2195400	0	9380100	7801700	2768200	313630	0	1340000	1114500
Q5TZX9;A8K6M4;Q9UEU0;J3KMW2;G3V5I2;H0YJL5;H0YJJ5;B2RE64	VTI1B	Q5TZX9_HUMAN Vesicle transport through interaction with t-SNAREs homolog 1B (Yeast) OS=Homo sapiens OX=9606 PE=2 SV=1;A8K6M4_HUMAN cDNA FLJ75725, highly similar to Homo sapiens vesicle transport through interaction with t-SNAREs homolog 1B (yeast) (VTI1B),	8	2	2	2	13.8	26.616	9200400	0	0	0	9200400	766700	0	0	0	766700
Q9UEH5;Q6IPW4;Q6IB76;A8K750;E7EPT4;P19404	NDUFV2	Q9UEH5_HUMAN NADH dehydrogenase [ubiquinone] flavoprotein 2, mitochondrial (Fragment) OS=Homo sapiens OX=9606 GN=NDUFV2 PE=3 SV=1;Q6IPW4_HUMAN NADH dehydrogenase [ubiquinone] flavoprotein 2, mitochondrial OS=Homo sapiens OX=9606 GN=NDUFV2 PE=2 SV=1;Q6IB76_	6	2	2	2	10	25.43	35116000	0	0	0	35116000	2701200	0	0	0	2701200
B7Z8H0;Q96F82;A8K794;Q13415	ORC1L;ORC1	B7Z8H0_HUMAN Origin recognition complex subunit 1 OS=Homo sapiens OX=9606 PE=2 SV=1;Q96F82_HUMAN Origin recognition complex subunit 1 OS=Homo sapiens OX=9606 GN=ORC1L PE=1 SV=1;A8K794_HUMAN Origin recognition complex subunit 1 OS=Homo sapiens OX=9606 PE=2	4	1	1	1	3.6	96.749	25592000	10582000	0	15010000	0	556360	230040	0	326310	0
A8K7N0;E7EPB3;A0PJ62;B7Z6S8;P50914;A8K3Q9	RPL14	A8K7N0_HUMAN 60S ribosomal protein L14 OS=Homo sapiens OX=9606 PE=2 SV=1;E7EPB3_HUMAN 60S ribosomal protein L14 OS=Homo sapiens OX=9606 GN=RPL14 PE=1 SV=1;A0PJ62_HUMAN 60S ribosomal protein L14 (Fragment) OS=Homo sapiens OX=9606 GN=RPL14 PE=2 SV=1;B7Z6S8_H	6	4	4	1	23.4	23.646	766430000	19295000	65187000	12579000	669370000	127740000	3215800	10864000	2096500	111560000
P07910;G3V2Q1;B2R603;A8K9A4;G3V4C1;B2R5W2;B4DY08;G3V4W0;G3V3K6;B3KX96;D3DPI2;G3V576;G3V5X6;B4DMJ1;G3V251;B4DSU6;G3V555;G3V575;B2RXH8;P0DMR1;Q6PKD2;G3V4M8;O60812;B7ZW38;A0A0G2JNQ3;A0A0G2JPF8;B4DQQ2;G3V5V7;Q569J8;G3V2D6;G3V2H6	HNRNPC;hCG_1641229;HNRNPCL2;HNRNPCL4;HNRPCL1;HNRNPCL1;HNRNPCL3	HNRPC_HUMAN Heterogeneous nuclear ribonucleoproteins C1/C2 OS=Homo sapiens OX=9606 GN=HNRNPC PE=1 SV=4;G3V2Q1_HUMAN Heterogeneous nuclear ribonucleoproteins C1/C2 OS=Homo sapiens OX=9606 GN=HNRNPC PE=1 SV=1;B2R603_HUMAN cDNA, FLJ92712, highly similar to Ho	31	4	4	4	14.1	33.67	42899000	28303000	6767500	3499700	4329200	2523500	1664900	398090	205860	254660
E9PB51;A8K9U0;Q9BQ04;Q9BWF3;E9PLB0;E9PM61;D6R9K7;U3KQD5;J3QRR5	RBM4;RBM4B	E9PB51_HUMAN RNA-binding protein 4 (Fragment) OS=Homo sapiens OX=9606 GN=RBM4 PE=1 SV=1;A8K9U0_HUMAN cDNA FLJ78260, highly similar to Homo sapiens RNA binding motif protein 4, mRNA OS=Homo sapiens OX=9606 PE=2 SV=1;RBM4B_HUMAN RNA-binding protein 4B OS=Hom	9	2	2	2	7.9	26.286	13254000	0	0	10694000	2560400	828400	0	0	668380	160020
Q9P0L0;A8KA83;J3QKM9	VAPA	VAPA_HUMAN Vesicle-associated membrane protein-associated protein A OS=Homo sapiens OX=9606 GN=VAPA PE=1 SV=3;A8KA83_HUMAN Epididymis secretory sperm binding protein OS=Homo sapiens OX=9606 PE=1 SV=1	3	3	3	3	16.9	27.893	48412000	0	0	41580000	6831600	3458000	0	0	2970000	487970
A8MTY9;O60768;O14972	DSCR3	A8MTY9_HUMAN Vacuolar protein sorting-associated protein 26C OS=Homo sapiens OX=9606 GN=VPS26C PE=1 SV=1;O60768_HUMAN VPS26 endosomal protein sorting factor C (Fragment) OS=Homo sapiens OX=9606 PE=2 SV=1;VP26C_HUMAN Vacuolar protein sorting-associated prot	3	1	1	1	4.8	27.958	4323400	0	0	3743200	580140	332570	0	0	287940	44626
A9UFC0;B2CIS9;P31944	CASP14	A9UFC0_HUMAN Caspase 14 OS=Homo sapiens OX=9606 GN=CASP14 PE=2 SV=1;B2CIS9_HUMAN Caspase 14, apoptosis-related cysteine peptidase OS=Homo sapiens OX=9606 GN=CASP14 PE=2 SV=1;CASPE_HUMAN Caspase-14 OS=Homo sapiens OX=9606 GN=CASP14 PE=1 SV=2	3	3	3	3	15.3	27.666	19352000	11009000	3158700	0	5184100	1290100	733940	210580	0	345600
B1AJY5;B1AJY7;O75832	PSMD10	B1AJY5_HUMAN 26S proteasome non-ATPase regulatory subunit 10 OS=Homo sapiens OX=9606 GN=PSMD10 PE=1 SV=1;B1AJY7_HUMAN 26S proteasome non-ATPase regulatory subunit 10 OS=Homo sapiens OX=9606 GN=PSMD10 PE=1 SV=1;PSD10_HUMAN 26S proteasome non-ATPase regulato	3	2	2	2	15.7	20.217	66248000	1425100	1362300	0	63461000	6624800	142510	136230	0	6346100
Q96IR1;B2R491;P62701;Q53HV1;C9JEH7;A4FU11;Q496E4;P22090;Q8TD47;B7Z1M6;Q53HI6	RPS4X	Q96IR1_HUMAN RPS4X protein (Fragment) OS=Homo sapiens OX=9606 GN=RPS4X PE=2 SV=2;B2R491_HUMAN 40S ribosomal protein S4 OS=Homo sapiens OX=9606 GN=RPS4X PE=2 SV=1;RS4X_HUMAN 40S ribosomal protein S4, X isoform OS=Homo sapiens OX=9606 GN=RPS4X PE=1 SV=2;Q53H	11	17	17	17	62.1	27.259	5908900000	624390000	27373000	5114600000	142580000	369310000	39024000	1710800	319660000	8911400
M0R3D6;M0R1A7;M0R117;B4DM74;B2R4C0;Q02543;Q32XH3;M0R0P7;B4DM94;B4DUV3;Q53HD3;Q76N54	RPL18A	M0R3D6_HUMAN 60S ribosomal protein L18a (Fragment) OS=Homo sapiens OX=9606 GN=RPL18A PE=1 SV=1;M0R1A7_HUMAN 60S ribosomal protein L18a OS=Homo sapiens OX=9606 GN=RPL18A PE=1 SV=1;M0R117_HUMAN 60S ribosomal protein L18a OS=Homo sapiens OX=9606 GN=RPL18A PE=	12	3	3	3	22	16.714	45771000	3577500	17540000	6888800	17764000	5721400	447190	2192600	861100	2220500
B2R4M6;P06702	S100A9	B2R4M6_HUMAN Protein S100 OS=Homo sapiens OX=9606 PE=2 SV=1;S10A9_HUMAN Protein S100-A9 OS=Homo sapiens OX=9606 GN=S100A9 PE=1 SV=1	2	2	2	2	24.6	13.21	99220000	38729000	23685000	14985000	21821000	12402000	4841100	2960600	1873100	2727600
Q0VAS5;B2R4R0;P62805;Q6B823	HIST1H4H;HIST1H4A	Q0VAS5_HUMAN Histone H4 OS=Homo sapiens OX=9606 GN=HIST1H4H PE=1 SV=1;B2R4R0_HUMAN Histone H4 OS=Homo sapiens OX=9606 GN=HIST1H4J PE=2 SV=1;H4_HUMAN Histone H4 OS=Homo sapiens OX=9606 GN=H4C16 PE=1 SV=2	4	3	3	3	29.1	11.314	48842000	13202000	27232000	3901200	4507600	8140400	2200300	4538600	650200	751270
B2R5I8;Q13637;Q6FGU7;Q53EX5;B2R7I9;A0A024R191;Q7Z4W7;O14966;P57729	RAB32;RAB7L1;RAB38;RAB29	B2R5I8_HUMAN Ras-related protein Rab OS=Homo sapiens OX=9606 PE=2 SV=1;RAB32_HUMAN Ras-related protein Rab-32 OS=Homo sapiens OX=9606 GN=RAB32 PE=1 SV=3;Q6FGU7_HUMAN Ras-related protein Rab (Fragment) OS=Homo sapiens OX=9606 GN=RAB7L1 PE=2 SV=1;Q53EX5_HUMA	9	2	2	2	9.8	24.956	11761000	0	0	0	11761000	840100	0	0	0	840100
B2R7P6;P48739	PITPNB	B2R7P6_HUMAN cDNA, FLJ93543, highly similar to Homo sapiens phosphotidylinositol transfer protein, beta (PITPNB),mRNA OS=Homo sapiens OX=9606 PE=2 SV=1;PIPNB_HUMAN Phosphatidylinositol transfer protein beta isoform OS=Homo sapiens OX=9606 GN=PITPNB PE=1 SV	2	1	1	1	6.6	31.468	1119500000	23528000	344690000	76540000	674710000	62192000	1307100	19149000	4252200	37484000
O75934;B2R7W3;Q53HE3	BCAS2	SPF27_HUMAN Pre-mRNA-splicing factor SPF27 OS=Homo sapiens OX=9606 GN=BCAS2 PE=1 SV=1;B2R7W3_HUMAN Pre-mRNA-splicing factor SPF27 OS=Homo sapiens OX=9606 GN=BCAS2 PE=2 SV=1;Q53HE3_HUMAN Pre-mRNA-splicing factor SPF27 (Fragment) OS=Homo sapiens OX=9606 PE=2	3	2	2	2	11.6	26.131	32715000	0	2321700	16013000	14381000	2516500	0	178600	1231800	1106200
F8WBJ6;B2R823;Q9NRX1	PNO1	F8WBJ6_HUMAN RNA-binding protein PNO1 OS=Homo sapiens OX=9606 GN=PNO1 PE=1 SV=1;B2R823_HUMAN RNA-binding protein PNO1 OS=Homo sapiens OX=9606 PE=2 SV=1;PNO1_HUMAN RNA-binding protein PNO1 OS=Homo sapiens OX=9606 GN=PNO1 PE=1 SV=1	3	2	2	2	19.1	15.175	4370900	0	0	3109200	1261600	546360	0	0	388650	157700
Q86U62;Q6IBT1;E9KL30;B2RAQ9;Q99436;Q5TBG5	PSMB7	Q86U62_HUMAN Proteasome subunit beta OS=Homo sapiens OX=9606 PE=2 SV=1;Q6IBT1_HUMAN Proteasome subunit beta OS=Homo sapiens OX=9606 GN=PSMB7 PE=2 SV=1;E9KL30_HUMAN Proteasome subunit beta OS=Homo sapiens OX=9606 PE=2 SV=1;B2RAQ9_HUMAN Proteasome subunit be	6	3	3	3	11.2	30.018	44106000	0	1198100	0	42908000	4009600	0	108920	0	3900700
H3BNF0;B2RDN3;Q9Y5Y2;Q2YS46;H3BNS4;H3BRK5;H3BMW1;H3BRE1;H3BQR2	NUBP2;NUBP1	H3BNF0_HUMAN Cytosolic Fe-S cluster assembly factor NUBP2 OS=Homo sapiens OX=9606 GN=NUBP2 PE=1 SV=1;B2RDN3_HUMAN Cytosolic Fe-S cluster assembly factor NUBP2 OS=Homo sapiens OX=9606 GN=NUBP2 PE=2 SV=1;NUBP2_HUMAN Cytosolic Fe-S cluster assembly factor NUB	9	4	4	4	18.7	26.381	24818000	1681600	0	23136000	0	1654500	112110	0	1542400	0
F2Z3K5;Q5JYR4;Q5JYR7;B2RE46;P04844	RPN2	F2Z3K5_HUMAN Dolichyl-diphosphooligosaccharide--protein glycosyltransferase subunit 2 (Fragment) OS=Homo sapiens OX=9606 GN=RPN2 PE=1 SV=1;Q5JYR4_HUMAN Dolichyl-diphosphooligosaccharide--protein glycosyltransferase subunit 2 (Fragment) OS=Homo sapiens OX=9	5	1	1	1	7.4	17.808	0	0	0	0	0	0	0	0	0	0
D5MQE1;B2RE59;Q92600;B4DJE1;F8WBZ6;H7C0W0	RQCD1	D5MQE1_HUMAN CCR4-NOT transcription complex subunit 9 OS=Homo sapiens OX=9606 GN=RQCD1 PE=2 SV=1;B2RE59_HUMAN CCR4-NOT transcription complex subunit 9 OS=Homo sapiens OX=9606 PE=2 SV=1;CNOT9_HUMAN CCR4-NOT transcription complex subunit 9 OS=Homo sapiens OX	6	6	6	6	23.4	33.631	48243000	0	0	38643000	9600100	2837800	0	0	2273100	564710
B3KM36;B3KN59;O95816	BAG2	B3KM36_HUMAN cDNA FLJ10153 fis, clone HEMBA1003417, highly similar to BAG family molecular chaperone regulator 2 OS=Homo sapiens OX=9606 PE=2 SV=1;B3KN59_HUMAN cDNA FLJ13673 fis, clone PLACE1011858, highly similar to BAG family molecular chaperone regulato	3	7	7	7	33.6	23.712	114050000	0	1828300	1504900	110710000	8146100	0	130590	107490	7908100
C9JNK6;B7Z9F3;B3KM74;O75431;C9JAZ1	MTX2	C9JNK6_HUMAN Metaxin-2 OS=Homo sapiens OX=9606 GN=MTX2 PE=1 SV=1;B7Z9F3_HUMAN cDNA, FLJ78817, highly similar to Metaxin-2 OS=Homo sapiens OX=9606 PE=2 SV=1;B3KM74_HUMAN cDNA FLJ10425 fis, clone NT2RP1000326, highly similar to Metaxin-2 OS=Homo sapiens OX=9	5	2	2	2	11.1	23.643	23083000	0	0	0	23083000	2564800	0	0	0	2564800
B3KM97;Q9NZ01;A0A384NL45;B3KSQ1;M0R2N5;M0R3C3;M0R329;B4DR74	TECR	B3KM97_HUMAN very-long-chain enoyl-CoA reductase OS=Homo sapiens OX=9606 PE=2 SV=1;TECR_HUMAN Very-long-chain enoyl-CoA reductase OS=Homo sapiens OX=9606 GN=TECR PE=1 SV=1;A0A384NL45_HUMAN very-long-chain enoyl-CoA reductase OS=Homo sapiens OX=9606 PE=2 SV	8	8	8	8	24.7	36.053	172570000	0	2995300	28319000	141260000	13275000	0	230410	2178400	10866000
H0YK42;Q59GU6;Q53GG3;B3KN57;B3KML1;Q53HL9;Q53GY8;O60749;Q13596	SNX1;SNX2	H0YK42_HUMAN Sorting nexin-1 OS=Homo sapiens OX=9606 GN=SNX1 PE=1 SV=1;Q59GU6_HUMAN Sorting nexin 1 isoform a variant (Fragment) OS=Homo sapiens OX=9606 PE=2 SV=1;Q53GG3_HUMAN Sorting nexin-2 (Fragment) OS=Homo sapiens OX=9606 PE=2 SV=1;B3KN57_HUMAN Sortin	9	1	1	1	3.6	35.592	5337400	0	0	3443100	1894300	355830	0	0	229540	126280
B3KQJ7;Q59ED5;O43657;A0A087WYV6;A0A087WZU5;A0A024RCI0;B4DRB0;B4DUZ1	TSPAN6	B3KQJ7_HUMAN Tetraspanin OS=Homo sapiens OX=9606 PE=2 SV=1;Q59ED5_HUMAN Tetraspanin (Fragment) OS=Homo sapiens OX=9606 PE=2 SV=1;TSN6_HUMAN Tetraspanin-6 OS=Homo sapiens OX=9606 GN=TSPAN6 PE=1 SV=1;A0A087WYV6_HUMAN Tetraspanin-6 OS=Homo sapiens OX=9606 GN=	8	2	2	2	11	27.533	19972000	0	0	1362300	18610000	1664300	0	0	113520	1550800
B3KU41;C9JFN4;D3DN77;C9IZ80;Q53FN7;Q7L1Q6	BZW1;hCG_2022736	B3KU41_HUMAN cDNA FLJ39170 fis, clone OCBBF2003028, highly similar to Rattus norvegicus basic leucine zipper and W2 domains 1 (Bzw1), mRNA OS=Homo sapiens OX=9606 PE=2 SV=1;C9JFN4_HUMAN eIF5-mimic protein 2 (Fragment) OS=Homo sapiens OX=9606 GN=BZW1 PE=1 S	6	1	1	1	4.7	24.528	2640900	0	0	2640900	0	176060	0	0	176060	0
H7C2Y5;B3KW63;Q9UBS4	DNAJB11	H7C2Y5_HUMAN DnaJ_C domain-containing protein (Fragment) OS=Homo sapiens OX=9606 PE=1 SV=8;B3KW63_HUMAN cDNA FLJ42295 fis, clone TLIVE2008213, highly similar to DnaJ homolog subfamily B member 11 OS=Homo sapiens OX=9606 PE=2 SV=1;DJB11_HUMAN DnaJ homolog s	3	1	1	1	6.6	19.149	1723900	0	0	0	1723900	246280	0	0	0	246280
B4DDR7;Q49AG2;B1AKT3	TMED5	B4DDR7_HUMAN Transmembrane emp24 domain-containing protein 5 OS=Homo sapiens OX=9606 PE=2 SV=1;Q49AG2_HUMAN Transmembrane emp24 domain-containing protein 5 OS=Homo sapiens OX=9606 GN=TMED5 PE=2 SV=1	3	4	4	1	23	20.542	115830000	0	677560	0	115150000	12869000	0	75284	0	12794000
B4DEH0;Q7Z7H8	MRPL10	B4DEH0_HUMAN Mitochondrial ribosomal protein L10, isoform CRA_d OS=Homo sapiens OX=9606 GN=MRPL10 PE=2 SV=1;RM10_HUMAN 39S ribosomal protein L10, mitochondrial OS=Homo sapiens OX=9606 GN=MRPL10 PE=1 SV=3	2	2	2	2	14	25.139	43671000	0	0	5904900	37766000	3970100	0	0	536810	3433300
B4DF70;V9HW12;P32119;A6NIW5;A0A024R7F2	HEL-S-2a;PRDX2	B4DF70_HUMAN cDNA FLJ60461, highly similar to Peroxiredoxin-2 OS=Homo sapiens OX=9606 PE=2 SV=1;V9HW12_HUMAN Epididymis secretory sperm binding protein Li 2a OS=Homo sapiens OX=9606 GN=HEL-S-2a PE=2 SV=1;PRDX2_HUMAN Peroxiredoxin-2 OS=Homo sapiens OX=9606	5	2	1	1	11.5	20.107	2654300	0	1053300	0	1601000	221190	0	87774	0	133420
B4DGK4	SYT7	B4DGK4_HUMAN Alternative protein SYT7 OS=Homo sapiens OX=9606 GN=SYT7 PE=2 SV=1	1	1	1	1	6.6	13.173	223740000	37470000	44699000	61010000	80556000	74578000	12490000	14900000	20337000	26852000
B4DGV8;Q9NX47	2023-03-05	B4DGV8_HUMAN cDNA FLJ54286, highly similar to Mus musculus membrane-associated ring finger (C3HC4) 5 (March5), mRNA OS=Homo sapiens OX=9606 PE=2 SV=1;MARH5_HUMAN E3 ubiquitin-protein ligase MARCHF5 OS=Homo sapiens OX=9606 GN=MARCHF5 PE=1 SV=1	2	1	1	1	9.2	19.46	5292800	0	0	0	5292800	529280	0	0	0	529280
I3L1A2;B4DI04	PAQR4	I3L1A2_HUMAN Progestin and adipoQ receptor family member 4 OS=Homo sapiens OX=9606 GN=PAQR4 PE=1 SV=1;B4DI04_HUMAN cDNA FLJ57371, highly similar to Progestin and adipoQ receptor family member 4 OS=Homo sapiens OX=9606 PE=2 SV=1	2	1	1	1	4.9	21.797	23493000	5492000	4190700	7176200	6634000	2936600	686500	523840	897020	829240
B4DIZ2;P61086;D6RDM7;D6RFX1;B3KSH4	UBE2K	B4DIZ2_HUMAN cDNA FLJ57995, moderately similar to Ubiquitin-conjugating enzyme E2-25 kDa OS=Homo sapiens OX=9606 PE=2 SV=1;UBE2K_HUMAN Ubiquitin-conjugating enzyme E2 K OS=Homo sapiens OX=9606 GN=UBE2K PE=1 SV=3;D6RDM7_HUMAN Ubiquitin-conjugating enzyme E2	5	3	3	3	20.1	15.81	32103000	0	1307000	0	30796000	3567000	0	145230	0	3421700
B7Z996;Q5JY88;B4DJN2;B4DMK1;F6SL11;O95258	SLC25A14	B7Z996_HUMAN cDNA FLJ54254, highly similar to Brain mitochondrial carrier protein 1 OS=Homo sapiens OX=9606 PE=2 SV=1;Q5JY88_HUMAN Brain mitochondrial carrier protein 1 (Fragment) OS=Homo sapiens OX=9606 GN=SLC25A14 PE=1 SV=1;B4DJN2_HUMAN cDNA FLJ60600, hi	6	1	1	1	7.1	17.364	5644800	0	0	3663500	1981300	627200	0	0	407050	220150
B4DL14;Q8TAS0;P36542;B4DFE6	ATP5C1	B4DL14_HUMAN ATP synthase subunit gamma OS=Homo sapiens OX=9606 PE=2 SV=1;Q8TAS0_HUMAN ATP synthase subunit gamma (Fragment) OS=Homo sapiens OX=9606 PE=2 SV=1;ATPG_HUMAN ATP synthase subunit gamma, mitochondrial OS=Homo sapiens OX=9606 GN=ATP5F1C PE=1 SV=1	4	3	3	3	13.2	27.512	48733000	8984800	823650	11502000	27422000	4061100	748730	68638	958480	2285200
F5GX40;B4DL41;P78527	PRKDC	F5GX40_HUMAN DNA-dependent protein kinase catalytic subunit (Fragment) OS=Homo sapiens OX=9606 GN=PRKDC PE=1 SV=1;B4DL41_HUMAN cDNA FLJ57825, highly similar to DNA-dependent protein kinase catalytic subunit OS=Homo sapiens OX=9606 PE=2 SV=1;PRKDC_HUMAN DNA	3	1	1	1	12.9	8.0185	1971600	0	0	0	1971600	394310	0	0	0	394310
M0R2U2;M0R1H0;M0R2B0;M0R0P1;M0R299;M0QXL5;Q96BS4;M0R2Q4;B4DLD4;P22087	FBL	M0R2U2_HUMAN rRNA 2-O-methyltransferase fibrillarin (Fragment) OS=Homo sapiens OX=9606 GN=FBL PE=1 SV=1;M0R1H0_HUMAN rRNA 2-O-methyltransferase fibrillarin (Fragment) OS=Homo sapiens OX=9606 GN=FBL PE=1 SV=1;M0R2B0_HUMAN rRNA 2-O-methyltransferase fibri	10	1	1	1	12.1	16.164	5029000	0	0	2661700	2367200	502900	0	0	266170	236720
B4DLF7;Q6ZUX3	FAM179A	B4DLF7_HUMAN cDNA FLJ60294 OS=Homo sapiens OX=9606 PE=2 SV=1;TGRM2_HUMAN TOG array regulator of axonemal microtubules protein 2 OS=Homo sapiens OX=9606 GN=TOGARAM2 PE=2 SV=2	2	1	1	1	0.9	105.12	1315300	0	0	0	1315300	23914	0	0	0	23914
H3BU31;H3BM89;B4DMJ6;Q59GY2;P36578	RPL4	H3BU31_HUMAN 60S ribosomal protein L4 (Fragment) OS=Homo sapiens OX=9606 GN=RPL4 PE=1 SV=1;H3BM89_HUMAN 60S ribosomal protein L4 OS=Homo sapiens OX=9606 GN=RPL4 PE=1 SV=1;B4DMJ6_HUMAN 60S ribosomal protein L4 OS=Homo sapiens OX=9606 PE=2 SV=1;Q59GY2_HUMAN	5	1	1	1	6.4	18.966	7110400	0	0	1534000	5576300	1185100	0	0	255670	929390
B4DMK6;Q9NP77	SSU72	B4DMK6_HUMAN RNA polymerase II subunit A C-terminal domain phosphatase SSU72 OS=Homo sapiens OX=9606 PE=2 SV=1;SSU72_HUMAN RNA polymerase II subunit A C-terminal domain phosphatase SSU72 OS=Homo sapiens OX=9606 GN=SSU72 PE=1 SV=1	2	1	1	1	6.7	20.26	27752000	4545100	1940500	8784700	12481000	2522900	413190	176410	798610	1134700
D6R9P3;D6RD18;B4DMY3;D6RBZ0;Q53F64	HNRNPAB	D6R9P3_HUMAN Heterogeneous nuclear ribonucleoprotein A/B OS=Homo sapiens OX=9606 GN=HNRNPAB PE=1 SV=1;D6RD18_HUMAN Heterogeneous nuclear ribonucleoprotein A/B OS=Homo sapiens OX=9606 GN=HNRNPAB PE=1 SV=1;B4DMY3_HUMAN cDNA FLJ60713, highly similar to Homo s	5	1	1	1	5	30.302	14561000	1690600	0	5234800	7635900	1120100	130050	0	402680	587370
B4DNL3;Q9P0K7	RAI14	B4DNL3_HUMAN cDNA FLJ53145, highly similar to Ankycorbin (Fragment) OS=Homo sapiens OX=9606 PE=2 SV=1;RAI14_HUMAN Ankycorbin OS=Homo sapiens OX=9606 GN=RAI14 PE=1 SV=2	2	1	1	1	1.8	74.542	0	0	0	0	0	0	0	0	0	0
B4DNR3;B4DQI4;V9HW87;Q96IU4;F8W9U3	ABHD14B;HEL-S-299	B4DNR3_HUMAN cDNA FLJ52710, highly similar to Abhydrolase domain-containing protein 14B OS=Homo sapiens OX=9606 PE=2 SV=1;B4DQI4_HUMAN Putative protein-lysine deacylase ABHD14B OS=Homo sapiens OX=9606 GN=ABHD14B PE=1 SV=1;V9HW87_HUMAN Abhydrolase domain co	5	4	4	4	25.4	19.796	27504000	0	768060	0	26736000	2500400	0	69823	0	2430600
B4DP22;Q9HB40	SCPEP1	B4DP22_HUMAN Carboxypeptidase OS=Homo sapiens OX=9606 PE=2 SV=1;RISC_HUMAN Retinoid-inducible serine carboxypeptidase OS=Homo sapiens OX=9606 GN=SCPEP1 PE=1 SV=1	2	1	1	1	2.7	45.131	12107000	0	0	12107000	0	756710	0	0	756710	0
B4DP80;Q8NCW5;A0A7P0T9Y2;Q5T3I4;Q6PGN4;Q5T3I3;A0A7P0TAG8;A0A7P0Z426	APOA1BP	B4DP80_HUMAN NAD(P)H-hydrate epimerase OS=Homo sapiens OX=9606 GN=APOA1BP PE=2 SV=1;NNRE_HUMAN NAD(P)H-hydrate epimerase OS=Homo sapiens OX=9606 GN=NAXE PE=1 SV=2;A0A7P0T9Y2_HUMAN NAD(P)H-hydrate epimerase OS=Homo sapiens OX=9606 GN=NAXE PE=1 SV=1;Q5T3I4_H	8	2	2	2	9.8	33.627	33417000	0	1672900	0	31744000	2088500	0	104560	0	1984000
F6KPG5;B4DPP6;P02768;B4DPR2;A0A0C4DGB6;A8K9P0;Q56G89;B2RBS8;H0YA55;D6RHD5;B7WNR0;C9JKR2;A0A087WWT3;H7C013	ALB	F6KPG5_HUMAN Albumin (Fragment) OS=Homo sapiens OX=9606 PE=2 SV=1;B4DPP6_HUMAN cDNA FLJ54371, highly similar to Serum albumin OS=Homo sapiens OX=9606 PE=2 SV=1;ALBU_HUMAN Albumin OS=Homo sapiens OX=9606 GN=ALB PE=1 SV=2;B4DPR2_HUMAN cDNA FLJ50830, highly s	14	13	13	13	24.8	66.531	2061600000	475160000	694710000	270670000	621110000	57268000	13199000	19297000	7518700	17253000
B4DQK5;Q7Z319	DKFZp686E14208	B4DQK5_HUMAN cDNA FLJ55013, highly similar to Homo sapiens MAP kinase interacting serine/threonine kinase 1 (MKNK1), transcript variant 2, mRNA OS=Homo sapiens OX=9606 PE=2 SV=1;Q7Z319_HUMAN MAP kinase-interacting serine/threonine-protein kinase 1 OS=Homo	2	1	1	1	3.2	28.242	1102800	0	0	1102800	0	137840	0	0	137840	0
H3BPC9;B4DR02;F5GY73;Q5U623	ATF7IP2	H3BPC9_HUMAN Activating transcription factor 7-interacting protein 2 OS=Homo sapiens OX=9606 GN=ATF7IP2 PE=1 SV=1;B4DR02_HUMAN cDNA FLJ61338, highly similar to Homo sapiens activating transcription factor 7 interacting protein 2 (ATF7IP2), mRNA OS=Homo sap	4	1	1	1	1.8	44.592	0	0	0	0	0	0	0	0	0	0
J7HHH7;J7HBC9;Q8IZX9;B4DSS7;Q9BZM5	RAET1L;RAET1H;ULBP2	J7HHH7_HUMAN Retinoic acid early transcript 1H (Fragment) OS=Homo sapiens OX=9606 GN=RAET1L PE=4 SV=1;J7HBC9_HUMAN Retinoic acid early transcript 1H (Fragment) OS=Homo sapiens OX=9606 GN=RAET1H PE=4 SV=1;Q8IZX9_HUMAN NKG2D ligand 2 (Fragment) OS=Homo sapie	5	1	1	1	12.6	9.9203	2107900	0	0	2107900	0	263490	0	0	263490	0
K7ES31;K7ERF1;B4DVD7;Q9UBQ5;K7EQM4;U3LUI4;A0A087WVB9	EIF3K	K7ES31_HUMAN Eukaryotic translation initiation factor 3 subunit K OS=Homo sapiens OX=9606 GN=EIF3K PE=1 SV=1;K7ERF1_HUMAN Eukaryotic translation initiation factor 3 subunit K OS=Homo sapiens OX=9606 GN=EIF3K PE=1 SV=1;B4DVD7_HUMAN Eukaryotic translation in	7	3	3	3	28.5	15.875	55676000	0	4098100	0	51578000	7953800	0	585440	0	7368300
J3QLE5;Q66K91;Q5XPV6;B4DVS0;X5DP00;Q53HE7;Q9UIS4;Q15182;P63162;P14678;J3KRY3;S4R3P3;Q6LBS1	SNRPN;SNRPB	J3QLE5_HUMAN Small nuclear ribonucleoprotein-associated protein N (Fragment) OS=Homo sapiens OX=9606 GN=SNRPN PE=1 SV=1;Q66K91_HUMAN Small nuclear ribonucleoprotein-associated protein OS=Homo sapiens OX=9606 GN=SNRPB PE=1 SV=1;Q5XPV6_HUMAN Small nuclear ri	13	4	4	4	17.8	17.546	404260000	9647600	20430000	152600000	221580000	40426000	964760	2043000	15260000	22158000
B4DW81;Q9UFN0	NIPSNAP3A	B4DW81_HUMAN cDNA FLJ58863, highly similar to Protein NipSnap3A OS=Homo sapiens OX=9606 PE=2 SV=1;NPS3A_HUMAN Protein NipSnap homolog 3A OS=Homo sapiens OX=9606 GN=NIPSNAP3A PE=1 SV=2	2	1	1	1	6.2	26.181	6812900	0	0	0	6812900	524070	0	0	0	524070
Q9NVF8;B4DWC4;Q6FIC5;Q9Y696;B3KTR3	CLIC4	Q9NVF8_HUMAN (human) hypothetical protein OS=Homo sapiens OX=9606 PE=2 SV=1;B4DWC4_HUMAN Chloride intracellular channel protein OS=Homo sapiens OX=9606 PE=2 SV=1;Q6FIC5_HUMAN Chloride intracellular channel protein OS=Homo sapiens OX=9606 GN=CLIC4 PE=2 SV=1	5	4	4	4	25.5	23.394	37208000	2903600	0	33571000	733910	3382600	263960	0	3051900	66719
B4DWS6;D3DR22;Q53GQ0;A0A1B0GVY6;A0A1B0GV93;B3KQJ0;E9PI21	HSD17B12	B4DWS6_HUMAN cDNA FLJ61181, highly similar to Homo sapiens hydroxysteroid (17-beta) dehydrogenase 12 (HSD17B12), mRNA OS=Homo sapiens OX=9606 PE=2 SV=1;D3DR22_HUMAN Hydroxysteroid (17-beta) dehydrogenase 12, isoform CRA_a OS=Homo sapiens OX=9606 GN=HSD17B1	7	3	3	3	12.2	33.528	14426000	0	0	14426000	0	961760	0	0	961760	0
O43772;B4DWZ5;C9JPE1	SLC25A20	MCAT_HUMAN Mitochondrial carnitine/acylcarnitine carrier protein OS=Homo sapiens OX=9606 GN=SLC25A20 PE=1 SV=1;B4DWZ5_HUMAN cDNA FLJ53016, highly similar to Mitochondrial carnitine/acylcarnitine carrier protein OS=Homo sapiens OX=9606 PE=2 SV=1;C9JPE1_HUMA	3	8	8	8	22.6	32.943	132760000	8388900	3225000	101020000	20121000	7809300	493470	189710	5942500	1183600
B4DXQ7;F8VR42;Q8IXS2	CCDC65	B4DXQ7_HUMAN cDNA FLJ51378, highly similar to Homo sapiens NYD-SP28 protein (NYD-SP28), mRNA OS=Homo sapiens OX=9606 PE=2 SV=1;F8VR42_HUMAN Dynein regulatory complex subunit 2 (Fragment) OS=Homo sapiens OX=9606 GN=CCDC65 PE=1 SV=1;DRC2_HUMAN Dynein regulat	3	1	1	1	2.9	40.443	87919000	18705000	32743000	13206000	23264000	4396000	935260	1637200	660300	1163200
B4DXW6;P54136	RARS	B4DXW6_HUMAN arginine--tRNA ligase OS=Homo sapiens OX=9606 PE=2 SV=1;SYRC_HUMAN Arginine--tRNA ligase, cytoplasmic OS=Homo sapiens OX=9606 GN=RARS1 PE=1 SV=2	2	2	2	2	4.8	52.291	5823700	0	0	1353300	4470400	242650	0	0	56387	186270
B4DY09;Q53FG3;F4ZW63;F4ZW62;Q12905	ILF2	B4DY09_HUMAN Interleukin enhancer-binding factor 2 OS=Homo sapiens OX=9606 GN=ILF2 PE=1 SV=1;Q53FG3_HUMAN Interleukin enhancer binding factor 2 variant (Fragment) OS=Homo sapiens OX=9606 PE=2 SV=1;F4ZW63_HUMAN NF45 OS=Homo sapiens OX=9606 PE=2 SV=1;F4ZW62_	5	1	1	1	2.8	38.91	12310000	1600600	0	2249600	8459400	724090	94156	0	132330	497610
I3L146;I3L3V0;B4DYN9	CAMTA2	I3L146_HUMAN Calmodulin-binding transcription activator 2 OS=Homo sapiens OX=9606 GN=CAMTA2 PE=1 SV=1;I3L3V0_HUMAN Calmodulin-binding transcription activator 2 OS=Homo sapiens OX=9606 GN=CAMTA2 PE=4 SV=1;B4DYN9_HUMAN cDNA FLJ58437, moderately similar to Ca	3	1	1	1	6.8	18.629	5764400	0	0	345090	5419300	640490	0	0	38344	602140
E9PJ42;B4E0E0;Q5BJD5	TMEM41B	E9PJ42_HUMAN Transmembrane protein 41B OS=Homo sapiens OX=9606 GN=TMEM41B PE=1 SV=1;B4E0E0_HUMAN cDNA FLJ54898, highly similar to Homo sapiens transmembrane protein 41B (TMEM41B), mRNA OS=Homo sapiens OX=9606 PE=2 SV=1;TM41B_HUMAN Transmembrane protein 41B	3	2	2	2	14.3	21.72	15054000	0	0	0	15054000	2508900	0	0	0	2508900
B4E0S6;O43143	DHX15	B4E0S6_HUMAN RNA helicase OS=Homo sapiens OX=9606 PE=2 SV=1;DHX15_HUMAN ATP-dependent RNA helicase DHX15 OS=Homo sapiens OX=9606 GN=DHX15 PE=1 SV=2	2	2	2	2	2.4	89.546	20273000	0	757490	2786500	16729000	519810	0	19423	71449	428940
B4E1H9;V9HWF4;P00558;B4DWQ3;B4DHM5;V9HW85;A0A140VJR3;P07205	HEL-S-68p;PGK1;HEL-S-272;PGK2	B4E1H9_HUMAN Phosphoglycerate kinase OS=Homo sapiens OX=9606 PE=2 SV=1;V9HWF4_HUMAN Phosphoglycerate kinase OS=Homo sapiens OX=9606 GN=HEL-S-68p PE=2 SV=1;PGK1_HUMAN Phosphoglycerate kinase 1 OS=Homo sapiens OX=9606 GN=PGK1 PE=1 SV=3;B4DWQ3_HUMAN Phosphogl	8	2	2	2	9.8	35.045	13792000	0	577980	7914600	5299400	725890	0	30420	416560	278910
B4E2J2;Q6FGJ9;P21266;Q59EJ5;A4UJ43	GSTM3	B4E2J2_HUMAN glutathione transferase OS=Homo sapiens OX=9606 PE=2 SV=1;Q6FGJ9_HUMAN Glutathione S-transferase OS=Homo sapiens OX=9606 GN=GSTM3 PE=2 SV=1;GSTM3_HUMAN Glutathione S-transferase Mu 3 OS=Homo sapiens OX=9606 GN=GSTM3 PE=1 SV=3;Q59EJ5_HUMAN Glut	5	3	3	3	25.7	16.129	46631000	0	0	4004300	42627000	4663100	0	0	400430	4262700
B5BTZ8;P08579	SNRPB2	B5BTZ8_HUMAN Small nuclear ribonucleoprotein polypeptide B OS=Homo sapiens OX=9606 GN=SNRPB2 PE=2 SV=1;RU2B_HUMAN U2 small nuclear ribonucleoprotein B OS=Homo sapiens OX=9606 GN=SNRPB2 PE=1 SV=1	2	1	1	1	4.9	25.458	50728000	3817100	3564200	27621000	15725000	5072800	381710	356420	2762100	1572500
K7ELG5;B5BUI8;P51452	DUSP3	K7ELG5_HUMAN protein-serine/threonine phosphatase (Fragment) OS=Homo sapiens OX=9606 GN=DUSP3 PE=1 SV=1;B5BUI8_HUMAN Dual specificity protein phosphatase (Fragment) OS=Homo sapiens OX=9606 GN=DUSP3 PE=2 SV=1;DUS3_HUMAN Dual specificity protein phosphatase	3	1	1	1	9.8	12.454	6785700	0	0	0	6785700	969390	0	0	0	969390
B5MDF5;P62826;J3KQE5;F5H018;H0YFC6;B4DV51;Q96QB7;Q0EFC9;A0A087X0W0	RAN	B5MDF5_HUMAN GTP-binding nuclear protein Ran OS=Homo sapiens OX=9606 GN=RAN PE=1 SV=1;RAN_HUMAN GTP-binding nuclear protein Ran OS=Homo sapiens OX=9606 GN=RAN PE=1 SV=3;J3KQE5_HUMAN GTP-binding nuclear protein Ran (Fragment) OS=Homo sapiens OX=9606 GN=RAN	9	10	10	10	45.1	26.224	1906500000	0	225750000	4767500	1676000000	190650000	0	22575000	476750	167600000
H0YDG0;B7Z1V9;B7Z1H4;B7Z4B2;E9PLK3;B7Z899;P55786;A0A7I2V389;A0A7I2V3W8	NPEPPS	H0YDG0_HUMAN Puromycin-sensitive aminopeptidase (Fragment) OS=Homo sapiens OX=9606 GN=NPEPPS PE=1 SV=1;B7Z1V9_HUMAN cDNA FLJ53310, highly similar to Puromycin-sensitive aminopeptidase OS=Homo sapiens OX=9606 PE=2 SV=1;B7Z1H4_HUMAN cDNA FLJ56052, highly sim	9	3	3	3	20.1	19.052	20268000	0	0	2010500	18257000	2026800	0	0	201050	1825700
B7Z2Z9;Q17R31	TATDN3	B7Z2Z9_HUMAN cDNA FLJ53789 OS=Homo sapiens OX=9606 PE=2 SV=1;TATD3_HUMAN Putative deoxyribonuclease TATDN3 OS=Homo sapiens OX=9606 GN=TATDN3 PE=1 SV=1	2	1	1	1	7.7	24.631	3819000	0	0	3819000	0	318250	0	0	318250	0
B7Z3V0;C9J2Q2;Q8N5M1	ATPAF2	B7Z3V0_HUMAN cDNA FLJ51223, moderately similar to ATP synthase mitochondrial F1 complex assembly factor 2, mitochondrial OS=Homo sapiens OX=9606 PE=2 SV=1;C9J2Q2_HUMAN ATP synthase mitochondrial F1 complex assembly factor 2 (Fragment) OS=Homo sapiens OX=96	3	1	1	1	11	12.113	4979600	0	0	0	4979600	829940	0	0	0	829940
D6RA57;B7Z504;H0Y9X1;Q96EY4	TMA16	D6RA57_HUMAN Translation machinery-associated protein 16 OS=Homo sapiens OX=9606 GN=TMA16 PE=1 SV=1;B7Z504_HUMAN Translation machinery-associated protein 16 OS=Homo sapiens OX=9606 PE=2 SV=1;H0Y9X1_HUMAN Translation machinery-associated protein 16 (Fragmen	4	1	1	1	10.4	17.155	9897500	0	0	0	9897500	1649600	0	0	0	1649600
Q53FI7;B7Z6U8;B7Z5V0;Q5JXI8;B7Z4B7;Q13642;B7Z9A1;A0A494C0D6;B7Z5T3;Q5JXI2;Q5JXI3;Q5JXH7;Q5JXH8;A0A0D9SFZ9;B3KRI9;Q5JXH9;A0A0D9SFB0;A0A0D9SFI6;Q5JXI0;A0A0D9SGB2;A0A0D9SGD1;A0A494C0J3	FHL1	Q53FI7_HUMAN Four and a half LIM domains 1 variant (Fragment) OS=Homo sapiens OX=9606 PE=2 SV=1;B7Z6U8_HUMAN cDNA FLJ53665, highly similar to Four and a half LIM domains protein 1 OS=Homo sapiens OX=9606 PE=2 SV=1;B7Z5V0_HUMAN cDNA FLJ53647, highly similar	22	7	7	7	27.5	31.895	100120000	0	0	8859900	91263000	5889600	0	0	521170	5368400
B7Z7I4;Q6IBT3;Q53HV2;Q99832;F8WAM2;B7Z1C9	CCT7	B7Z7I4_HUMAN T-complex protein 1 subunit eta OS=Homo sapiens OX=9606 PE=2 SV=1;Q6IBT3_HUMAN T-complex protein 1 subunit eta OS=Homo sapiens OX=9606 GN=CCT7 PE=2 SV=1;Q53HV2_HUMAN T-complex protein 1 subunit eta (Fragment) OS=Homo sapiens OX=9606 PE=2 SV=1;	6	2	2	2	7	49.047	10313000	6409900	0	1749400	2153200	412500	256390	0	69978	86130
E9PL49;E9PQB5;E9PL85;E9PKN6;B7Z7Q6	PRCP	E9PL49_HUMAN Lysosomal Pro-X carboxypeptidase (Fragment) OS=Homo sapiens OX=9606 GN=PRCP PE=1 SV=1;E9PQB5_HUMAN Lysosomal Pro-X carboxypeptidase (Fragment) OS=Homo sapiens OX=9606 GN=PRCP PE=1 SV=1;E9PL85_HUMAN Lysosomal Pro-X carboxypeptidase (Fragment) O	5	1	1	1	20.9	5.0816	0	0	0	0	0	0	0	0	0	0
P05166;B7Z8A8;C9JQS9;Q59GV0;E9PDR0;E7ETT1;E7EUY3;E7ETT4;E9PEC3;E7EX59;A0A1B2JLU8;Q8WVH4;Q9HBR7;F8WBI9;B7Z7U9;E7ENC1;Q86TD7	PCCB	PCCB_HUMAN Propionyl-CoA carboxylase beta chain, mitochondrial OS=Homo sapiens OX=9606 GN=PCCB PE=1 SV=3;B7Z8A8_HUMAN cDNA FLJ53115, highly similar to Propionyl-CoA carboxylase beta chain, mitochondrial OS=Homo sapiens OX=9606 PE=2 SV=1;C9JQS9_HUMAN Propio	17	5	5	5	12.8	58.215	32988000	674560	0	29870000	2443000	1099600	22485	0	995680	81433
B8ZZL3;Q53RG0;O60573;A0A8I5KT16;B4E1E4;B9A023;A0A8I5KSA5;C9JEL3;B9A044;B8ZZ50;Q59FE1	EIF4E2;tmp_locus_9	B8ZZL3_HUMAN Eukaryotic translation initiation factor 4E type 2 OS=Homo sapiens OX=9606 GN=EIF4E2 PE=1 SV=1;Q53RG0_HUMAN Eukaryotic translation initiation factor 4E member 2, isoform CRA_c OS=Homo sapiens OX=9606 GN=tmp_locus_9 PE=2 SV=1;IF4E2_HUMAN Eukary	11	2	2	2	10	23.248	11199000	0	0	0	11199000	1119900	0	0	0	1119900
B9EGE7;Q8TCN5	ZNF507	B9EGE7_HUMAN ZNF507 protein OS=Homo sapiens OX=9606 GN=ZNF507 PE=1 SV=1;ZN507_HUMAN Zinc finger protein 507 OS=Homo sapiens OX=9606 GN=ZNF507 PE=1 SV=2	2	1	1	1	1.1	106.33	0	0	0	0	0	0	0	0	0	0
C7DJS2;C7DJS1;B2C310;A0A3B6XSH2;A0A087X243	GSTP1	C7DJS2_HUMAN Glutathione S-transferase (Fragment) OS=Homo sapiens OX=9606 GN=GSTP1 PE=2 SV=1;C7DJS1_HUMAN Glutathione S-transferase (Fragment) OS=Homo sapiens OX=9606 GN=GSTP1 PE=2 SV=1	5	4	2	2	37.7	16.667	97657000	0	6675400	0	90981000	13951000	0	953620	0	12997000
E9PNC7;E9PQX9;C9JCC6;Q14919	DRAP1	E9PNC7_HUMAN Dr1-associated corepressor (Fragment) OS=Homo sapiens OX=9606 GN=DRAP1 PE=1 SV=8;E9PQX9_HUMAN Dr1-associated corepressor OS=Homo sapiens OX=9606 GN=DRAP1 PE=1 SV=1;C9JCC6_HUMAN Dr1-associated corepressor OS=Homo sapiens OX=9606 GN=DRAP1 PE=1 S	4	1	1	1	7.1	16.561	11950000	0	0	6802800	5147100	2390000	0	0	1360600	1029400
C9JJU7;Q9NSI2	FAM207A	C9JJU7_HUMAN Ribosome biogenesis protein SLX9 homolog (Fragment) OS=Homo sapiens OX=9606 GN=SLX9 PE=1 SV=1;SLX9_HUMAN Ribosome biogenesis protein SLX9 homolog OS=Homo sapiens OX=9606 GN=SLX9 PE=1 SV=2	2	1	1	1	5.9	22.217	7664600	0	2003100	0	5661500	958070	0	250390	0	707680
C9JKR8	MSL3	C9JKR8_HUMAN Male-specific lethal 3 homolog (Fragment) OS=Homo sapiens OX=9606 GN=MSL3 PE=1 SV=2	1	1	1	1	9.2	11.556	37851000	14535000	12046000	9485100	1785700	6308600	2422400	2007700	1580800	297620
C9JXB8;C9JNW5;V9HW01;P83731	RPL24;HEL-S-310	C9JXB8_HUMAN 60S ribosomal protein L24 OS=Homo sapiens OX=9606 GN=RPL24 PE=1 SV=1;C9JNW5_HUMAN 60S ribosomal protein L24 OS=Homo sapiens OX=9606 GN=RPL24 PE=1 SV=1;V9HW01_HUMAN Epididymis secretory protein Li 310 OS=Homo sapiens OX=9606 GN=HEL-S-310 PE=2 S	4	1	1	1	10.7	14.369	3749400	0	3749400	0	0	535640	0	535640	0	0
Q9NPL8;C9JU35;C9JR82	TIMMDC1	TIDC1_HUMAN Complex I assembly factor TIMMDC1, mitochondrial OS=Homo sapiens OX=9606 GN=TIMMDC1 PE=1 SV=2;C9JU35_HUMAN Complex I assembly factor TIMMDC1, mitochondrial OS=Homo sapiens OX=9606 GN=TIMMDC1 PE=1 SV=1;C9JR82_HUMAN Complex I assembly factor TIMM	3	2	2	2	6.7	32.177	14351000	1329200	0	13022000	0	896920	83074	0	813850	0
C9JXM3;Q5HYI8;H7C533;F8WAX9;F8WF50;F8WDC7	RABL3	C9JXM3_HUMAN Rab-like protein 3 OS=Homo sapiens OX=9606 GN=RABL3 PE=1 SV=1;RABL3_HUMAN Rab-like protein 3 OS=Homo sapiens OX=9606 GN=RABL3 PE=1 SV=1	6	3	3	3	12.3	23.78	38417000	0	0	29926000	8491000	3841700	0	0	2992600	849100
D0PNI1;P63104;E7EX29;B0AZS6;E7ESK7;E9PD24;E7EVZ2;B7Z2E6;H0YB80;E5RIR4;E5RGE1;Q2F831;Q6LD62;F8WEB6;A2IDB1;Q3YBA8	YWHAZ	D0PNI1_HUMAN Epididymis luminal protein 4 OS=Homo sapiens OX=9606 GN=YWHAZ PE=2 SV=1;1433Z_HUMAN 14-3-3 protein zeta/delta OS=Homo sapiens OX=9606 GN=YWHAZ PE=1 SV=1;E7EX29_HUMAN 14-3-3 protein zeta/delta (Fragment) OS=Homo sapiens OX=9606 GN=YWHAZ PE=1 SV	16	16	16	11	63.7	27.745	4671200000	467270000	11960000	4055600000	136360000	333660000	33376000	854280	289690000	9739900
Q63HR1;Q5VU21;D3DQ69;D3DQ70;Q8NC51	DKFZp686P17171;SERBP1	Q63HR1_HUMAN Uncharacterized protein DKFZp686P17171 OS=Homo sapiens OX=9606 GN=DKFZp686P17171 PE=2 SV=1;Q5VU21_HUMAN PAI-1 mRNA-binding protein variant OS=Homo sapiens OX=9606 PE=2 SV=1;D3DQ69_HUMAN SERPINE1 mRNA binding protein 1, isoform CRA_c OS=Homo sa	5	1	1	1	4.1	42.44	12046000	0	0	4134600	7911600	708600	0	0	243210	465390
D3DWK4;B4DGI7	PYCRL	D3DWK4_HUMAN Pyrroline-5-carboxylate reductase OS=Homo sapiens OX=9606 GN=PYCRL PE=3 SV=1	2	6	6	1	25.9	29.878	52421000	757070	772070	44338000	6553700	4032400	58236	59390	3410600	504130
Q6FH24;D3DWY7;P61758	VBP1	Q6FH24_HUMAN Prefoldin subunit 3 OS=Homo sapiens OX=9606 GN=VBP1 PE=2 SV=1;D3DWY7_HUMAN von Hippel-Lindau binding protein 1, isoform CRA_b OS=Homo sapiens OX=9606 GN=VBP1 PE=3 SV=1;PFD3_HUMAN Prefoldin subunit 3 OS=Homo sapiens OX=9606 GN=VBP1 PE=1 SV=4	3	1	1	1	8.1	18.735	0	0	0	0	0	0	0	0	0	0
D6R9R5;Q9H029;D6RD69;Q53F37;Q9Y6B6	SAR1B;DKFZp434B2017	D6R9R5_HUMAN GTP-binding protein SAR1b (Fragment) OS=Homo sapiens OX=9606 GN=SAR1B PE=1 SV=8;Q9H029_HUMAN GTP-binding protein SAR1b OS=Homo sapiens OX=9606 GN=SAR1B PE=1 SV=1;D6RD69_HUMAN GTP-binding protein SAR1b (Fragment) OS=Homo sapiens OX=9606 GN=SAR1	5	1	1	1	9.3	13.374	15370000	0	1830100	0	13540000	2561600	0	305020	0	2256600
D6RBS5;Q8IZ81;V9GY58;D6RHX2	ELMOD2	D6RBS5_HUMAN ELMO domain-containing protein 2 (Fragment) OS=Homo sapiens OX=9606 GN=ELMOD2 PE=1 SV=8;ELMD2_HUMAN ELMO domain-containing protein 2 OS=Homo sapiens OX=9606 GN=ELMOD2 PE=1 SV=1;V9GY58_HUMAN ELMO domain-containing protein 2 OS=Homo sapiens OX=9	4	2	2	2	12	20.147	11029000	0	3423300	7605600	0	1102900	0	342330	760560	0
Q32Q75;X5D7E3;D6RBW1;P06730;B7Z2T1;H0Y8J7	EIF4E	Q32Q75_HUMAN Eukaryotic translation initiation factor 4E OS=Homo sapiens OX=9606 GN=EIF4E PE=2 SV=1;X5D7E3_HUMAN Eukaryotic translation initiation factor 4E isoform A (Fragment) OS=Homo sapiens OX=9606 GN=EIF4E PE=2 SV=1;D6RBW1_HUMAN Eukaryotic translation	6	3	3	3	14.7	25.067	27757000	0	0	0	27757000	2523300	0	0	0	2523300
D6RCD0;Q8NBQ5	HSD17B11	D6RCD0_HUMAN Estradiol 17-beta-dehydrogenase 11 OS=Homo sapiens OX=9606 GN=HSD17B11 PE=1 SV=2;DHB11_HUMAN Estradiol 17-beta-dehydrogenase 11 OS=Homo sapiens OX=9606 GN=HSD17B11 PE=1 SV=3	2	1	1	1	3.5	28.102	7150300	0	0	7150300	0	446890	0	0	446890	0
D6RE83;V9HW74;P09936;B2RD14;D6R956;A6NLJ7;D6R974;D6RF53	UCHL1;HEL-117	D6RE83_HUMAN Ubiquitin carboxyl-terminal hydrolase OS=Homo sapiens OX=9606 GN=UCHL1 PE=1 SV=1;V9HW74_HUMAN Ubiquitin carboxyl-terminal hydrolase OS=Homo sapiens OX=9606 GN=HEL-117 PE=2 SV=1;UCHL1_HUMAN Ubiquitin carboxyl-terminal hydrolase isozyme L1 OS=Ho	8	5	5	5	27.1	23.174	226570000	1271400	16051000	14864000	194390000	25175000	141260	1783500	1651500	21598000
D6RF62;E9PBS1;P22234;B4DGX3	PAICS	D6RF62_HUMAN Bifunctional phosphoribosylaminoimidazole carboxylase/phosphoribosylaminoimidazole succinocarboxamide synthetase OS=Homo sapiens OX=9606 GN=PAICS PE=1 SV=1;E9PBS1_HUMAN Bifunctional phosphoribosylaminoimidazole carboxylase/phosphoribosylaminoi	4	2	2	2	6.3	37.111	0	0	0	0	0	0	0	0	0	0
D7RXV9		D7RXV9_HUMAN DING protein p38 OS=Homo sapiens OX=9606 PE=3 SV=1	1	3	3	2	8	36.897	574830000	126320000	153560000	94493000	200460000	52257000	11483000	13960000	8590300	18223000
Q6LAP8;D9HTE9;P53007;B4DP62	SLC25A1	Q6LAP8_HUMAN Mitochondrial citrate transport protein (Fragment) OS=Homo sapiens OX=9606 PE=3 SV=1;D9HTE9_HUMAN Plasma membrane citrate carrier OS=Homo sapiens OX=9606 GN=SLC25A1 PE=2 SV=1;TXTP_HUMAN Tricarboxylate transport protein, mitochondrial OS=Homo s	4	9	9	9	28.6	34.787	297820000	25329000	0	262270000	10219000	16546000	1407200	0	14571000	567720
E5RFF9;Q9BRT9	GINS4	E5RFF9_HUMAN DNA replication complex GINS protein SLD5 OS=Homo sapiens OX=9606 GN=GINS4 PE=1 SV=1;SLD5_HUMAN DNA replication complex GINS protein SLD5 OS=Homo sapiens OX=9606 GN=GINS4 PE=1 SV=1	2	1	1	1	9.9	22.653	0	0	0	0	0	0	0	0	0	0
E5RJN0;Q96M97	HGSNAT	E5RJN0_HUMAN Heparan-alpha-glucosaminide N-acetyltransferase OS=Homo sapiens OX=9606 GN=HGSNAT PE=1 SV=1;Q96M97_HUMAN cDNA FLJ32731 fis, clone TESTI2001134 OS=Homo sapiens OX=9606 PE=2 SV=1	2	1	1	1	9.1	38.948	221550000	11238000	0	174320000	35988000	24617000	1248700	0	19369000	3998700
Q01469;E7DVW5;I6L8B7	FABP5	FABP5_HUMAN Fatty acid-binding protein 5 OS=Homo sapiens OX=9606 GN=FABP5 PE=1 SV=3;E7DVW5_HUMAN Fatty acid binding protein 5 (Psoriasis-associated) OS=Homo sapiens OX=9606 GN=FABP5 PE=3 SV=1;I6L8B7_HUMAN Fatty acid-binding protein 5 OS=Homo sapiens OX=960	3	3	3	3	21.5	15.164	24537000	10121000	3812500	2546500	8056600	3067100	1265100	476560	318310	1007100
P62820;Q5U0I6;E7END7;Q6FIG4;Q9H0U4;E9PLD0;B7Z8M7;Q9H1C9;Q92928;Q92927;Q96RD8;G5EMR8;A0A024R7I3;A0A024RB27;D3DV69;G3V196;A0A2R8YDI9;H0YNE9;Q504R6;B4DMS1;Q53SX4;H0YLJ8;Q59EP4;P61026;P59190;P61006;Q92930;P51153;G5ELZ5;G5ELZ6;A0A2R8YFB8;H0YMN7;B3KTE3;H0YL94	RAB1A;RAB1B;RAB1C;rab1b	RAB1A_HUMAN Ras-related protein Rab-1A OS=Homo sapiens OX=9606 GN=RAB1A PE=1 SV=3;Q5U0I6_HUMAN H.sapiens ras-related Hrab1A protein OS=Homo sapiens OX=9606 GN=RAB1A PE=2 SV=1;E7END7_HUMAN Ras-related protein Rab-1A OS=Homo sapiens OX=9606 GN=RAB1A PE=1 SV=	34	4	4	4	21	22.677	88521000	0	1007400	9019800	78493000	5901400	0	67158	601320	5232900
P07477;E7EQ64;P07478;Q53ZX8;Q53ZX7;Q45KI0;H0Y8D1;Q6PK75;A6XMV8;Q53ZX9;A0A0J9YYC8;Q3SY20;Q3SY19;Q5NV56;A6XMV9;Q7Z5F3;Q86W17	PRSS1;PRSS2;TRY8	TRY1_HUMAN Serine protease 1 OS=Homo sapiens OX=9606 GN=PRSS1 PE=1 SV=1;E7EQ64_HUMAN Serine protease 1 OS=Homo sapiens OX=9606 GN=PRSS1 PE=1 SV=1;TRY2_HUMAN Trypsin-2 OS=Homo sapiens OX=9606 GN=PRSS2 PE=1 SV=1;Q53ZX8_HUMAN Protease serine 1 (Fragment) OS=H	17	2	1	0	11.3	26.558	127830000	35682000	21308000	26998000	43838000	15978000	4460300	2663500	3374700	5479800
P63244;E9KL35;J3KPE3;H0Y8W2;H0YAF8;D6RAC2;H0YAM7;D6RHH4;D6REE5;D6R9L0;D6R9Z1;D6RFX4;B4DVD2;D6RFZ9;D6RBD0;E9PD14;D6RAU2;H0Y8R5;B4E0C3;D6RF23;D6RHJ5;B4DWC6;D6RGK8;D6R909;H0Y9P0;D6RDI0;I3QNU9	GNB2L1	RACK1_HUMAN Receptor of activated protein C kinase 1 OS=Homo sapiens OX=9606 GN=RACK1 PE=1 SV=3;E9KL35_HUMAN Epididymis tissue sperm binding protein Li 3a OS=Homo sapiens OX=9606 PE=1 SV=1;J3KPE3_HUMAN Receptor of-activated protein C kinase 1 OS=Homo sapie	27	17	17	17	68.8	35.076	993310000	125360000	2604000	720980000	144370000	49666000	6268000	130200	36049000	7218500
E9PB61;Q86V81	ALYREF	E9PB61_HUMAN THO complex subunit 4 OS=Homo sapiens OX=9606 GN=ALYREF PE=1 SV=1;THOC4_HUMAN THO complex subunit 4 OS=Homo sapiens OX=9606 GN=ALYREF PE=1 SV=3	2	3	3	3	12.5	27.557	66349000	8727300	0	38724000	18898000	4739200	623380	0	2766000	1349800
E9PFN5;Q6FII1;Q9Y2Q3;Q2NLC8;B3KTA6;C9JNT3	GSTK1;LOC51064	E9PFN5_HUMAN Glutathione S-transferase kappa OS=Homo sapiens OX=9606 GN=GSTK1 PE=1 SV=1;Q6FII1_HUMAN Glutathione S-transferase kappa OS=Homo sapiens OX=9606 GN=LOC51064 PE=2 SV=1;GSTK1_HUMAN Glutathione S-transferase kappa 1 OS=Homo sapiens OX=9606 GN=GSTK	6	4	4	4	26.3	21.707	39422000	0	0	0	39422000	3032500	0	0	0	3032500
E9PGT1;Q15631;B3KRM8;B7Z5D9;Q53GR3;H7C1D4;A0A0J9YVW2	TSN	E9PGT1_HUMAN Translin OS=Homo sapiens OX=9606 GN=TSN PE=1 SV=1;TSN_HUMAN Translin OS=Homo sapiens OX=9606 GN=TSN PE=1 SV=1;B3KRM8_HUMAN Translin OS=Homo sapiens OX=9606 GN=TSN PE=2 SV=1;B7Z5D9_HUMAN Translin OS=Homo sapiens OX=9606 PE=2 SV=1;Q53GR3_HUMAN T	7	9	9	9	46.2	25.572	169960000	0	2467500	3883600	163610000	13074000	0	189810	298740	12585000
E9PJD9;Q9BQQ5;E9PLL6;Q6NZ52;P46776;E9PLX7	RPL27A;L27a	E9PJD9_HUMAN 60S ribosomal protein L27a OS=Homo sapiens OX=9606 GN=RPL27A PE=1 SV=1;Q9BQQ5_HUMAN Ribosomal protein L27a OS=Homo sapiens OX=9606 GN=L27a PE=4 SV=1;E9PLL6_HUMAN 60S ribosomal protein L27a OS=Homo sapiens OX=9606 GN=RPL27A PE=1 SV=1;Q6NZ52_HUM	6	2	2	2	25.3	10.127	61062000	13301000	31896000	5313400	10552000	15265000	3325100	7973900	1328400	2637900
E9PP36;E9PKU4;P62917;B4DVG7;E9PKZ0	RPL8	E9PP36_HUMAN 60S ribosomal protein L8 OS=Homo sapiens OX=9606 GN=RPL8 PE=1 SV=1;E9PKU4_HUMAN 60S ribosomal protein L8 (Fragment) OS=Homo sapiens OX=9606 GN=RPL8 PE=1 SV=1;RL8_HUMAN 60S ribosomal protein L8 OS=Homo sapiens OX=9606 GN=RPL8 PE=1 SV=2;B4DVG7_H	5	2	2	2	12.8	16.18	67620000	19494000	0	33106000	15020000	11270000	3249000	0	5517700	2503300
E9PQR7;Q548N1;Q9UK41	VPS28	E9PQR7_HUMAN Vacuolar protein sorting-associated protein 28 homolog (Fragment) OS=Homo sapiens OX=9606 GN=VPS28 PE=1 SV=1;Q548N1_HUMAN Vacuolar protein sorting-associated protein 28 homolog OS=Homo sapiens OX=9606 GN=VPS28 PE=2 SV=1;VPS28_HUMAN Vacuolar pr	3	1	1	1	9.3	18.469	3412200	0	0	0	3412200	379130	0	0	0	379130
F8VQ14;F5GWF6;V9HW96;P78371;B7Z4R3	CCT2;HEL-S-100n	F8VQ14_HUMAN T-complex protein 1 subunit beta OS=Homo sapiens OX=9606 GN=CCT2 PE=1 SV=1;F5GWF6_HUMAN T-complex protein 1 subunit beta OS=Homo sapiens OX=9606 GN=CCT2 PE=1 SV=2;V9HW96_HUMAN T-complex protein 1 subunit beta OS=Homo sapiens OX=9606 GN=HEL-S-1	5	3	3	3	8.7	44.812	10799000	0	0	0	10799000	415360	0	0	0	415360
F5GX11;V9HW55;P25786;B4E0X6;B4DEV8	PSMA1;HEL-S-275	F5GX11_HUMAN Proteasome subunit alpha type-1 OS=Homo sapiens OX=9606 GN=PSMA1 PE=1 SV=1;V9HW55_HUMAN Proteasome subunit alpha type-1 OS=Homo sapiens OX=9606 GN=HEL-S-275 PE=2 SV=1;PSA1_HUMAN Proteasome subunit alpha type-1 OS=Homo sapiens OX=9606 GN=PSMA1	5	2	2	2	7.1	26.505	22783000	5257100	0	12709000	4816500	1518800	350470	0	847260	321100
F5H1S8;F5GX14;Q14165	MLEC	F5H1S8_HUMAN Malectin (Fragment) OS=Homo sapiens OX=9606 GN=MLEC PE=1 SV=1;F5GX14_HUMAN Malectin OS=Homo sapiens OX=9606 GN=MLEC PE=1 SV=1;MLEC_HUMAN Malectin OS=Homo sapiens OX=9606 GN=MLEC PE=1 SV=1	3	1	1	1	8.9	16.729	4012400	0	0	4012400	0	334370	0	0	334370	0
F5H3X6;F5GY37;Q99623;B4DW05;A0A7I2V5F0;J3KPX7;F5H2D2;A0A3G2KQ93;F5H0C5;F5GWA7	PHB2	F5H3X6_HUMAN Prohibitin (Fragment) OS=Homo sapiens OX=9606 GN=PHB2 PE=1 SV=3;F5GY37_HUMAN Prohibitin OS=Homo sapiens OX=9606 GN=PHB2 PE=1 SV=1;PHB2_HUMAN Prohibitin-2 OS=Homo sapiens OX=9606 GN=PHB2 PE=1 SV=2;B4DW05_HUMAN Prohibitin OS=Homo sapiens OX=9606	10	5	5	5	25.5	27.437	39491000	8976200	0	21995000	8520600	2323000	528010	0	1293800	501210
F5H026	ZNF880	F5H026_HUMAN Zinc finger protein 880 OS=Homo sapiens OX=9606 GN=ZNF880 PE=4 SV=1	1	1	1	1	5.6	14.209	1274300000	1274300000	0	0	0	127430000	127430000	0	0	0
F5H631	CLEC2B	F5H631_HUMAN C-type lectin domain family 2 member B OS=Homo sapiens OX=9606 GN=CLEC2B PE=1 SV=1	1	1	1	1	11.2	9.2487	3677600	2192400	0	0	1485200	1225900	730820	0	0	495060
F8W1S1;Q7RTS7;Q86Y46;Q14CN4;Q3SY84;H0YIG3	KRT74;KRT73;KRT72;KRT71	F8W1S1_HUMAN Keratin, type II cytoskeletal 74 OS=Homo sapiens OX=9606 GN=KRT74 PE=1 SV=1;K2C74_HUMAN Keratin, type II cytoskeletal 74 OS=Homo sapiens OX=9606 GN=KRT74 PE=1 SV=2;K2C73_HUMAN Keratin, type II cytoskeletal 73 OS=Homo sapiens OX=9606 GN=KRT73 P	6	5	1	1	5.5	59.406	76589000	26856000	12418000	15608000	21708000	2470600	866340	400570	503470	700250
H7C123;X5D7P1;H7C2C5;F8W7C6;X1WI28;X5D2T3;P27635	RPL10	H7C123_HUMAN 60S ribosomal protein L10 (Fragment) OS=Homo sapiens OX=9606 GN=RPL10 PE=1 SV=1;X5D7P1_HUMAN Ribosomal protein L10 isoform C (Fragment) OS=Homo sapiens OX=9606 GN=RPL10 PE=2 SV=1;H7C2C5_HUMAN 60S ribosomal protein L10 (Fragment) OS=Homo sapien	7	1	1	1	8.8	10.028	4047900	0	0	0	4047900	674640	0	0	0	674640
F8WAY3	PRKAG2	F8WAY3_HUMAN 5-AMP-activated protein kinase subunit gamma-2 OS=Homo sapiens OX=9606 GN=PRKAG2 PE=4 SV=1	1	1	1	1	23.1	5.7736	18551000	6933700	4269500	2940300	4407600	6183700	2311200	1423200	980090	1469200
H7C547;F8WBY4;P54709	ATP1B3	H7C547_HUMAN Sodium/potassium-transporting ATPase subunit beta-3 (Fragment) OS=Homo sapiens OX=9606 GN=ATP1B3 PE=1 SV=1;F8WBY4_HUMAN Sodium/potassium-transporting ATPase subunit beta-3 OS=Homo sapiens OX=9606 GN=ATP1B3 PE=1 SV=1;AT1B3_HUMAN Sodium/potassiu	3	1	1	1	32.6	4.8054	2281000	0	0	0	2281000	760350	0	0	0	760350
G3V1B3;M0R181;Q6IAX2;Q59GK9;P46778	RPL21	G3V1B3_HUMAN 60S ribosomal protein L21 OS=Homo sapiens OX=9606 GN=RPL21 PE=1 SV=1;M0R181_HUMAN 60S ribosomal protein L21 (Fragment) OS=Homo sapiens OX=9606 GN=RPL21 PE=1 SV=1;Q6IAX2_HUMAN 60S ribosomal protein L21 OS=Homo sapiens OX=9606 GN=RPL21 PE=2 SV=1	5	1	1	1	17.2	9.8864	33412000	2752000	11481000	0	19179000	6682300	550410	2296100	0	3835800
V9HWH6;Q8N7G1;G3V5M2;P00491;A0A8V8TL37;G3V2H3;Q9P1G4;G3V393	HEL-S-156an;PNP	V9HWH6_HUMAN Purine nucleoside phosphorylase OS=Homo sapiens OX=9606 GN=HEL-S-156an PE=2 SV=1;Q8N7G1_HUMAN Purine nucleoside phosphorylase OS=Homo sapiens OX=9606 PE=2 SV=1;G3V5M2_HUMAN purine-nucleoside phosphorylase OS=Homo sapiens OX=9606 GN=PNP PE=1 SV	8	9	9	9	43.9	32.118	100200000	8274000	0	90521000	1403100	5566600	459670	0	5029000	77950
Q9NTX5;H0Y5L2;H0YCS9	ECHDC1	ECHD1_HUMAN Ethylmalonyl-CoA decarboxylase OS=Homo sapiens OX=9606 GN=ECHDC1 PE=1 SV=2;H0Y5L2_HUMAN Ethylmalonyl-CoA decarboxylase OS=Homo sapiens OX=9606 GN=ECHDC1 PE=1 SV=2;H0YCS9_HUMAN Ethylmalonyl-CoA decarboxylase (Fragment) OS=Homo sapiens OX=9606 GN	3	2	2	2	8.5	33.698	20179000	1710200	0	18469000	0	1121000	95010	0	1026000	0
H0Y922;J3QTA6;Q9BRQ6	CHCHD6	H0Y922_HUMAN MICOS complex subunit MIC25 (Fragment) OS=Homo sapiens OX=9606 GN=CHCHD6 PE=1 SV=1;J3QTA6_HUMAN MICOS complex subunit MIC25 OS=Homo sapiens OX=9606 GN=CHCHD6 PE=1 SV=1;MIC25_HUMAN MICOS complex subunit MIC25 OS=Homo sapiens OX=9606 GN=CHCHD6 P	3	1	1	1	8.4	18.755	6601100	0	0	6601100	0	943020	0	0	943020	0
H0YBR3	TOP1MT	H0YBR3_HUMAN DNA topoisomerase I, mitochondrial (Fragment) OS=Homo sapiens OX=9606 GN=TOP1MT PE=1 SV=1	1	1	1	1	30.6	5.8456	21714000	0	3086800	11868000	6759500	7238100	0	1028900	3956000	2253200
H0YKD8;P46779;H0YLP6;H0YMF4;Q59F34;O60251	RPL28	H0YKD8_HUMAN 60S ribosomal protein L28 OS=Homo sapiens OX=9606 GN=RPL28 PE=1 SV=1;RL28_HUMAN 60S ribosomal protein L28 OS=Homo sapiens OX=9606 GN=RPL28 PE=1 SV=3;H0YLP6_HUMAN 60S ribosomal protein L28 OS=Homo sapiens OX=9606 GN=RPL28 PE=1 SV=1;H0YMF4_HUMAN	6	5	5	5	27.6	19.072	282760000	57119000	100230000	14653000	110750000	23563000	4759900	8352800	1221100	9229400
H0YMZ1;H0YL69;P25789;H0YLC2;H0YMA1;H0YN18;B2RDG0;H0YKT8;H0YMI6;H0YMV3;H0YKS0;H0YLS6	PSMA4	H0YMZ1_HUMAN Proteasome subunit alpha type (Fragment) OS=Homo sapiens OX=9606 GN=PSMA4 PE=1 SV=8;H0YL69_HUMAN Proteasome subunit alpha type (Fragment) OS=Homo sapiens OX=9606 GN=PSMA4 PE=1 SV=1;PSA4_HUMAN Proteasome subunit alpha type-4 OS=Homo sapiens OX=	12	7	7	7	43.6	24.526	224250000	20745000	0	194870000	8627100	20386000	1885900	0	17716000	784280
H3BQN4;V9HWN7;J3KPS3;P04075;H3BR68;H3BMQ8;H3BUH7;H3BR04;H3BPS8;A0A0M4FNU3;H3BU78	ALDOA;HEL-S-87p	H3BQN4_HUMAN Fructose-bisphosphate aldolase OS=Homo sapiens OX=9606 GN=ALDOA PE=1 SV=1;V9HWN7_HUMAN Fructose-bisphosphate aldolase OS=Homo sapiens OX=9606 GN=HEL-S-87p PE=2 SV=1;J3KPS3_HUMAN Fructose-bisphosphate aldolase OS=Homo sapiens OX=9606 GN=ALDOA P	11	4	4	4	15.2	39.34	35939000	19798000	9208500	5903500	1028600	1562600	860790	400370	256670	44723
H3BQZ4	E4F1	H3BQZ4_HUMAN Transcription factor E4F1 (Fragment) OS=Homo sapiens OX=9606 GN=E4F1 PE=1 SV=1	1	1	1	1	3.4	22.707	29147000	0	2743800	0	26403000	3238600	0	304870	0	2933700
H3BSJ9;H3BRG4;P22695;H3BP04;A0A087WVZ4;H3BUE4;H3BUI9	UQCRC2	H3BSJ9_HUMAN Cytochrome b-c1 complex subunit 2, mitochondrial OS=Homo sapiens OX=9606 GN=UQCRC2 PE=1 SV=1;H3BRG4_HUMAN Cytochrome b-c1 complex subunit 2, mitochondrial OS=Homo sapiens OX=9606 GN=UQCRC2 PE=1 SV=1;QCR2_HUMAN Cytochrome b-c1 complex subunit 2	7	5	5	5	21.1	36.389	31392000	525150	0	17370000	13498000	1846600	30891	0	1021800	793970
I3L385;I3L0U5;H6QX63;Q6PK04	CCDC137	I3L385_HUMAN Coiled-coil domain-containing protein 137 (Fragment) OS=Homo sapiens OX=9606 GN=CCDC137 PE=1 SV=1;I3L0U5_HUMAN Coiled-coil domain-containing protein 137 (Fragment) OS=Homo sapiens OX=9606 GN=CCDC137 PE=1 SV=1;H6QX63_HUMAN Hepatocellular carcin	4	1	1	1	16.4	6.9888	2444200	0	0	715650	1728600	814750	0	0	238550	576200
H6VRG0;H6VRF8;H6VRG1;P04264;H6VRG3;H6VRF9;F8VP67	KRT1	H6VRG0_HUMAN Keratin, type II cytoskeletal 1 OS=Homo sapiens OX=9606 GN=KRT1 PE=3 SV=1;H6VRF8_HUMAN Keratin, type II cytoskeletal 1 OS=Homo sapiens OX=9606 GN=KRT1 PE=3 SV=1;H6VRG1_HUMAN Keratin, type II cytoskeletal 1 OS=Homo sapiens OX=9606 GN=KRT1 PE=1	7	50	50	1	62.9	65.969	45718000000	13203000000	4552700000	7475300000	20486000000	1474800000	425910000	146860000	241140000	660850000
H6VRG2	KRT1	H6VRG2_HUMAN Keratin, type II cytoskeletal 1 OS=Homo sapiens OX=9606 GN=KRT1 PE=3 SV=1	1	50	1	0	62.9	66.065	1389500000	680450000	169980000	185800000	353220000	44821000	21950000	5483400	5993500	11394000
H7BZH6;Q53FA7	TP53I3	H7BZH6_HUMAN Quinone oxidoreductase PIG3 (Fragment) OS=Homo sapiens OX=9606 GN=TP53I3 PE=1 SV=1;QORX_HUMAN Quinone oxidoreductase PIG3 OS=Homo sapiens OX=9606 GN=TP53I3 PE=1 SV=2	2	1	1	1	3.7	22.654	31304000	0	0	29451000	1853000	4472000	0	0	4207300	264710
H7C3G8	IRAK1	H7C3G8_HUMAN Interleukin-1 receptor-associated kinase 1 (Fragment) OS=Homo sapiens OX=9606 GN=IRAK1 PE=1 SV=1	1	1	1	1	4.2	23.519	100850000	0	0	61142000	39703000	11205000	0	0	6793600	4411400
H7C422;Q8TBW1;Q96QL0;P39023;B4DN06;F8WCR1;Q49AJ9;H7C3M2;B5MCW2;Q9BT63;Q9NY85;G5E9G0;B3KS36;B2R7Y3;Q92901	RPL3;rpl3;RPL3L	H7C422_HUMAN 60S ribosomal protein L3 (Fragment) OS=Homo sapiens OX=9606 GN=RPL3 PE=1 SV=1;Q8TBW1_HUMAN 60S ribosomal protein L3 (Fragment) OS=Homo sapiens OX=9606 PE=2 SV=1;Q96QL0_HUMAN Ribosomal protein L3 OS=Homo sapiens OX=9606 GN=RPL3 PE=2 SV=1;RL3_HU	15	2	2	2	7.5	34.968	89533000	11918000	2175300	58317000	17124000	6887200	916750	167330	4485900	1317200
H9ZYJ2;P10599	TXN	H9ZYJ2_HUMAN Thioredoxin OS=Homo sapiens OX=9606 GN=TXN PE=2 SV=1;THIO_HUMAN Thioredoxin OS=Homo sapiens OX=9606 GN=TXN PE=1 SV=3	2	1	1	1	12.4	11.737	30140000	8874400	4686100	4431100	12148000	4305700	1267800	669440	633020	1735500
I0B0K3;I0B0K4;Q05331;I0B0K5;I0B0K6;I0B0K7;I0B0K8;P20930	FLG	I0B0K3_HUMAN Truncated profilaggrin OS=Homo sapiens OX=9606 GN=FLG PE=4 SV=1;I0B0K4_HUMAN Truncated profilaggrin OS=Homo sapiens OX=9606 GN=FLG PE=4 SV=1;Q05331_HUMAN Profilaggrin (Fragment) OS=Homo sapiens OX=9606 PE=4 SV=1;I0B0K5_HUMAN Truncated profilag	8	1	1	1	1	91.099	92455000	22819000	10492000	13095000	46048000	2101300	518620	238460	297620	1046500
I3L1P8;Q6IBH0;Q02978	SLC25A11	I3L1P8_HUMAN Mitochondrial 2-oxoglutarate/malate carrier protein (Fragment) OS=Homo sapiens OX=9606 GN=SLC25A11 PE=1 SV=1;Q6IBH0_HUMAN SLC25A11 protein OS=Homo sapiens OX=9606 GN=SLC25A11 PE=2 SV=1;M2OM_HUMAN Mitochondrial 2-oxoglutarate/malate carrier pro	3	13	13	13	47	32.182	462190000	89563000	4520500	356240000	11865000	27187000	5268400	265910	20955000	697960
I3L4I0;I3L1Y9;Q96CP2	FLYWCH2	I3L4I0_HUMAN FLYWCH family member 2 (Fragment) OS=Homo sapiens OX=9606 GN=FLYWCH2 PE=1 SV=1;I3L1Y9_HUMAN FLYWCH family member 2 OS=Homo sapiens OX=9606 GN=FLYWCH2 PE=1 SV=1;FWCH2_HUMAN FLYWCH family member 2 OS=Homo sapiens OX=9606 GN=FLYWCH2 PE=1 SV=1	3	1	1	1	12.1	9.56	2007300	0	0	0	2007300	334550	0	0	0	334550
J3KNE3;V9HW44;P68402	PAFAH1B2;HEL-S-303	J3KNE3_HUMAN Platelet-activating factor acetylhydrolase IB subunit alpha2 (Fragment) OS=Homo sapiens OX=9606 GN=PAFAH1B2 PE=1 SV=1;V9HW44_HUMAN Epididymis secretory protein Li 303 OS=Homo sapiens OX=9606 GN=HEL-S-303 PE=2 SV=1;PA1B2_HUMAN Platelet-activati	3	1	1	1	5.1	18.357	23370000	0	2066300	0	21303000	5842400	0	516560	0	5325800
J3KSH8;J3KT51;Q9UK76	HN1	J3KSH8_HUMAN Jupiter microtubule-associated homolog 1 (Fragment) OS=Homo sapiens OX=9606 GN=JPT1 PE=1 SV=8;J3KT51_HUMAN Jupiter microtubule-associated homolog 1 OS=Homo sapiens OX=9606 GN=JPT1 PE=1 SV=1;JUPI1_HUMAN Jupiter microtubule associated homolog 1	3	1	1	1	10.8	9.5162	13992000	0	0	0	13992000	2798500	0	0	0	2798500
J3KTF8;V9HWE8;J3QQX2;P52565;J3KRE2;J3QW41;A0A0S2Z3D9;J3KRY1;J3KS60	ARHGDIA;HEL-S-47e	J3KTF8_HUMAN Rho GDP-dissociation inhibitor 1 (Fragment) OS=Homo sapiens OX=9606 GN=ARHGDIA PE=1 SV=8;V9HWE8_HUMAN Epididymis secretory sperm binding protein Li 47e OS=Homo sapiens OX=9606 GN=HEL-S-47e PE=2 SV=1;J3QQX2_HUMAN Rho GDP-dissociation inhibitor	9	7	7	7	44	21.517	321230000	0	15676000	0	305550000	40153000	0	1959500	0	38194000
J3KTL2;Q07955;Q59FA2;A8K1L8;A0A2I7N9Y9;J3KSR8;B7Z570;J3QQV5;J3KSW7	SRSF1	J3KTL2_HUMAN Serine/arginine-rich splicing factor 1 OS=Homo sapiens OX=9606 GN=SRSF1 PE=1 SV=1;SRSF1_HUMAN Serine/arginine-rich splicing factor 1 OS=Homo sapiens OX=9606 GN=SRSF1 PE=1 SV=2;Q59FA2_HUMAN Serine/arginine-rich splicing factor 1 (Fragment) OS=H	9	9	9	8	36.4	28.329	170490000	7744600	0	131930000	30818000	12178000	553180	0	9423600	2201300
J3QL56;O75880	SCO1	J3QL56_HUMAN Protein SCO1 homolog, mitochondrial OS=Homo sapiens OX=9606 GN=SCO1 PE=1 SV=1;SCO1_HUMAN Protein SCO1 homolog, mitochondrial OS=Homo sapiens OX=9606 GN=SCO1 PE=1 SV=1	2	2	2	2	5.9	30.178	26174000	3136000	0	19509000	3529600	1745000	209070	0	1300600	235310
J3QQZ9;V9HW45;Q53FP0;Q9NVS9;A0A286YFL3;J3QQV6	PNPO;HEL-S-302	J3QQZ9_HUMAN pyridoxal 5-phosphate synthase (Fragment) OS=Homo sapiens OX=9606 GN=PNPO PE=1 SV=2;V9HW45_HUMAN pyridoxal 5-phosphate synthase OS=Homo sapiens OX=9606 GN=HEL-S-302 PE=2 SV=1;Q53FP0_HUMAN pyridoxal 5-phosphate synthase (Fragment) OS=Homo sa	6	3	3	3	17.6	27.312	26268000	0	0	8798100	17470000	2388000	0	0	799820	1588200
K7EIN2;Q9BRJ7;K7ENA3;B2RD96;W4VSQ8;B4DLR9;B4DIZ6;A0A140VJQ3;Q96DE0	NUDT16L1	K7EIN2_HUMAN Tudor-interacting repair regulator protein (Fragment) OS=Homo sapiens OX=9606 GN=NUDT16L1 PE=1 SV=1;TIRR_HUMAN Tudor-interacting repair regulator protein OS=Homo sapiens OX=9606 GN=NUDT16L1 PE=1 SV=1;K7ENA3_HUMAN Tudor-interacting repair regul	9	4	4	4	25.3	21.809	22820000	0	0	0	22820000	1755400	0	0	0	1755400
K7EKG4;K7EJ57;O96008	TOMM40	K7EKG4_HUMAN Mitochondrial import receptor subunit TOM40 homolog (Fragment) OS=Homo sapiens OX=9606 GN=TOMM40 PE=1 SV=1;K7EJ57_HUMAN Mitochondrial import receptor subunit TOM40 homolog (Fragment) OS=Homo sapiens OX=9606 GN=TOMM40 PE=1 SV=8;TOM40_HUMAN Mito	3	1	1	1	5.4	18.171	4742200	0	0	2178400	2563800	677460	0	0	311200	366260
K7EPJ1;Q6NXQ4;Q2QD04;Q16763	UBE2S	K7EPJ1_HUMAN Ubiquitin-conjugating enzyme E2 S (Fragment) OS=Homo sapiens OX=9606 GN=UBE2S PE=1 SV=1;Q6NXQ4_HUMAN UBE2S protein OS=Homo sapiens OX=9606 GN=UBE2S PE=1 SV=1;Q2QD04_HUMAN RcUBE2S (Fragment) OS=Homo sapiens OX=9606 PE=3 SV=1;UBE2S_HUMAN Ubiquit	4	1	1	1	7.4	22.447	6220200	0	0	0	6220200	518350	0	0	0	518350
K7EPQ7;Q5BJH7	YIF1B	K7EPQ7_HUMAN Protein YIF1 OS=Homo sapiens OX=9606 GN=YIF1B PE=1 SV=1;YIF1B_HUMAN Protein YIF1B OS=Homo sapiens OX=9606 GN=YIF1B PE=1 SV=1	2	1	1	1	5.2	26.924	5451700	0	0	3418100	2033700	908620	0	0	569680	338940
L0R8D2	RCOR1	L0R8D2_HUMAN Alternative protein RCOR1 OS=Homo sapiens OX=9606 GN=RCOR1 PE=4 SV=1	1	1	1	1	14.5	7.6918	21055000000	27468000	40018000	20955000000	32663000	4211000000	5493500	8003700	4191000000	6532600
L8E7N0	CLGN	L8E7N0_HUMAN Alternative protein CLGN OS=Homo sapiens OX=9606 GN=CLGN PE=4 SV=1	1	1	1	1	28.3	5.2083	13661000	0	0	13661000	0	4553800	0	0	4553800	0
L8E8H7	ZBTB11	L8E8H7_HUMAN Alternative protein ZBTB11 OS=Homo sapiens OX=9606 GN=ZBTB11 PE=4 SV=1	1	1	1	1	31.9	5.7186	0	0	0	0	0	0	0	0	0	0
L8ECB1	ARRB2	L8ECB1_HUMAN Alternative protein ARRB2 OS=Homo sapiens OX=9606 GN=ARRB2 PE=4 SV=1	1	1	1	1	14.1	7.4914	39545000	9475100	2822200	21174000	6073000	19772000	4737600	1411100	10587000	3036500
M0R050;M0R102;Q9NQT4;B2RC50	EXOSC5	M0R050_HUMAN Exosome complex component RRP46 OS=Homo sapiens OX=9606 GN=EXOSC5 PE=1 SV=1;M0R102_HUMAN Exosome complex component RRP46 OS=Homo sapiens OX=9606 GN=EXOSC5 PE=1 SV=9;EXOS5_HUMAN Exosome complex component RRP46 OS=Homo sapiens OX=9606 GN=EXOSC5	4	2	2	2	19.3	21.256	20518000	0	0	0	20518000	2051800	0	0	0	2051800
M0R1B0;Q53Y03;O43402	EMC8;COX4NB	M0R1B0_HUMAN ER membrane protein complex subunit 8 (Fragment) OS=Homo sapiens OX=9606 GN=EMC8 PE=1 SV=1;Q53Y03_HUMAN COX4 neighbor, isoform CRA_a OS=Homo sapiens OX=9606 GN=COX4NB PE=2 SV=1;EMC8_HUMAN ER membrane protein complex subunit 8 OS=Homo sapiens O	3	2	2	2	25	11.728	11023000	0	1814700	0	9208800	1837200	0	302440	0	1534800
M0R2A0;Q5UCC4	EMC10	M0R2A0_HUMAN ER membrane protein complex subunit 10 OS=Homo sapiens OX=9606 GN=EMC10 PE=1 SV=1;EMC10_HUMAN ER membrane protein complex subunit 10 OS=Homo sapiens OX=9606 GN=EMC10 PE=1 SV=1	2	2	2	2	6.5	38.975	2892600	0	0	0	2892600	222510	0	0	0	222510
O00233;J3KN29;F5H7X1;F5H5V4;F5GX23	PSMD9	PSMD9_HUMAN 26S proteasome non-ATPase regulatory subunit 9 OS=Homo sapiens OX=9606 GN=PSMD9 PE=1 SV=3;J3KN29_HUMAN 26S proteasome non-ATPase regulatory subunit 9 OS=Homo sapiens OX=9606 GN=PSMD9 PE=1 SV=1	5	3	3	3	13.5	24.682	8584400	0	0	5766800	2817700	715370	0	0	480560	234810
O00264;Q6IB11;U3KQM0	PGRMC1	PGRC1_HUMAN Membrane-associated progesterone receptor component 1 OS=Homo sapiens OX=9606 GN=PGRMC1 PE=1 SV=3;Q6IB11_HUMAN PGRMC1 protein OS=Homo sapiens OX=9606 GN=PGRMC1 PE=1 SV=1	3	6	6	5	31.8	21.671	170560000	0	8652100	0	161910000	21320000	0	1081500	0	20239000
O14660;Q15374;Q3B7A7;Q59HH3;P22102	GART	O14660_HUMAN GARS-AIRS-GART (Fragment) OS=Homo sapiens OX=9606 PE=2 SV=1;Q15374_HUMAN phosphoribosylamine--glycine ligase OS=Homo sapiens OX=9606 PE=2 SV=1;Q3B7A7_HUMAN Trifunctional purine biosynthetic protein adenosine-3 OS=Homo sapiens OX=9606 GN=GART P	5	1	1	1	8.9	10.732	3258800	0	0	1301000	1957800	651760	0	0	260190	391560
Q6FHJ5;O14828	SCAMP3	Q6FHJ5_HUMAN Secretory carrier-associated membrane protein (Fragment) OS=Homo sapiens OX=9606 GN=SCAMP3 PE=2 SV=1;SCAM3_HUMAN Secretory carrier-associated membrane protein 3 OS=Homo sapiens OX=9606 GN=SCAMP3 PE=1 SV=3	2	2	2	2	8.4	38.242	19950000	0	0	6443800	13507000	1995000	0	0	644380	1350700
O15173	PGRMC2	PGRC2_HUMAN Membrane-associated progesterone receptor component 2 OS=Homo sapiens OX=9606 GN=PGRMC2 PE=1 SV=1	1	4	3	3	19.7	23.818	39485000	0	0	0	39485000	4387300	0	0	0	4387300
O43819;A0A1W2PQK0	SCO2	SCO2_HUMAN Protein SCO2 homolog, mitochondrial OS=Homo sapiens OX=9606 GN=SCO2 PE=1 SV=3	2	4	4	4	15.8	29.81	72750000	819070	0	44425000	27505000	5196400	58505	0	3173200	1964700
O75323;F8WBI5;C9J7B1;C9K068;H7C333	GBAS	NIPS2_HUMAN Protein NipSnap homolog 2 OS=Homo sapiens OX=9606 GN=NIPSNAP2 PE=1 SV=1;F8WBI5_HUMAN Protein NipSnap homolog 2 OS=Homo sapiens OX=9606 GN=NIPSNAP2 PE=1 SV=1	5	3	2	2	9.4	33.742	78108000	8516500	7592100	20780000	41219000	4881700	532280	474510	1298700	2576200
O75489;Q53FM7;Q9UF24;E9PS48;G3V194;E9PKL8	NDUFS3;DKFZp586K0821	NDUS3_HUMAN NADH dehydrogenase [ubiquinone] iron-sulfur protein 3, mitochondrial OS=Homo sapiens OX=9606 GN=NDUFS3 PE=1 SV=1;Q53FM7_HUMAN NADH dehydrogenase [ubiquinone] iron-sulfur protein 3, mitochondrial (Fragment) OS=Homo sapiens OX=9606 PE=2 SV=1;Q9UF	6	11	11	11	51.9	30.241	414390000	3999100	2426000	219850000	188120000	24376000	235240	142700	12932000	11066000
Q53XM7;O95292;B4DNS4;Q6ZSP7;Q6ZR82;B3KVU7;E5RK64;Q59EZ6	VAPB	Q53XM7_HUMAN VAMP (Vesicle-associated membrane protein)-associated protein B and C OS=Homo sapiens OX=9606 GN=VAPB PE=1 SV=1;VAPB_HUMAN Vesicle-associated membrane protein-associated protein B/C OS=Homo sapiens OX=9606 GN=VAPB PE=1 SV=3;B4DNS4_HUMAN cDNA F	8	7	7	7	26.3	27.228	95091000	1841600	0	82465000	10784000	6339400	122770	0	5497700	718960
O95363	FARS2	SYFM_HUMAN Phenylalanine--tRNA ligase, mitochondrial OS=Homo sapiens OX=9606 GN=FARS2 PE=1 SV=1	1	1	1	1	3.1	52.356	1459300000	322070000	227120000	386990000	523090000	66330000	14640000	10324000	17590000	23777000
V9HWB9;P00338;B4DJI1;F5GXH2;F5GYU2;F5GXY2;F5GZQ4;F5H5J4;F5H6W8;F5H8H6;F5GXC7;F5GWW2;F5GXU1	HEL-S-133P;LDHA	V9HWB9_HUMAN L-lactate dehydrogenase OS=Homo sapiens OX=9606 GN=HEL-S-133P PE=2 SV=1;LDHA_HUMAN L-lactate dehydrogenase A chain OS=Homo sapiens OX=9606 GN=LDHA PE=1 SV=2;B4DJI1_HUMAN L-lactate dehydrogenase OS=Homo sapiens OX=9606 PE=2 SV=1;F5GXH2_HUMAN L-	13	8	8	7	28.6	36.688	256030000	95166000	40280000	79070000	41518000	14224000	5287000	2237800	4392800	2306600
V9HW21;P00918;A0A0K0K1L1;E5RID5;E5RK37	HEL-76;CA2	V9HW21_HUMAN Carbonic anhydrase OS=Homo sapiens OX=9606 GN=HEL-76 PE=2 SV=1;CAH2_HUMAN Carbonic anhydrase 2 OS=Homo sapiens OX=9606 GN=CA2 PE=1 SV=2;A0A0K0K1L1_HUMAN Carbonic anhydrase OS=Homo sapiens OX=9606 GN=HEL-S-282 PE=2 SV=1	5	13	13	13	56.2	29.246	2065800000	123570000	9037700	1805000000	128220000	158910000	9505400	695210	138840000	9863100
P01040;C9J0E4	CSTA	CYTA_HUMAN Cystatin-A OS=Homo sapiens OX=9606 GN=CSTA PE=1 SV=1;C9J0E4_HUMAN Cystatin-A OS=Homo sapiens OX=9606 GN=CSTA PE=1 SV=1	2	5	5	5	58.2	11.006	84905000	21043000	35915000	14333000	13615000	12129000	3006100	5130700	2047600	1944900
P02452;B7Z4S2;D3DTX7;Q6LAN8;H9C5C5	COL1A1	CO1A1_HUMAN Collagen alpha-1(I) chain OS=Homo sapiens OX=9606 GN=COL1A1 PE=1 SV=6;B7Z4S2_HUMAN cDNA FLJ51252, highly similar to Collagen alpha-1(I) chain OS=Homo sapiens OX=9606 PE=2 SV=1;D3DTX7_HUMAN Collagen, type I, alpha 1, isoform CRA_a OS=Homo sapien	5	2	2	2	1.2	138.91	22860000	5002900	4195400	0	13662000	308920	67607	56695	0	184620
P02533;A0A024R1X6;Q13092;P08727;C9JM50;B4DE59;K7EMS3;B4DJM5;K7ENV3;K7ESE1	KRT14	K1C14_HUMAN Keratin, type I cytoskeletal 14 OS=Homo sapiens OX=9606 GN=KRT14 PE=1 SV=4;A0A024R1X6_HUMAN Keratin 14 (Epidermolysis bullosa simplex, Dowling-Meara, Koebner), isoform CRA_a OS=Homo sapiens OX=9606 GN=KRT14 PE=3 SV=1	10	28	24	9	53.6	51.561	1569400000	449540000	226850000	336940000	556070000	54117000	15501000	7822300	11619000	19175000
V9HVZ4;P04406;Q2TSD0;E7EUT5;A4UCT1;Q0QET7;B4DRV9;Q5ZEY3	HEL-S-162eP;GAPDH	V9HVZ4_HUMAN Glyceraldehyde-3-phosphate dehydrogenase OS=Homo sapiens OX=9606 GN=HEL-S-162eP PE=2 SV=1;G3P_HUMAN Glyceraldehyde-3-phosphate dehydrogenase OS=Homo sapiens OX=9606 GN=GAPDH PE=1 SV=3;Q2TSD0_HUMAN Glyceraldehyde-3-phosphate dehydrogenase OS=Ho	8	9	9	9	34	36.053	539020000	67805000	19513000	284590000	167110000	31707000	3988500	1147800	16741000	9830200
P05109	S100A8	S10A8_HUMAN Protein S100-A8 OS=Homo sapiens OX=9606 GN=S100A8 PE=1 SV=1	1	2	2	2	23.7	10.834	70456000	24797000	25131000	13390000	7138700	8807000	3099600	3141400	1673700	892340
P05141;Q6NVC0;O75961	SLC25A5	ADT2_HUMAN ADP/ATP translocase 2 OS=Homo sapiens OX=9606 GN=SLC25A5 PE=1 SV=7;Q6NVC0_HUMAN ADP/ATP translocase (Fragment) OS=Homo sapiens OX=9606 GN=SLC25A5 PE=2 SV=1	3	15	15	7	40.6	32.852	12042000000	693390000	295510000	9520000000	1533300000	633800000	36494000	15553000	501050000	80700000
Q0QEN7;V9HW31;P06576;H0YH81;F8W079;F8W0P7;H0YI37	ATP5B;HEL-S-271	Q0QEN7_HUMAN ATP synthase subunit beta (Fragment) OS=Homo sapiens OX=9606 GN=ATP5B PE=2 SV=1;V9HW31_HUMAN ATP synthase subunit beta OS=Homo sapiens OX=9606 GN=HEL-S-271 PE=2 SV=1;ATPB_HUMAN ATP synthase subunit beta, mitochondrial OS=Homo sapiens OX=9606 G	7	5	5	5	14.2	48.113	55552000	0	0	28572000	26980000	2525100	0	0	1298700	1226400
P07305	H1F0	H10_HUMAN Histone H1.0 OS=Homo sapiens OX=9606 GN=H1-0 PE=1 SV=3	1	7	7	7	28.4	20.863	347190000	984030	890260	36311000	309000000	69437000	196810	178050	7262200	61800000
Q8TBT6;P08574	CYC1	Q8TBT6_HUMAN Cytochrome c1, heme protein, mitochondrial (Fragment) OS=Homo sapiens OX=9606 PE=2 SV=1;CY1_HUMAN Cytochrome c1, heme protein, mitochondrial OS=Homo sapiens OX=9606 GN=CYC1 PE=1 SV=3	2	4	4	4	20.6	34.489	157530000	3012200	794270	96786000	56934000	10502000	200820	52952	6452400	3795600
P08779;B4DWU0;K7ENW6;Q16195;B4E2J5	KRT16	K1C16_HUMAN Keratin, type I cytoskeletal 16 OS=Homo sapiens OX=9606 GN=KRT16 PE=1 SV=4	5	27	13	13	50.7	51.267	508410000	108880000	142650000	165210000	91668000	17532000	3754600	4918900	5697100	3160900
V9HWE9;P09211;A8MX94;A0A087X2E9;Q5D6A5;A0A2R8Y5E5	HEL-S-22;GSTP1	V9HWE9_HUMAN Glutathione S-transferase OS=Homo sapiens OX=9606 GN=HEL-S-22 PE=2 SV=1;GSTP1_HUMAN Glutathione S-transferase P OS=Homo sapiens OX=9606 GN=GSTP1 PE=1 SV=2;A8MX94_HUMAN Glutathione S-transferase OS=Homo sapiens OX=9606 GN=GSTP1 PE=1 SV=1;A0A087	6	7	7	5	48.6	23.356	311630000	0	27259000	1054100	283320000	28330000	0	2478100	95826	25756000
Q53G61;Q53G21;P09661;H0YKK0;Q6NVW9;Q9UEN1;O95485;H0YLR3;H0YMA0	SNRPA1	Q53G61_HUMAN Small nuclear ribonucleoprotein polypeptide A variant (Fragment) OS=Homo sapiens OX=9606 PE=2 SV=1;Q53G21_HUMAN Small nuclear ribonucleoprotein polypeptide A variant (Fragment) OS=Homo sapiens OX=9606 PE=2 SV=1;RU2A_HUMAN U2 small nuclear ri	9	3	3	3	14.5	28.401	37079000	8036700	889390	28153000	0	3707900	803670	88939	2815300	0
P0C7P2	RFPL3S	RFL3S_HUMAN Putative protein RFPL3S OS=Homo sapiens OX=9606 GN=RFPL3S PE=2 SV=1	1	1	1	1	9.3	11.738	2802400	1420800	0	0	1381600	400340	202970	0	0	197370
P11233;H7C3P7;C9JPE8	RALA	RALA_HUMAN Ras-related protein Ral-A OS=Homo sapiens OX=9606 GN=RALA PE=1 SV=1;H7C3P7_HUMAN small monomeric GTPase (Fragment) OS=Homo sapiens OX=9606 GN=RALA PE=1 SV=1	3	3	3	3	18.4	23.567	48431000	0	0	4592900	43838000	5381300	0	0	510320	4870900
P12236;Q6I9V5;Q59EI9	SLC25A6	ADT3_HUMAN ADP/ATP translocase 3 OS=Homo sapiens OX=9606 GN=SLC25A6 PE=1 SV=4;Q6I9V5_HUMAN ADP/ATP translocase OS=Homo sapiens OX=9606 GN=SLC25A6 PE=2 SV=1;Q59EI9_HUMAN ADP/ATP translocase (Fragment) OS=Homo sapiens OX=9606 PE=2 SV=1	3	13	5	3	39.9	32.866	553920000	57229000	36180000	378880000	81626000	27696000	2861500	1809000	18944000	4081300
P12273	PIP	PIP_HUMAN Prolactin-inducible protein OS=Homo sapiens OX=9606 GN=PIP PE=1 SV=1	1	1	1	1	8.2	16.572	0	0	0	0	0	0	0	0	0	0
P13647;B4E1T1;B4DL32;F8W0C6;H0YI76;H0YIN9;F8VV57;F8VUG2;F8W1U3;F8VU69	KRT5	K2C5_HUMAN Keratin, type II cytoskeletal 5 OS=Homo sapiens OX=9606 GN=KRT5 PE=1 SV=3;B4E1T1_HUMAN cDNA FLJ54081, highly similar to Keratin, type II cytoskeletal 5 OS=Homo sapiens OX=9606 PE=2 SV=1;B4DL32_HUMAN cDNA FLJ59922, highly similar to Keratin, type	10	32	22	18	43.2	62.378	1642300000	475170000	210470000	349580000	607110000	52978000	15328000	6789200	11277000	19584000
P15259;A4D2J6;B7ZW15	PGAM2	PGAM2_HUMAN Phosphoglycerate mutase 2 OS=Homo sapiens OX=9606 GN=PGAM2 PE=1 SV=3;A4D2J6_HUMAN Phosphoglycerate mutase OS=Homo sapiens OX=9606 GN=PGAM2 PE=3 SV=1;B7ZW15_HUMAN Phosphoglycerate mutase (2,3-diphosphoglycerate-dependent) OS=Homo sapiens OX=9606	3	6	1	1	20.9	28.766	43469000	0	20725000	0	22743000	3104900	0	1480400	0	1624500
P15880;Q8N5L9;Q6IPX5;Q3KQT6;H0YEN5;E9PQD7;Q8J014;Q9BSW5;E9PMM9;Q8NI61;E9PPT0;Q8NI62;O60249;E9PM36;A4D0Y7;I3L404;D3DU83;H0YE27;Q6ZNN8;H3BNG3	RPS2;rps2	RS2_HUMAN 40S ribosomal protein S2 OS=Homo sapiens OX=9606 GN=RPS2 PE=1 SV=2;Q8N5L9_HUMAN 40S ribosomal protein S2 OS=Homo sapiens OX=9606 GN=RPS2 PE=2 SV=1;Q6IPX5_HUMAN 40S ribosomal protein S2 OS=Homo sapiens OX=9606 GN=RPS2 PE=2 SV=1;Q3KQT6_HUMAN 40S ri	20	9	9	9	32.1	31.324	295130000	80911000	1023500	162540000	50660000	16396000	4495100	56863	9030000	2814400
P15924;Q4LE79;B4E2A0;B4DKX6;G1UI31;Q6ZP16;B4DWT7	DSP;DSP variant protein	DESP_HUMAN Desmoplakin OS=Homo sapiens OX=9606 GN=DSP PE=1 SV=3;Q4LE79_HUMAN DSP variant protein (Fragment) OS=Homo sapiens OX=9606 GN=DSP variant protein PE=2 SV=1	7	9	9	9	3.2	331.77	55333000	11538000	1427800	3042600	39325000	339470	70785	8759.7	18666	241250
P16403	HIST1H1C	H12_HUMAN Histone H1.2 OS=Homo sapiens OX=9606 GN=H1-2 PE=1 SV=2	1	12	12	4	41.3	21.364	2784300000	44981000	21068000	2252500000	465720000	309360000	4997900	2340900	250280000	51746000
P18124;A0A024R814;A8MUD9;O95036;C9JIJ5;C9JZ88;D3DWG1	RPL7;WUGSC:H_RG054D04.1	RL7_HUMAN 60S ribosomal protein L7 OS=Homo sapiens OX=9606 GN=RPL7 PE=1 SV=1;A0A024R814_HUMAN Ribosomal protein L7, isoform CRA_a OS=Homo sapiens OX=9606 GN=RPL7 PE=3 SV=1;A8MUD9_HUMAN 60S ribosomal protein L7 OS=Homo sapiens OX=9606 GN=RPL7 PE=1 SV=1;O950	7	13	13	13	47.2	29.225	1581800000	111290000	64241000	1029800000	376470000	131820000	9274200	5353400	85816000	31372000
Q6P6D7;Q6FHU2;Q6FHK8;Q53G35;P18669;B4DKL5;Q0D2Q6;B4DMJ7;B7Z9E5;B4DJA4;Q8N0Y7	PGAM1;hCG_2015269	Q6P6D7_HUMAN Phosphoglycerate mutase OS=Homo sapiens OX=9606 GN=PGAM1 PE=2 SV=1;Q6FHU2_HUMAN Phosphoglycerate mutase (Fragment) OS=Homo sapiens OX=9606 GN=PGAM1 PE=2 SV=1;Q6FHK8_HUMAN Phosphoglycerate mutase OS=Homo sapiens OX=9606 GN=PGAM1 PE=2 SV=1;Q53G3	11	9	9	4	44.1	28.82	1191300000	100420000	9382100	964730000	116730000	91635000	7724600	721700	74210000	8979000
P21912;A0A087WWT1;A0A087WXX8	SDHB	SDHB_HUMAN Succinate dehydrogenase [ubiquinone] iron-sulfur subunit, mitochondrial OS=Homo sapiens OX=9606 GN=SDHB PE=1 SV=3;A0A087WWT1_HUMAN Succinate dehydrogenase [ubiquinone] iron-sulfur subunit, mitochondrial (Fragment) OS=Homo sapiens OX=9606 GN=SDHB	3	5	5	5	14.3	31.629	78381000	1012900	663570	43396000	33309000	4354500	56275	36865	2410900	1850500
P23396;Q53G83;E9PL09;E9PPU1;H0YEU2;Q9NQS8;H0YCJ7;F2Z2S8;A7E2S3;H0YF32;E9PK82;E9PJH4;E9PQ96;E9PSF4;E9PQX2;E9PJN9;H0YES8	RPS3	RS3_HUMAN 40S ribosomal protein S3 OS=Homo sapiens OX=9606 GN=RPS3 PE=1 SV=2;Q53G83_HUMAN 40S ribosomal protein S3 (Fragment) OS=Homo sapiens OX=9606 PE=2 SV=1;E9PL09_HUMAN 40S ribosomal protein S3 OS=Homo sapiens OX=9606 GN=RPS3 PE=1 SV=1;E9PPU1_HUMAN 40S	17	19	19	19	77.8	26.688	6667100000	407020000	184970000	4910500000	1164700000	350900000	21422000	9735400	258450000	61298000
Q6FGU2;P23919;G5E9E9;Q53F55;H7C312;H7BZ20;H7C3A4	DTYMK	Q6FGU2_HUMAN dTMP kinase (Fragment) OS=Homo sapiens OX=9606 GN=DTYMK PE=2 SV=1;KTHY_HUMAN Thymidylate kinase OS=Homo sapiens OX=9606 GN=DTYMK PE=1 SV=4;G5E9E9_HUMAN Deoxythymidylate kinase (Thymidylate kinase), isoform CRA_d OS=Homo sapiens OX=9606 GN=DTYM	7	6	6	6	25	23.819	57585000	0	1134600	1839800	54611000	3387400	0	66742	108220	3212400
V9HW26;P25705;B4DGW3;K7ERX7;K7EK77;K7EQH4;K7EJP1;K7ENJ4;K7ESA0	HEL-S-123m;ATP5A1	V9HW26_HUMAN ATP synthase subunit alpha OS=Homo sapiens OX=9606 GN=HEL-S-123m PE=2 SV=1;ATPA_HUMAN ATP synthase subunit alpha, mitochondrial OS=Homo sapiens OX=9606 GN=ATP5F1A PE=1 SV=1	9	11	11	11	23.7	59.75	228350000	10535000	7241000	77784000	132790000	7366300	339850	233580	2509200	4283700
P26583;Q5U071;D6R9A6	HMGB2	HMGB2_HUMAN High mobility group protein B2 OS=Homo sapiens OX=9606 GN=HMGB2 PE=1 SV=2;Q5U071_HUMAN High-mobility group box 2 OS=Homo sapiens OX=9606 PE=2 SV=1;D6R9A6_HUMAN High mobility group protein B2 (Fragment) OS=Homo sapiens OX=9606 GN=HMGB2 PE=1 SV=1	3	5	4	4	27.8	24.033	140400000	0	7146600	0	133250000	23400000	0	1191100	0	22209000
Q53YD7;P26641;B4DUK7;Q2F838;B4DSR4;B4DUP0	EEF1G	Q53YD7_HUMAN Elongation factor 1-gamma OS=Homo sapiens OX=9606 GN=EEF1G PE=2 SV=1;EF1G_HUMAN Elongation factor 1-gamma OS=Homo sapiens OX=9606 GN=EEF1G PE=1 SV=3;B4DUK7_HUMAN cDNA FLJ59991, highly similar to Elongation factor 1-gamma OS=Homo sapiens OX=960	6	3	3	3	7.6	50.118	19929000	771500	0	8471300	10686000	830360	32146	0	352970	445240
P27348;B4DMT8;Q53S41;B4DY04;E9PG15;Q53RR5	YWHAQ	1433T_HUMAN 14-3-3 protein theta OS=Homo sapiens OX=9606 GN=YWHAQ PE=1 SV=1;B4DMT8_HUMAN cDNA FLJ52118, highly similar to 14-3-3 protein theta OS=Homo sapiens OX=9606 PE=2 SV=1;Q53S41_HUMAN Uncharacterized protein YWHAQ (Fragment) OS=Homo sapiens OX=9606 G	6	14	9	9	53.1	27.764	963970000	57954000	5520700	873670000	26816000	68855000	4139600	394330	62405000	1915400
Q5K634;P29508	SERPINB3	Q5K634_HUMAN SCCA2/SCCA1 fusion protein isoform 1 OS=Homo sapiens OX=9606 PE=2 SV=1;SPB3_HUMAN Serpin B3 OS=Homo sapiens OX=9606 GN=SERPINB3 PE=1 SV=2	2	1	1	1	2.6	44.648	0	0	0	0	0	0	0	0	0	0
P30040;V9HW71;F8VY02	ERP29;HEL-S-107	ERP29_HUMAN Endoplasmic reticulum resident protein 29 OS=Homo sapiens OX=9606 GN=ERP29 PE=1 SV=4;V9HW71_HUMAN Endoplasmic reticulum resident protein 29 OS=Homo sapiens OX=9606 GN=HEL-S-107 PE=2 SV=1;F8VY02_HUMAN Endoplasmic reticulum resident protein 29 OS	3	4	4	4	16.1	28.993	71010000	7283600	0	62435000	1291200	5072200	520260	0	4459700	92232
V9HWC7;P30041;A4UCS6;B4DUK1	HEL-S-128m;PRDX6	V9HWC7_HUMAN Peroxiredoxin-6 OS=Homo sapiens OX=9606 GN=HEL-S-128m PE=2 SV=1;PRDX6_HUMAN Peroxiredoxin-6 OS=Homo sapiens OX=9606 GN=PRDX6 PE=1 SV=3;A4UCS6_HUMAN Peroxiredoxin 6 (Fragment) OS=Homo sapiens OX=9606 PE=2 SV=1	4	14	14	14	66.5	25.035	951450000	28482000	34664000	508220000	380080000	63430000	1898800	2310900	33881000	25339000
P31151;Q86SG5	S100A7;S100A7A	S10A7_HUMAN Protein S100-A7 OS=Homo sapiens OX=9606 GN=S100A7 PE=1 SV=4;S1A7A_HUMAN Protein S100-A7A OS=Homo sapiens OX=9606 GN=S100A7A PE=1 SV=3	2	3	3	3	35.6	11.471	109310000	39218000	51136000	9937400	9021100	15616000	5602600	7305200	1419600	1288700
V9HWD6;P31946;B5BU24;Q4VY20;Q4VY19;A0A0J9YWE8;Q59EQ2;A0A0J9YWZ2	HEL-S-1;YWHAB	V9HWD6_HUMAN Epididymis secretory protein Li 1 OS=Homo sapiens OX=9606 GN=HEL-S-1 PE=2 SV=1;1433B_HUMAN 14-3-3 protein beta/alpha OS=Homo sapiens OX=9606 GN=YWHAB PE=1 SV=3;B5BU24_HUMAN 14-3-3 protein beta/alpha OS=Homo sapiens OX=9606 GN=YWHAB PE=2 SV=1	8	10	5	4	43.5	28.082	514370000	35067000	2275300	463600000	13431000	36741000	2504800	162520	33114000	959370
P31947	SFN	1433S_HUMAN 14-3-3 protein sigma OS=Homo sapiens OX=9606 GN=SFN PE=1 SV=1	1	4	1	1	13.3	27.774	283790000	33709000	0	250080000	0	17737000	2106800	0	15630000	0
P35270;B4DSF0	SPR	SPRE_HUMAN Sepiapterin reductase OS=Homo sapiens OX=9606 GN=SPR PE=1 SV=1;B4DSF0_HUMAN cDNA FLJ56734, moderately similar to Sepiapterin reductase OS=Homo sapiens OX=9606 PE=2 SV=1	2	4	4	4	20.7	28.048	81871000	717880	0	81154000	0	5848000	51277	0	5796700	0
P35527;K7EQQ3	KRT9	K1C9_HUMAN Keratin, type I cytoskeletal 9 OS=Homo sapiens OX=9606 GN=KRT9 PE=1 SV=3;K7EQQ3_HUMAN Keratin, type I cytoskeletal 9 OS=Homo sapiens OX=9606 GN=KRT9 PE=1 SV=1	2	38	38	37	69.2	62.064	17678000000	4688800000	1680600000	3018800000	8289800000	679920000	180340000	64640000	116110000	318840000
P35908;Q01546;B3KY79;P08729;Q9NSB2;H0YID6;H0YIC5;B4DRW1;B4DRR7;B4DKJ0;P19013;P12036;H0YHD9	KRT2	K22E_HUMAN Keratin, type II cytoskeletal 2 epidermal OS=Homo sapiens OX=9606 GN=KRT2 PE=1 SV=2	13	47	43	32	73.7	65.432	8859300000	3558000000	952350000	1494700000	2854200000	221480000	88951000	23809000	37368000	71355000
P38117;M0QY67	ETFB	ETFB_HUMAN Electron transfer flavoprotein subunit beta OS=Homo sapiens OX=9606 GN=ETFB PE=1 SV=3	2	8	8	8	38.4	27.843	86249000	4158100	794360	76912000	4384300	6160600	297000	56740	5493700	313160
P41227;C9JW55;F8W808;A8MWP7	NAA10	NAA10_HUMAN N-alpha-acetyltransferase 10 OS=Homo sapiens OX=9606 GN=NAA10 PE=1 SV=1	4	4	4	4	24.3	26.458	39828000	0	2180800	0	37648000	2655200	0	145380	0	2509800
P42766;F2Z388;A4D2M5;A0A024R866	RPL35;LOC154880	RL35_HUMAN 60S ribosomal protein L35 OS=Homo sapiens OX=9606 GN=RPL35 PE=1 SV=2;F2Z388_HUMAN 60S ribosomal protein L35 OS=Homo sapiens OX=9606 GN=RPL35 PE=1 SV=1;A4D2M5_HUMAN 60S ribosomal protein L35 OS=Homo sapiens OX=9606 GN=LOC154880 PE=3 SV=1;A0A024R8	4	7	7	7	39.8	14.551	1292700000	208360000	390210000	211930000	482190000	430890000	69452000	130070000	70644000	160730000
Q53HH2;P48047;H7C086;H7C068;A0A494C0K9;H7C0C1	ATP5O	Q53HH2_HUMAN ATP synthase subunit O, mitochondrial (Fragment) OS=Homo sapiens OX=9606 PE=2 SV=1;ATPO_HUMAN ATP synthase subunit O, mitochondrial OS=Homo sapiens OX=9606 GN=ATP5PO PE=1 SV=1;H7C086_HUMAN ATP synthase subunit O, mitochondrial (Fragment) OS=Ho	6	2	2	2	9.9	23.261	16396000	0	0	0	16396000	1366300	0	0	0	1366300
P48507;D3DT44	GCLM	GSH0_HUMAN Glutamate--cysteine ligase regulatory subunit OS=Homo sapiens OX=9606 GN=GCLM PE=1 SV=1;D3DT44_HUMAN GCS light chain OS=Homo sapiens OX=9606 GN=GCLM PE=3 SV=1	2	6	6	6	29.9	30.727	86642000	1304000	0	75261000	10076000	8664200	130400	0	7526100	1007600
P48668;B2R853;B4DRY0	KRT6C	K2C6C_HUMAN Keratin, type II cytoskeletal 6C OS=Homo sapiens OX=9606 GN=KRT6C PE=1 SV=3;B2R853_HUMAN cDNA, FLJ93744, highly similar to Homo sapiens keratin 6E (KRT6E), mRNA OS=Homo sapiens OX=9606 PE=2 SV=1;B4DRY0_HUMAN cDNA FLJ54379, highly similar to Ker	3	29	14	0	44.1	60.024	498920000	178360000	66691000	199250000	54616000	16631000	5945300	2223000	6641800	1820500
Q53SB2;P49247	RPIA	Q53SB2_HUMAN ribose-5-phosphate isomerase (Fragment) OS=Homo sapiens OX=9606 GN=RPIA PE=3 SV=1;RPIA_HUMAN Ribose-5-phosphate isomerase OS=Homo sapiens OX=9606 GN=RPIA PE=1 SV=3	2	1	1	1	31.7	6.5124	7464300	0	0	5050000	2414200	2488100	0	0	1683300	804750
Q53G72;P51572;Q53HT6;A0A2R8Y5M6;C9JMD7;C9JSP1;C9JQ75;C9J0M4;C9JM14	BCAP31	Q53G72_HUMAN B-cell receptor-associated protein (Fragment) OS=Homo sapiens OX=9606 PE=2 SV=1;BAP31_HUMAN B-cell receptor-associated protein 31 OS=Homo sapiens OX=9606 GN=BCAP31 PE=1 SV=3;Q53HT6_HUMAN B-cell receptor-associated protein (Fragment) OS=Homo sa	9	8	8	8	34.6	27.931	404070000	0	13955000	0	390110000	26938000	0	930370	0	26008000
P56537;B7ZBH1;F8WD20;B4DJH0;A0A0B4J1Y7;A0A0U1RQV5;F8WDS6	EIF6	IF6_HUMAN Eukaryotic translation initiation factor 6 OS=Homo sapiens OX=9606 GN=EIF6 PE=1 SV=1;B7ZBH1_HUMAN Eukaryotic translation initiation factor 6 (Fragment) OS=Homo sapiens OX=9606 GN=EIF6 PE=1 SV=1	7	6	6	6	40.8	26.599	150790000	6162500	4333300	76697000	63596000	16754000	684730	481480	8521800	7066200
P58004	SESN2	SESN2_HUMAN Sestrin-2 OS=Homo sapiens OX=9606 GN=SESN2 PE=1 SV=1	1	1	1	1	8.3	54.493	0	0	0	0	0	0	0	0	0	0
V9HWK1;P60174;Q53HE2;B4DUI5;Q2QD09;U3KPZ0;U3KQF3;U3KPS5	HEL-S-49;TPI1	V9HWK1_HUMAN Triosephosphate isomerase OS=Homo sapiens OX=9606 GN=HEL-S-49 PE=2 SV=1;TPIS_HUMAN Triosephosphate isomerase OS=Homo sapiens OX=9606 GN=TPI1 PE=1 SV=4;Q53HE2_HUMAN Triosephosphate isomerase (Fragment) OS=Homo sapiens OX=9606 PE=2 SV=1;B4DUI5_H	8	16	16	16	81.5	26.669	2480900000	25144000	144990000	484380000	1826400000	145940000	1479100	8528600	28493000	107430000
P61927	RPL37	RL37_HUMAN 60S ribosomal protein L37 OS=Homo sapiens OX=9606 GN=RPL37 PE=1 SV=2	1	2	2	2	18.6	11.078	81730000	8984200	32977000	0	39769000	27243000	2994700	10992000	0	13256000
P61981;B3KNB4;B4DE78;B4DHC4	YWHAG	1433G_HUMAN 14-3-3 protein gamma OS=Homo sapiens OX=9606 GN=YWHAG PE=1 SV=2;B3KNB4_HUMAN cDNA FLJ14168 fis, clone NT2RP2001440, highly similar to 14-3-3 protein gamma OS=Homo sapiens OX=9606 PE=2 SV=1;B4DE78_HUMAN cDNA FLJ52141, highly similar to 14-3-3 pr	4	9	5	5	35.2	28.302	265460000	23302000	843580	236900000	4408700	16591000	1456400	52724	14807000	275550
Q5JR94;P62241;Q5JR95;Q9BS10	RPS8	Q5JR94_HUMAN 40S ribosomal protein S8 OS=Homo sapiens OX=9606 GN=RPS8 PE=2 SV=1;RS8_HUMAN 40S ribosomal protein S8 OS=Homo sapiens OX=9606 GN=RPS8 PE=1 SV=2;Q5JR95_HUMAN 40S ribosomal protein S8 OS=Homo sapiens OX=9606 GN=RPS8 PE=1 SV=1;Q9BS10_HUMAN Simila	4	10	10	10	54.8	24.205	1676100000	1061300	248790000	0	1426200000	186230000	117920	27643000	0	158470000
V9HW98;P62258;G9K389;G9K388;B7ZA86;B4DJF2;I3L3T1;B4DJB0;K7EIT4;K7EM20;I3L0W5;B3KT37	HEL2;YWHAE;YWHAE/FAM22B fusion;YWHAE/FAM22A fusion	V9HW98_HUMAN Epididymis luminal protein 2 OS=Homo sapiens OX=9606 GN=HEL2 PE=1 SV=1;1433E_HUMAN 14-3-3 protein epsilon OS=Homo sapiens OX=9606 GN=YWHAE PE=1 SV=1;G9K389_HUMAN YWHAE/FAM22B fusion protein (Fragment) OS=Homo sapiens OX=9606 GN=YWHAE/FAM22B fu	12	9	6	6	38.8	29.174	193930000	30612000	924880	134040000	28352000	11408000	1800700	54405	7884900	1667700
P62277;J3KMX5;E9PS50	RPS13	RS13_HUMAN 40S ribosomal protein S13 OS=Homo sapiens OX=9606 GN=RPS13 PE=1 SV=2;J3KMX5_HUMAN 40S ribosomal protein S13 OS=Homo sapiens OX=9606 GN=RPS13 PE=1 SV=1	3	4	4	4	29.1	17.222	48662000	7162200	13881000	8242300	19376000	5406900	795800	1542300	915820	2152900
P62424;Q5T8U3;Q9BY74;Q5T8U2	RPL7A	RL7A_HUMAN 60S ribosomal protein L7a OS=Homo sapiens OX=9606 GN=RPL7A PE=1 SV=2;Q5T8U3_HUMAN 60S ribosomal protein L7a (Fragment) OS=Homo sapiens OX=9606 GN=RPL7A PE=1 SV=1	4	11	11	11	40.6	29.995	208520000	59137000	0	122610000	26774000	20852000	5913700	0	12261000	2677400
Q59GN2;P62891	RPL39P5;RPL39	R39L5_HUMAN Putative 60S ribosomal protein L39-like 5 OS=Homo sapiens OX=9606 GN=RPL39P5 PE=5 SV=2;RL39_HUMAN 60S ribosomal protein L39 OS=Homo sapiens OX=9606 GN=RPL39 PE=1 SV=2	2	1	1	1	19.6	6.3225	588810000	82831000	110380000	131300000	264310000	588810000	82831000	110380000	131300000	264310000
P62906;Q1JQ76;A0A024RCW3	RPL10A	RL10A_HUMAN 60S ribosomal protein L10a OS=Homo sapiens OX=9606 GN=RPL10A PE=1 SV=2;Q1JQ76_HUMAN Ribosomal protein (Fragment) OS=Homo sapiens OX=9606 GN=RPL10A PE=2 SV=1;A0A024RCW3_HUMAN Ribosomal protein OS=Homo sapiens OX=9606 GN=RPL10A PE=3 SV=1	3	11	11	11	42.9	24.831	908350000	16935000	59766000	199490000	632160000	90835000	1693500	5976600	19949000	63216000
Q6IS14;P63241	EIF5AL1;EIF5A	IF5AL_HUMAN Eukaryotic translation initiation factor 5A-1-like OS=Homo sapiens OX=9606 GN=EIF5AL1 PE=2 SV=2;IF5A1_HUMAN Eukaryotic translation initiation factor 5A-1 OS=Homo sapiens OX=9606 GN=EIF5A PE=1 SV=2	2	1	1	1	15.6	16.773	38696000	21260000	17436000	0	0	4837000	2657500	2179500	0	0
P68431	HIST1H3A	H31_HUMAN Histone H3.1 OS=Homo sapiens OX=9606 GN=H3C12 PE=1 SV=2	1	1	1	1	23.5	15.404	228610000	149060000	29464000	31720000	18361000	57151000	37265000	7365900	7930000	4590300
Q5VU11;P78346;Q5VU10;B4DJR3	RPP30	Q5VU11_HUMAN Ribonuclease P protein subunit p30 (Fragment) OS=Homo sapiens OX=9606 GN=RPP30 PE=1 SV=1;RPP30_HUMAN Ribonuclease P protein subunit p30 OS=Homo sapiens OX=9606 GN=RPP30 PE=1 SV=1;Q5VU10_HUMAN Ribonuclease P protein subunit p30 (Fragment) OS=Ho	4	6	6	6	26.4	28.112	56802000	0	0	54014000	2787800	4057300	0	0	3858200	199130
P81605	DCD	DCD_HUMAN Dermcidin OS=Homo sapiens OX=9606 GN=DCD PE=1 SV=2	1	3	3	3	22.7	11.284	330950000	98280000	52812000	115130000	64727000	66190000	19656000	10562000	23026000	12945000
Q00688;Q53GD8;G3V5F2	FKBP3	FKBP3_HUMAN Peptidyl-prolyl cis-trans isomerase FKBP3 OS=Homo sapiens OX=9606 GN=FKBP3 PE=1 SV=1;Q53GD8_HUMAN peptidylprolyl isomerase (Fragment) OS=Homo sapiens OX=9606 PE=2 SV=1	3	6	6	6	27.7	25.177	151860000	15004000	0	122710000	14153000	15186000	1500400	0	12271000	1415300
Q02413	DSG1	DSG1_HUMAN Desmoglein-1 OS=Homo sapiens OX=9606 GN=DSG1 PE=1 SV=2	1	4	4	4	6.4	113.75	67904000	27275000	6766600	3550800	30311000	1656200	665250	165040	86605	739300
Q04695;Q14666;K7EPJ9;B4E2P9;A0A3B3IS58	KRT17	K1C17_HUMAN Keratin, type I cytoskeletal 17 OS=Homo sapiens OX=9606 GN=KRT17 PE=1 SV=2;Q14666_HUMAN Radiated keratinocyte mRNA 266 (keratin-related protein) (Fragment) OS=Homo sapiens OX=9606 PE=2 SV=1	5	17	4	4	31	48.105	37631000	19806000	7578400	6210400	4036400	1297600	682950	261320	214150	139190
Q05DB4;Q9Y5Z4	HEBP2	Q05DB4_HUMAN HEBP2 protein (Fragment) OS=Homo sapiens OX=9606 GN=HEBP2 PE=2 SV=1;HEBP2_HUMAN Heme-binding protein 2 OS=Homo sapiens OX=9606 GN=HEBP2 PE=1 SV=1	2	1	1	1	6.1	24.029	34515000	0	23445000	0	11070000	3451500	0	2344500	0	1107000
Q9HB00;Q08554	DSC1	Q9HB00_HUMAN Desmocollin 1, isoform CRA_b OS=Homo sapiens OX=9606 GN=DSC1 PE=4 SV=1;DSC1_HUMAN Desmocollin-1 OS=Homo sapiens OX=9606 GN=DSC1 PE=1 SV=2	2	2	2	2	2.9	93.834	9476500	3014800	2562500	0	3899200	210590	66995	56944	0	86649
Q08623	HDHD1	HDHD1_HUMAN Pseudouridine-5-phosphatase OS=Homo sapiens OX=9606 GN=PUDP PE=1 SV=3	1	1	1	1	4.4	25.249	1678100	0	0	0	1678100	167810	0	0	0	167810
Q08J23	NSUN2	NSUN2_HUMAN RNA cytosine C(5)-methyltransferase NSUN2 OS=Homo sapiens OX=9606 GN=NSUN2 PE=1 SV=2	1	5	5	5	8.6	86.47	36099000	0	0	0	36099000	820440	0	0	0	820440
Q0IIN1;Q7Z794;Q147W7;F8VS61	KRT77;KRT1B	Q0IIN1_HUMAN Keratin 77 OS=Homo sapiens OX=9606 GN=KRT77 PE=1 SV=1;K2C1B_HUMAN Keratin, type II cytoskeletal 1b OS=Homo sapiens OX=9606 GN=KRT77 PE=1 SV=3;Q147W7_HUMAN KRT1B protein OS=Homo sapiens OX=9606 GN=KRT1B PE=2 SV=1	4	8	4	4	12.6	61.802	14492000	8199300	929580	1531700	3831800	467500	264490	29986	49409	123610
Q12981	BNIP1	SEC20_HUMAN Vesicle transport protein SEC20 OS=Homo sapiens OX=9606 GN=BNIP1 PE=1 SV=3	1	2	2	2	7.9	26.132	17150000	1610000	0	0	15540000	1225000	115000	0	0	1110000
Q13151	HNRNPA0	ROA0_HUMAN Heterogeneous nuclear ribonucleoprotein A0 OS=Homo sapiens OX=9606 GN=HNRNPA0 PE=1 SV=1	1	2	2	2	10.8	30.84	14966000	1044200	494620	8662000	4765500	1151300	80321	38048	666310	366580
Q6LCB0;Q13158	FADD	Q6LCB0_HUMAN FADD protein (Fragment) OS=Homo sapiens OX=9606 GN=FADD PE=4 SV=1;FADD_HUMAN FAS-associated death domain protein OS=Homo sapiens OX=9606 GN=FADD PE=1 SV=1	2	1	1	1	8.7	16.696	3781400	0	0	0	3781400	756270	0	0	0	756270
V9HW63;Q13162;H7C3T4;A6NJJ0;A6NG45	HEL-S-97n;PRDX4	V9HW63_HUMAN Epididymis secretory sperm binding protein Li 97n OS=Homo sapiens OX=9606 GN=HEL-S-97n PE=2 SV=1;PRDX4_HUMAN Peroxiredoxin-4 OS=Homo sapiens OX=9606 GN=PRDX4 PE=1 SV=1;H7C3T4_HUMAN Peroxiredoxin-4 (Fragment) OS=Homo sapiens OX=9606 GN=PRDX4 PE	5	10	7	7	38.4	30.54	366650000	15326000	12316000	183040000	155960000	22915000	957900	769780	11440000	9747700
Q13257;A0A0S2Z414;D6RJE3	MAD2L1	MD2L1_HUMAN Mitotic spindle assembly checkpoint protein MAD2A OS=Homo sapiens OX=9606 GN=MAD2L1 PE=1 SV=1	3	7	7	7	32.7	23.51	112920000	1947900	2366000	2367600	106240000	8065500	139140	169000	169120	7588300
Q13442;F8WBW6	PDAP1	HAP28_HUMAN 28 kDa heat- and acid-stable phosphoprotein OS=Homo sapiens OX=9606 GN=PDAP1 PE=1 SV=1	2	4	4	4	26.5	20.63	16655000	0	0	0	16655000	2379300	0	0	0	2379300
Q13445;K7EIN4;K7EQ63	TMED1	TMED1_HUMAN Transmembrane emp24 domain-containing protein 1 OS=Homo sapiens OX=9606 GN=TMED1 PE=1 SV=1;K7EIN4_HUMAN Transmembrane emp24 domain-containing protein 1 OS=Homo sapiens OX=9606 GN=TMED1 PE=1 SV=1;K7EQ63_HUMAN Transmembrane emp24 domain-containin	3	2	2	2	11.5	25.206	27291000	0	1704700	25586000	0	4548400	0	284110	4264300	0
Q14232;F5H0D0;H0YGG4	EIF2B1	EI2BA_HUMAN Translation initiation factor eIF-2B subunit alpha OS=Homo sapiens OX=9606 GN=EIF2B1 PE=1 SV=1;F5H0D0_HUMAN Translation initiation factor eIF-2B subunit alpha OS=Homo sapiens OX=9606 GN=EIF2B1 PE=1 SV=1;H0YGG4_HUMAN Translation initiation facto	3	6	6	6	22	33.712	69914000	2029700	1118500	66766000	0	4369600	126860	69906	4172900	0
Q15056;Q75MU1;B4DMV6;Q75MU2;A0A7I2V385;A0A7I2V4E4;A4D198;A0A7I2V4V9;A0A7I2V3D5;Q75MT8;A0A7I2V3E4	EIF4H;WBSCR1;LOC392647	IF4H_HUMAN Eukaryotic translation initiation factor 4H OS=Homo sapiens OX=9606 GN=EIF4H PE=1 SV=5;Q75MU1_HUMAN Eukaryotic translation initiation factor 4H (Fragment) OS=Homo sapiens OX=9606 GN=WBSCR1 PE=4 SV=1;B4DMV6_HUMAN Eukaryotic translation initiation	11	4	4	4	20.2	27.385	92244000	0	0	0	92244000	7095700	0	0	0	7095700
Q15323;A0A140TA69;A0A140TA62;O76009;Q14525;O76011;Q6A165;C4AM86;A0A024R1T2;Q14532;O76014;Q92764;O76013	KRT31;KRT33A;KRT33B;KRT34	K1H1_HUMAN Keratin, type I cuticular Ha1 OS=Homo sapiens OX=9606 GN=KRT31 PE=1 SV=3;A0A140TA69_HUMAN Keratin, type I cuticular Ha4 OS=Homo sapiens OX=9606 GN=KRT34 PE=3 SV=1;A0A140TA62_HUMAN IF rod domain-containing protein OS=Homo sapiens OX=9606 GN=LOC10	13	6	5	5	15.9	47.237	48892000	12218000	0	19551000	17123000	1880500	469920	0	751980	658570
Q15404;Q32Q10;B0YJ73	RSU1	RSU1_HUMAN Ras suppressor protein 1 OS=Homo sapiens OX=9606 GN=RSU1 PE=1 SV=3;Q32Q10_HUMAN RSU1 protein (Fragment) OS=Homo sapiens OX=9606 GN=RSU1 PE=2 SV=1;B0YJ73_HUMAN Ras suppressor protein 1 variant 5 OS=Homo sapiens OX=9606 GN=RSU1 PE=4 SV=1	3	3	3	3	15.9	31.54	23565000	0	0	21347000	2217700	1812700	0	0	1642100	170590
Q16740;M0R208;A0A2R8YEF5;M0QYV5	CLPP	CLPP_HUMAN ATP-dependent Clp protease proteolytic subunit, mitochondrial OS=Homo sapiens OX=9606 GN=CLPP PE=1 SV=1;M0R208_HUMAN ATP-dependent Clp protease proteolytic subunit OS=Homo sapiens OX=9606 GN=CLPP PE=1 SV=1	4	3	3	3	11.6	30.18	48594000	0	0	0	48594000	3037100	0	0	0	3037100
Q68D18;Q1WWK4;V9HWJ9;Q9UI43	DKFZp686J14194;FTSJ2;HEL97	Q68D18_HUMAN Uncharacterized protein DKFZp686J14194 OS=Homo sapiens OX=9606 GN=DKFZp686J14194 PE=2 SV=1;Q1WWK4_HUMAN FTSJ2 protein (Fragment) OS=Homo sapiens OX=9606 GN=FTSJ2 PE=2 SV=1;V9HWJ9_HUMAN Epididymis luminal protein 97 OS=Homo sapiens OX=9606 GN=H	4	1	1	1	9.8	10.479	4077900	0	0	0	4077900	815580	0	0	0	815580
Q53F35;Q92688	ANP32B	Q53F35_HUMAN Acidic (Leucine-rich) nuclear phosphoprotein 32 family, member B variant (Fragment) OS=Homo sapiens OX=9606 PE=2 SV=1;AN32B_HUMAN Acidic leucine-rich nuclear phosphoprotein 32 family member B OS=Homo sapiens OX=9606 GN=ANP32B PE=1 SV=1	2	6	3	3	28.4	28.672	86737000	9419700	0	73970000	3346600	9637400	1046600	0	8218900	371840
Q53H37;Q9NZT1	CALML5	Q53H37_HUMAN Calmodulin-like skin protein variant (Fragment) OS=Homo sapiens OX=9606 PE=2 SV=1;CALL5_HUMAN Calmodulin-like protein 5 OS=Homo sapiens OX=9606 GN=CALML5 PE=1 SV=2	2	3	3	3	15.1	15.876	98660000	23467000	43255000	13815000	18123000	10962000	2607500	4806100	1534900	2013700
Q53H96;A0A0A0MQS1;F8WEI0;B5MD87;B4DI71	PYCRL	P5CR3_HUMAN Pyrroline-5-carboxylate reductase 3 OS=Homo sapiens OX=9606 GN=PYCR3 PE=1 SV=3;A0A0A0MQS1_HUMAN Pyrroline-5-carboxylate reductase OS=Homo sapiens OX=9606 GN=PYCR3 PE=1 SV=1;F8WEI0_HUMAN Pyrroline-5-carboxylate reductase 3 OS=Homo sapiens OX=960	5	6	1	1	23	28.663	3452800	317330	0	3135400	0	246630	22666	0	223960	0
Q5RLJ0;Q549M8;Q9Y224;H0YJB9;G3V4C6	C14orf166	Q5RLJ0_HUMAN RNA transcription, translation and transport factor protein OS=Homo sapiens OX=9606 PE=2 SV=1;Q549M8_HUMAN RNA transcription, translation and transport factor protein OS=Homo sapiens OX=9606 GN=C14orf166 PE=2 SV=1;RTRAF_HUMAN RNA transcription	5	5	5	5	23.8	27.969	145790000	1186100	6704800	40616000	97286000	9112100	74130	419050	2538500	6080400
Q549N5;Q9Y5M8;H7C4H2;C9J5Z8	SRPRB	Q549N5_HUMAN Signal recognition particle receptor subunit beta OS=Homo sapiens OX=9606 GN=SRPRB PE=2 SV=1;SRPRB_HUMAN Signal recognition particle receptor subunit beta OS=Homo sapiens OX=9606 GN=SRPRB PE=1 SV=3;H7C4H2_HUMAN Signal recognition particle rece	4	11	11	11	48.3	29.702	306880000	3008700	1006100	242920000	59948000	19180000	188050	62879	15182000	3746700
Q5D862	FLG2	FILA2_HUMAN Filaggrin-2 OS=Homo sapiens OX=9606 GN=FLG2 PE=1 SV=1	1	4	4	4	5.6	248.07	80365000	24193000	8276500	13456000	34440000	1086000	326930	111840	181840	465400
Q5HYI7	MTX3	MTX3_HUMAN Metaxin-3 OS=Homo sapiens OX=9606 GN=MTX3 PE=1 SV=2	1	1	1	1	2.9	35.093	0	0	0	0	0	0	0	0	0	0
Q5T440	IBA57	CAF17_HUMAN Putative transferase CAF17, mitochondrial OS=Homo sapiens OX=9606 GN=IBA57 PE=1 SV=1	1	2	2	2	6.7	38.155	15995000	0	8259800	4438800	3296700	1066300	0	550650	295920	219780
Q5T749	KPRP	KPRP_HUMAN Keratinocyte proline-rich protein OS=Homo sapiens OX=9606 GN=KPRP PE=1 SV=1	1	5	5	5	15	64.135	46023000	26253000	4364400	6549800	8856400	1840900	1050100	174580	261990	354250
Q5T750	XP32	XP32_HUMAN Skin-specific protein 32 OS=Homo sapiens OX=9606 GN=XP32 PE=1 SV=1	1	1	1	1	3.2	26.238	56899000	15482000	12133000	8596000	20687000	5172600	1407500	1103000	781460	1880700
Q5VWZ2;B3KVW3	LYPLAL1	LYPL1_HUMAN Lysophospholipase-like protein 1 OS=Homo sapiens OX=9606 GN=LYPLAL1 PE=1 SV=3	2	3	3	3	12.2	26.316	51998000	0	604040	34264000	17130000	3714100	0	43146	2447400	1223600
Q68E05	DKFZp686A1765	Q68E05_HUMAN Tumor protein D52-like 2, isoform CRA_f OS=Homo sapiens OX=9606 GN=DKFZp686A1765 PE=2 SV=1	1	7	1	1	44.6	19.901	6109700	1812200	0	4297500	0	610970	181220	0	429750	0
Q6IPH7	RPL14	Q6IPH7_HUMAN 60S ribosomal protein L14 OS=Homo sapiens OX=9606 GN=RPL14 PE=2 SV=1	1	4	1	1	24.1	23.787	104160000	0	7682700	0	96482000	17361000	0	1280400	0	16080000
Q6P587	FAHD1	FAHD1_HUMAN Acylpyruvase FAHD1, mitochondrial OS=Homo sapiens OX=9606 GN=FAHD1 PE=1 SV=2	1	1	1	1	7.1	24.843	0	0	0	0	0	0	0	0	0	0
Q6P9G8	FAM184A	Q6P9G8_HUMAN Family with sequence similarity 184, member A OS=Homo sapiens OX=9606 GN=FAM184A PE=1 SV=2	1	1	1	1	1.1	129.53	190700000	39332000	120360000	26488000	4522000	2846200	587050	1796400	395340	67493
Q6UXV4;Q68DW4	APOOL	MIC27_HUMAN MICOS complex subunit MIC27 OS=Homo sapiens OX=9606 GN=APOOL PE=1 SV=1	2	3	3	3	14.6	29.159	15554000	435850	0	12149000	2969600	1111000	31132	0	867780	212110
Q6ZSJ8	C1orf122	CA122_HUMAN Uncharacterized protein C1orf122 OS=Homo sapiens OX=9606 GN=C1orf122 PE=4 SV=2	1	1	1	1	10	11.471	4618100	0	0	0	4618100	513120	0	0	0	513120
Q6ZU70		Q6ZU70_HUMAN cDNA FLJ43960 fis, clone TESTI4016551 OS=Homo sapiens OX=9606 PE=2 SV=1	1	1	1	1	3.1	30.123	1296300000	37776000	41282000	1180400000	36863000	99717000	2905900	3175500	90800000	2835600
Q71DI3	HIST2H3A	H32_HUMAN Histone H3.2 OS=Homo sapiens OX=9606 GN=H3C13 PE=1 SV=3	1	1	1	1	23.5	15.388	657080000	322490000	193520000	141070000	0	164270000	80624000	48381000	35266000	0
Q9H8S9;Q7L9L4;D6RCK3;B3KSH6;Q4W5E0	MOB1A;MOB1B;MOBKL1A;MOB4A	MOB1A_HUMAN MOB kinase activator 1A OS=Homo sapiens OX=9606 GN=MOB1A PE=1 SV=4;MOB1B_HUMAN MOB kinase activator 1B OS=Homo sapiens OX=9606 GN=MOB1B PE=1 SV=3;D6RCK3_HUMAN MOB kinase activator 1B (Fragment) OS=Homo sapiens OX=9606 GN=MOB1B PE=1 SV=1;B3KSH6_	5	2	2	2	10.6	25.079	9039300	0	0	0	9039300	903930	0	0	0	903930
Q86U90	YRDC	YRDC_HUMAN Threonylcarbamoyl-AMP synthase OS=Homo sapiens OX=9606 GN=YRDC PE=1 SV=1	1	2	2	2	8.6	29.328	12216000	0	0	7707100	4509300	939720	0	0	592850	346870
Q86W19	PRSS1	Q86W19_HUMAN Protease serine 1 (Fragment) OS=Homo sapiens OX=9606 GN=PRSS1 PE=4 SV=1	1	1	1	1	23.8	9.2395	466740000	49648000	249570000	28519000	139000000	116680000	12412000	62392000	7129800	34750000
Q86YZ3	HRNR	HORN_HUMAN Hornerin OS=Homo sapiens OX=9606 GN=HRNR PE=1 SV=2	1	16	16	16	18.5	282.39	591510000	232310000	34182000	99909000	225110000	6958900	2733000	402140	1175400	2648400
Q8IUI2;P56270;I3L2Z5;Q8WZ46;Q9UJ31;Q9HD72;I3L0M3;Q59GP8;H3BQI4;I3L4Y2;Q59HH1;J3QSH4;A0A024R1M5;A0A024R1H7;A8K6Y8;A0A024R1F8;Q14119;Q9HBE1	MAZ	Q8IUI2_HUMAN MAZ protein OS=Homo sapiens OX=9606 PE=2 SV=1;MAZ_HUMAN Myc-associated zinc finger protein OS=Homo sapiens OX=9606 GN=MAZ PE=1 SV=1;I3L2Z5_HUMAN Myc-associated zinc finger protein (Fragment) OS=Homo sapiens OX=9606 GN=MAZ PE=1 SV=1;Q8WZ46_HUMA	18	3	3	3	11	28.62	24265000	0	0	0	24265000	1617700	0	0	0	1617700
Q8N1N4;B4DQ49	KRT78	K2C78_HUMAN Keratin, type II cytoskeletal 78 OS=Homo sapiens OX=9606 GN=KRT78 PE=1 SV=2;B4DQ49_HUMAN cDNA FLJ54374, highly similar to Homo sapiens keratin 78 (KRT78), mRNA OS=Homo sapiens OX=9606 PE=2 SV=1	2	6	5	5	11.5	56.865	41484000	18533000	1916500	5095100	15939000	1430500	639080	66087	175690	549600
Q8N6K7	SAMD3	SAMD3_HUMAN Sterile alpha motif domain-containing protein 3 OS=Homo sapiens OX=9606 GN=SAMD3 PE=1 SV=2	1	1	1	1	1.9	61.236	112800000	12457000	15574000	84770000	0	4512000	498260	622960	3390800	0
Q8NHM4	PRSS3P2	TRY6_HUMAN Putative trypsin-6 OS=Homo sapiens OX=9606 GN=PRSS3P2 PE=5 SV=2	1	2	1	1	20.2	26.537	113590000	7064100	28267000	7144700	71115000	16227000	1009200	4038200	1020700	10159000
Q8WW19	SAMD4A	Q8WW19_HUMAN SAMD4A protein (Fragment) OS=Homo sapiens OX=9606 GN=SAMD4A PE=2 SV=2	1	1	1	1	2.9	41.643	20225000	0	0	0	20225000	1123600	0	0	0	1123600
Q92520;C9JP35;C9JMN4	FAM3C	FAM3C_HUMAN Protein FAM3C OS=Homo sapiens OX=9606 GN=FAM3C PE=1 SV=1;C9JP35_HUMAN Protein FAM3C (Fragment) OS=Homo sapiens OX=9606 GN=FAM3C PE=1 SV=1;C9JMN4_HUMAN Protein FAM3C (Fragment) OS=Homo sapiens OX=9606 GN=FAM3C PE=1 SV=1	3	2	2	2	10.6	24.68	17766000	2487400	0	2314900	12964000	1366600	191340	0	178070	997240
Q92522	H1FX	H1X_HUMAN Histone H1.10 OS=Homo sapiens OX=9606 GN=H1-10 PE=1 SV=1	1	9	9	9	45.1	22.487	174960000	1393100	11352000	1705000	160510000	15905000	126640	1032000	155000	14592000
Q92567	FAM168A	F168A_HUMAN Protein FAM168A OS=Homo sapiens OX=9606 GN=FAM168A PE=1 SV=2	1	2	2	2	10.7	26.184	7204000	0	0	7204000	0	1200700	0	0	1200700	0
Q92646	H2A/k	Q92646_HUMAN Histone H2A OS=Homo sapiens OX=9606 GN=H2A/k PE=3 SV=1	1	1	1	1	8.7	12.654	8984600	2412600	2527700	2081600	1962700	1796900	482520	505530	416320	392540
Q96A35;X6RJ73;X6RHI2	MRPL24	RM24_HUMAN 39S ribosomal protein L24, mitochondrial OS=Homo sapiens OX=9606 GN=MRPL24 PE=1 SV=1;X6RJ73_HUMAN 39S ribosomal protein L24, mitochondrial (Fragment) OS=Homo sapiens OX=9606 GN=MRPL24 PE=1 SV=1;X6RHI2_HUMAN 39S ribosomal protein L24, mitochondri	3	2	2	2	12	24.915	4251500	0	0	0	4251500	327040	0	0	0	327040
Q96AG4	LRRC59	LRC59_HUMAN Leucine-rich repeat-containing protein 59 OS=Homo sapiens OX=9606 GN=LRRC59 PE=1 SV=1	1	2	2	2	7.5	34.93	12003000	0	0	5167100	6836300	857380	0	0	369080	488300
Q96H20	SNF8	SNF8_HUMAN Vacuolar-sorting protein SNF8 OS=Homo sapiens OX=9606 GN=SNF8 PE=1 SV=1	1	1	1	1	4.7	28.864	6575600	0	0	6575600	0	730620	0	0	730620	0
Q96JB3	HIC2	HIC2_HUMAN Hypermethylated in cancer 2 protein OS=Homo sapiens OX=9606 GN=HIC2 PE=1 SV=2	1	1	1	1	1.6	66.155	3073400	0	0	3073400	0	139700	0	0	139700	0
Q96P63;Q3SYB5	SERPINB12	SPB12_HUMAN Serpin B12 OS=Homo sapiens OX=9606 GN=SERPINB12 PE=1 SV=1;Q3SYB5_HUMAN SERPINB12 protein OS=Homo sapiens OX=9606 GN=SERPINB12 PE=2 SV=1	2	3	3	3	8.4	46.276	25886000	12892000	2196600	2864000	7933600	1294300	644590	109830	143200	396680
Q96PG2	MS4A10	M4A10_HUMAN Membrane-spanning 4-domains subfamily A member 10 OS=Homo sapiens OX=9606 GN=MS4A10 PE=2 SV=3	1	1	1	1	3.4	29.747	79374000	6657600	37177000	0	35540000	5669600	475540	2655500	0	2538600
Q9BQT8	SLC25A21	ODC_HUMAN Mitochondrial 2-oxodicarboxylate carrier OS=Homo sapiens OX=9606 GN=SLC25A21 PE=1 SV=1	1	2	2	2	7.4	33.303	6137400	0	0	4301900	1835500	340970	0	0	239000	101970
Q9BRX8	FAM213A	PXL2A_HUMAN Peroxiredoxin-like 2A OS=Homo sapiens OX=9606 GN=PRXL2A PE=1 SV=3	1	2	2	2	8.3	25.764	8055000	0	0	0	8055000	619620	0	0	0	619620
Q9BSF4;K7ENF5	C19orf52	TIM29_HUMAN Mitochondrial import inner membrane translocase subunit Tim29 OS=Homo sapiens OX=9606 GN=TIMM29 PE=1 SV=2	2	3	3	3	12.7	29.233	28891000	0	0	17167000	11724000	2222300	0	0	1320500	901810
Q9BSM1	PCGF1	PCGF1_HUMAN Polycomb group RING finger protein 1 OS=Homo sapiens OX=9606 GN=PCGF1 PE=1 SV=2	1	1	1	1	9.3	30.346	0	0	0	0	0	0	0	0	0	0
Q9BU61	NDUFAF3	NDUF3_HUMAN NADH dehydrogenase [ubiquinone] 1 alpha subcomplex assembly factor 3 OS=Homo sapiens OX=9606 GN=NDUFAF3 PE=1 SV=1	1	1	1	1	3.8	20.35	31651000	9638700	5784400	8677500	7549900	3516700	1071000	642710	964170	838880
Q9BU76	MMTAG2	MMTA2_HUMAN Multiple myeloma tumor-associated protein 2 OS=Homo sapiens OX=9606 GN=MMTAG2 PE=1 SV=1	1	2	2	2	8	29.411	5355800	0	0	0	5355800	357050	0	0	0	357050
Q9BUL8;C9J363;C9J5C3;C9J6F3;F8WDF3;C9J932;H7C5M9;C9JSA3;C9JND6	PDCD10	PDC10_HUMAN Programmed cell death protein 10 OS=Homo sapiens OX=9606 GN=PDCD10 PE=1 SV=1;C9J363_HUMAN Programmed cell death 10, isoform CRA_b OS=Homo sapiens OX=9606 GN=PDCD10 PE=1 SV=1;C9J5C3_HUMAN Programmed cell death protein 10 (Fragment) OS=Homo sapie	9	4	4	4	20.8	24.701	69539000	0	0	46260000	23279000	5349100	0	0	3558500	1790700
Q9BYD2;Q5SZR1;A0A1W2PPE5;A0A1W2PQB6;A0A1W2PS92;B4DDZ7;B4DUJ1	MRPL9	RM09_HUMAN 39S ribosomal protein L9, mitochondrial OS=Homo sapiens OX=9606 GN=MRPL9 PE=1 SV=2;Q5SZR1_HUMAN 39S ribosomal protein L9, mitochondrial OS=Homo sapiens OX=9606 GN=MRPL9 PE=1 SV=1	7	5	5	5	21.7	30.243	86181000	0	5373900	0	80807000	5386300	0	335870	0	5050400
Q9BYV6	TRIM55	TRI55_HUMAN Tripartite motif-containing protein 55 OS=Homo sapiens OX=9606 GN=TRIM55 PE=1 SV=2	1	1	1	1	2.2	60.465	0	0	0	0	0	0	0	0	0	0
Q9H3N1;B4DZX7;G3V448;B7Z7R5	TMX1;TXNDC	TMX1_HUMAN Thioredoxin-related transmembrane protein 1 OS=Homo sapiens OX=9606 GN=TMX1 PE=1 SV=1;B4DZX7_HUMAN Thioredoxin domain containing, isoform CRA_b OS=Homo sapiens OX=9606 GN=TXNDC PE=2 SV=1	4	6	6	6	22.1	31.791	180140000	4407800	2756100	82078000	90894000	16376000	400710	250550	7461700	8263100
Q9H5V9	CXorf56	STEEP_HUMAN STING ER exit protein OS=Homo sapiens OX=9606 GN=STEEP1 PE=1 SV=1	1	1	1	1	4.5	25.624	1654700	0	0	0	1654700	137890	0	0	0	137890
Q9H9B4;D6RAE9;D6RDG7;S4R2X2;D6RFI0	SFXN1	SFXN1_HUMAN Sideroflexin-1 OS=Homo sapiens OX=9606 GN=SFXN1 PE=1 SV=4;D6RAE9_HUMAN Sideroflexin-1 OS=Homo sapiens OX=9606 GN=SFXN1 PE=1 SV=1;D6RDG7_HUMAN Sideroflexin-1 (Fragment) OS=Homo sapiens OX=9606 GN=SFXN1 PE=1 SV=1;S4R2X2_HUMAN Sideroflexin-1 OS=Ho	5	2	2	2	6.8	35.619	34131000	2906000	0	23067000	8157300	2133200	181620	0	1441700	509830
Q9NPD3;E9PI41;E9PPI9	EXOSC4	EXOS4_HUMAN Exosome complex component RRP41 OS=Homo sapiens OX=9606 GN=EXOSC4 PE=1 SV=3;E9PI41_HUMAN Exosome complex component RRP41 (Fragment) OS=Homo sapiens OX=9606 GN=EXOSC4 PE=1 SV=8	3	5	5	5	24.9	26.383	84797000	5177900	0	73836000	5782400	8479700	517790	0	7383600	578240
Q9NQ88;A0A0U1RQD1;A0A6Q8PFP0	TIGAR	TIGAR_HUMAN Fructose-2,6-bisphosphatase TIGAR OS=Homo sapiens OX=9606 GN=TIGAR PE=1 SV=1	3	3	3	3	11.5	30.062	15276000	0	0	15276000	0	1091100	0	0	1091100	0
Q9NRG1;B7Z8W4	PRTFDC1	PRDC1_HUMAN Phosphoribosyltransferase domain-containing protein 1 OS=Homo sapiens OX=9606 GN=PRTFDC1 PE=1 SV=1	2	4	4	4	19.6	25.673	28450000	0	0	26986000	1464300	3161100	0	0	2998400	162700
Q9NRG7	SDR39U1	D39U1_HUMAN Epimerase family protein SDR39U1 OS=Homo sapiens OX=9606 GN=SDR39U1 PE=1 SV=3	1	2	2	2	10.2	31.076	12670000	0	0	12670000	0	1151800	0	0	1151800	0
Q9NUJ1	ABHD10	ABHDA_HUMAN Palmitoyl-protein thioesterase ABHD10, mitochondrial OS=Homo sapiens OX=9606 GN=ABHD10 PE=1 SV=1	1	2	2	2	8.5	33.932	25092000	0	0	6207300	18885000	1476000	0	0	365130	1110900
Q9NV56	MRGBP	MRGBP_HUMAN MRG/MORF4L-binding protein OS=Homo sapiens OX=9606 GN=MRGBP PE=1 SV=1	1	1	1	1	6.4	22.417	0	0	0	0	0	0	0	0	0	0
Q9NX20;E9PI14	MRPL16	RM16_HUMAN 39S ribosomal protein L16, mitochondrial OS=Homo sapiens OX=9606 GN=MRPL16 PE=1 SV=1;E9PI14_HUMAN 39S ribosomal protein L16, mitochondrial (Fragment) OS=Homo sapiens OX=9606 GN=MRPL16 PE=1 SV=1	2	6	6	6	29.1	28.449	133500000	8488900	6471200	35588000	82954000	13350000	848890	647120	3558800	8295400
Q9NY12	GAR1	GAR1_HUMAN H/ACA ribonucleoprotein complex subunit 1 OS=Homo sapiens OX=9606 GN=GAR1 PE=1 SV=1	1	5	4	4	24.4	22.348	61650000	0	0	0	61650000	5604500	0	0	0	5604500
Q9P0I2;A0A8I5KS41;S4R3U9;A0A8I5KU67;A0A8I5KPL4	EMC3	EMC3_HUMAN ER membrane protein complex subunit 3 OS=Homo sapiens OX=9606 GN=EMC3 PE=1 SV=3;A0A8I5KS41_HUMAN ER membrane protein complex subunit 3 OS=Homo sapiens OX=9606 GN=EMC3 PE=1 SV=1;S4R3U9_HUMAN ER membrane protein complex subunit 3 (Fragment) OS=Hom	5	4	4	4	19.5	29.952	67387000	0	0	66051000	1335400	5183600	0	0	5080900	102720
Q9P1G0		Q9P1G0_HUMAN PRO1941 OS=Homo sapiens OX=9606 PE=2 SV=1	1	1	1	1	7.8	11.092	0	0	0	0	0	0	0	0	0	0
Q9UIG0	BAZ1B	BAZ1B_HUMAN Tyrosine-protein kinase BAZ1B OS=Homo sapiens OX=9606 GN=BAZ1B PE=1 SV=2	1	1	1	1	1.8	170.9	56694000	19055000	21206000	16432000	0	736290	247470	275410	213400	0
Q9Y277;E5RFP6;E5RJN6;E5RHZ6;E5RHE1;E5RK27;E5RFL1	VDAC3	VDAC3_HUMAN Voltage-dependent anion-selective channel protein 3 OS=Homo sapiens OX=9606 GN=VDAC3 PE=1 SV=1;E5RFP6_HUMAN Voltage-dependent anion-selective channel protein 3 OS=Homo sapiens OX=9606 GN=VDAC3 PE=1 SV=1;E5RJN6_HUMAN Voltage-dependent anion-sele	7	9	9	9	39.9	30.658	707330000	52836000	0	634290000	20204000	50524000	3774000	0	45307000	1443100
Q9Y3A6	TMED5	TMED5_HUMAN Transmembrane emp24 domain-containing protein 5 OS=Homo sapiens OX=9606 GN=TMED5 PE=1 SV=1	1	4	1	1	17.9	26.005	10311000	0	0	0	10311000	1031100	0	0	0	1031100
X6R700;Q9Y3Y2;A0A087X1B7;Q5T7Y7	CHTOP	X6R700_HUMAN Chromatin target of PRMT1 protein OS=Homo sapiens OX=9606 GN=CHTOP PE=1 SV=1;CHTOP_HUMAN Chromatin target of PRMT1 protein OS=Homo sapiens OX=9606 GN=CHTOP PE=1 SV=2;A0A087X1B7_HUMAN Chromatin target of PRMT1 protein OS=Homo sapiens OX=9606 GN	4	4	4	4	23.3	23.661	29589000	0	694950	27097000	1796800	3698600	0	86868	3387200	224600
Q9Y6C9;E9PIE4;Q53G34;B4DHQ0	MTCH2	MTCH2_HUMAN Mitochondrial carrier homolog 2 OS=Homo sapiens OX=9606 GN=MTCH2 PE=1 SV=1;E9PIE4_HUMAN Mitochondrial carrier homolog 2 (Fragment) OS=Homo sapiens OX=9606 GN=MTCH2 PE=1 SV=8;Q53G34_HUMAN Mitochondrial carrier homolog 2 variant (Fragment) OS=Hom	4	7	7	7	25.7	33.331	49421000	9813200	0	36964000	2643100	3530100	700940	0	2640300	188790
Q9Y6E7	SIRT4	SIR4_HUMAN NAD-dependent protein lipoamidase sirtuin-4, mitochondrial OS=Homo sapiens OX=9606 GN=SIRT4 PE=1 SV=1	1	1	1	1	3.2	35.187	20895000	2767900	5263800	7627800	5235800	1229100	162820	309640	448690	307990
R4H484		R4H484_HUMAN X-DING-CD4 (Fragment) OS=Homo sapiens OX=9606 PE=2 SV=1	1	2	1	1	10.6	29.962	96155000	21726000	26198000	9409200	38822000	8741400	1975100	2381600	855380	3529300

## Sheet: Supplemental Table 3
Supplemental Table 3. Pathway enrichment in HCT8-KRASG13D cells resulting from the downregulation of the REGγ gene and the pharmacological downregulation induced by RLY01. Related to Figure. 5A.
Protein IDs	Majority protein IDs	Protein names	Gene names	Intensity 210_1_1	Intensity 210_1_2	Intensity 210_1_3	Intensity 10_2_1	Intensity 10_2	Intensity 10_2_3	Intensity 10_3_1	Intensity 10_3_2	Intensity 10_3_3	Intensity 10_11_1	Intensity 10_11_2	Intensity 10_11_3
A0A024RBG1;Q9NZJ9;Q96G61;Q8NFP7	A0A024RBG1;Q9NZJ9	Diphosphoinositol polyphosphate phosphohydrolase 2	NUDT4	359044	398816	0	0	386950	452567	372233	463788	1.67178e+06	444256	0	342863
A5YKK6	A5YKK6	CCR4-NOT transcription complex subunit 1	CNOT1	474433	550416	0	302270	0	297417	0	0	0	378131	617863	0
O15355	O15355	Protein phosphatase 1G	PPM1G	4.06507e+06	3.74243e+06	2.14709e+06	3.19544e+06	1.81215e+06	1.93419e+06	1.37044e+06	475288	1.2802e+06	1.83499e+06	2.94324e+06	1.60325e+06
P56945	P56945	Breast cancer anti-estrogen resistance protein 1	BCAR1	0	0	0	0	0	0	0	0	0	247299	275066	0
P57076	P57076	UPF0769 protein C21orf59	C21orf59	0	295258	199584	0	161343	0	0	0	0	133540	75496.2	139531
P57105	P57105	Synaptojanin-2-binding protein	SYNJ2BP	94742.2	0	0	222170	0	0	0	0	0	128347	0	0
P57721	P57721	Poly(rC)-binding protein 3	PCBP3	1.15885e+06	1.03633e+06	1.15892e+06	996661	1.33701e+06	1.18511e+06	1.90157e+06	2.17684e+06	1.27127e+06	1.74085e+06	1.667e+06	1.41827e+06
P57740	P57740	Nuclear pore complex protein Nup107	NUP107	0	0	0	0	0	0	373966	369151	0	375564	0	0
P58107	P58107	Epiplakin	EPPK1	1.84589e+06	194331	2.05698e+06	243839	1.67956e+06	436556	792774	279222	255593	1.40346e+06	997452	2.10988e+06
P58546	P58546	Myotrophin	MTPN	3.1297e+06	9.24834e+06	9.79482e+06	7.26503e+06	1.10697e+07	1.11937e+07	7.8272e+06	1.04549e+07	1.04556e+07	6.28874e+06	8.9029e+06	6.71241e+06
P59998	P59998	Actin-related protein 2/3 complex subunit 4	ARPC4	1.54395e+06	984270	983240	827558	1.75513e+06	905993	0	0	0	0	1.02996e+06	0
P60002	P60002	Transcription elongation factor 1 homolog	ELOF1	0	0	0	0	0	0	0	0	0	0	876910	699548
P60033	P60033	CD81 antigen	CD81	741501	780424	740221	335505	667228	154901	0	0	528229	159856	247940	194137
O15371	O15371	Eukaryotic translation initiation factor 3 subunit D	EIF3D	6.10592e+06	1.62196e+06	1.8759e+06	2.064e+06	3.89596e+06	3.98545e+06	2.80686e+06	2.46513e+06	3.50136e+06	975337	1.90271e+06	935735
P60174	P60174	Triosephosphate isomerase	TPI1	1.1632e+08	1.28381e+08	1.26774e+08	1.55416e+08	1.40143e+08	1.32565e+08	1.71347e+08	1.58134e+08	1.89086e+08	1.09597e+08	1.64959e+08	1.20492e+08
P60228	P60228	Eukaryotic translation initiation factor 3 subunit E	EIF3E	4.34289e+06	3.95046e+06	3.07655e+06	4.97883e+06	3.93962e+06	1.56554e+06	2.42081e+06	4.81555e+06	4.25535e+06	4.32494e+06	5.76293e+06	4.82838e+06
P60468	P60468	Protein transport protein Sec61 subunit beta	SEC61B	679020	653768	997175	0	1.15259e+06	655010	1.09429e+06	0	2.48704e+06	2.35165e+06	1.73928e+06	1.96036e+06
P60510	P60510	Serine/threonine-protein phosphatase 4 catalytic subunit	PPP4C	812793	306515	1.28982e+06	0	140356	892969	0	512431	0	69698.9	562614	412156
P60602	P60602	Reactive oxygen species modulator 1	ROMO1	217169	0	299818	302470	268372	199136	0	0	0	319641	300995	278707
P60660;P14649	P60660	Myosin light polypeptide 6	MYL6	1.9911e+07	2.32546e+07	2.18992e+07	3.44989e+07	2.74993e+07	2.4582e+07	1.70642e+07	1.27277e+07	1.80673e+07	1.96086e+07	2.88208e+07	2.70336e+07
P60709;Q9BYX7	P60709	Actin, cytoplasmic 1;Actin, cytoplasmic 1, N-terminally processed	ACTB	1.43557e+09	1.26123e+09	1.27033e+09	1.64347e+09	1.51028e+09	1.42579e+09	1.51047e+09	1.46175e+09	1.4109e+09	1.19252e+09	1.19516e+09	1.27908e+09
P60842	P60842	Eukaryotic initiation factor 4A-I	EIF4A1	6.77123e+07	6.01705e+07	8.23451e+07	8.97699e+07	8.58716e+07	7.63991e+07	7.45142e+07	8.89418e+07	7.91767e+07	5.77796e+07	4.53552e+07	6.60243e+07
P60866	P60866	40S ribosomal protein S20	RPS20	4.91347e+06	3.86054e+06	8.90858e+06	9.09322e+06	1.02374e+07	1.60703e+06	1.36681e+07	2.68998e+06	1.20956e+07	9.31713e+06	7.4757e+06	7.69022e+06
P60891	P60891	Ribose-phosphate pyrophosphokinase 1	PRPS1	176358	0	492653	272802	0	525884	0	0	0	455371	1.08286e+06	0
O15372	O15372	Eukaryotic translation initiation factor 3 subunit H	EIF3H	2.25987e+06	254132	1.7814e+06	655163	463434	748066	913426	3.2195e+06	2.36645e+06	946196	1.11928e+06	3.14935e+06
P60900	P60900	Proteasome subunit alpha type-6	PSMA6	1.44396e+07	1.49358e+07	1.33734e+07	1.298e+07	1.59258e+07	1.17435e+07	1.4867e+07	1.78474e+07	1.27312e+07	1.213e+07	1.25289e+07	1.45415e+07
P60903	P60903	Protein S100-A10	S100A10	1.26154e+07	1.09524e+07	1.06325e+07	2.15293e+07	1.22688e+07	1.29594e+07	1.73574e+07	1.83114e+07	2.34926e+07	9.6215e+06	7.67365e+06	1.34573e+07
P60953	P60953	Cell division control protein 42 homolog	CDC42	2.15456e+06	3.57818e+06	3.00186e+06	1.23532e+06	6.79321e+06	3.71607e+06	7.14283e+06	6.6462e+06	4.81203e+06	1.58573e+06	541487	3.9394e+06
P60981	P60981	Destrin	DSTN	3.88901e+06	5.55813e+06	6.48794e+06	4.77899e+06	2.52653e+06	6.28665e+06	7.65532e+06	3.48752e+06	7.32921e+06	8.09847e+06	4.4721e+06	4.47296e+06
P60983;O60234	P60983	Glia maturation factor beta	GMFB	1.77013e+06	1.07821e+06	934857	2.84255e+06	1.83769e+06	1.50697e+06	1.28359e+06	1.64664e+06	1.01548e+06	1.80002e+06	0	1.14013e+06
P61006	P61006	Ras-related protein Rab-8A	RAB8A	0	0	0	897366	0	691548	1.22012e+06	0	0	1.09973e+06	850516	0
P61009	P61009	Signal peptidase complex subunit 3	SPCS3	0	518182	0	656200	776308	558757	543893	0	704222	638176	677798	0
P61011	P61011	Signal recognition particle 54 kDa protein	SRP54	86970.4	0	1.26861e+06	1.61208e+06	564097	1.41814e+06	871486	820434	710741	1.49282e+06	503094	496282
P61019;Q8WUD1	P61019;Q8WUD1	Ras-related protein Rab-2A;Ras-related protein Rab-2B	RAB2A;RAB2B	3.98533e+06	5.96217e+06	4.5141e+06	3.75864e+06	3.50073e+06	5.42816e+06	8.20056e+06	9.09106e+06	6.77678e+06	6.50539e+06	5.9191e+06	5.9107e+06
P61020	P61020	Ras-related protein Rab-5B	RAB5B	0	0	0	0	0	0	0	0	0	352339	0	0
O15382	O15382	Branched-chain-amino-acid aminotransferase, mitochondrial	BCAT2	0	0	0	130361	107616	83954.6	0	0	0	64376.9	121245	103850
P61024	P61024	Cyclin-dependent kinases regulatory subunit 1	CKS1B	0	962989	876922	1.28392e+06	1.14663e+06	1.12498e+06	800652	1.04929e+06	0	0	0	0
P61026;Q92930;P59190	P61026	Ras-related protein Rab-10	RAB10	1.81052e+06	0	996001	3.57335e+06	1.34935e+06	2.73693e+06	2.02044e+06	0	5.65004e+06	2.88592e+06	4.66406e+06	2.06583e+06
P62837;P61077;Q9Y2X8;P51668	P62837;P61077	Ubiquitin-conjugating enzyme E2 D2;Ubiquitin-conjugating enzyme E2 D3	UBE2D2;UBE2D3	2.81681e+06	1.20051e+06	0	0	3.56218e+06	3.1445e+06	2.95879e+06	434305	0	4.25552e+06	4.19289e+06	4.1676e+06
P61081	P61081	NEDD8-conjugating enzyme Ubc12	UBE2M	501096	496620	585231	632886	467068	434279	566087	601386	673825	1.55429e+06	419002	369138
P61086	P61086	Ubiquitin-conjugating enzyme E2 K	UBE2K	5.22783e+06	1.85765e+06	1.15422e+06	3.38026e+06	744368	2.15412e+06	816117	0	1.91719e+06	1.94473e+06	1.74392e+06	865961
P61088;Q5JXB2	P61088	Ubiquitin-conjugating enzyme E2 N	UBE2N	1.1796e+07	1.20446e+07	1.57213e+07	9.99039e+06	1.31224e+07	1.11391e+07	1.36197e+07	1.33602e+07	1.27247e+07	1.19381e+07	1.10254e+07	1.23034e+07
P61106	P61106	Ras-related protein Rab-14	RAB14	690586	2.31277e+06	2.68455e+06	1.99969e+06	1.87871e+06	4.22534e+06	2.74863e+06	3.14464e+06	3.62956e+06	2.01173e+06	1.79029e+06	3.92943e+06
P61158;Q9P1U1	P61158	Actin-related protein 3	ACTR3	9.50849e+06	5.61004e+06	4.10246e+06	7.38726e+06	8.24444e+06	6.92756e+06	8.38079e+06	4.32551e+06	6.2102e+06	6.67317e+06	6.34603e+06	6.87889e+06
P61160	P61160	Actin-related protein 2	ACTR2	6.31043e+06	5.70109e+06	7.22919e+06	8.02028e+06	7.91346e+06	7.71501e+06	7.73169e+06	1.03291e+07	8.28498e+06	9.71805e+06	9.14484e+06	9.39041e+06
P61163	P61163	Alpha-centractin	ACTR1A	3.3284e+06	3.40193e+06	2.75587e+06	2.88269e+06	1.71752e+06	2.70004e+06	1.58331e+06	1.09977e+06	3.20653e+06	2.28289e+06	1.45042e+06	1.43864e+06
O15400	O15400	Syntaxin-7	STX7	0	0	0	560015	572880	398709	630000	984377	655237	992234	1.09728e+06	517287
P61204	P61204	ADP-ribosylation factor 3	ARF3	0	91837.4	0	0	0	0	0	1.26156e+06	1.38979e+06	0	0	0
P61221	P61221	ATP-binding cassette sub-family E member 1	ABCE1	2.52858e+06	2.06195e+06	2.00531e+06	3.21627e+06	3.10372e+06	1.64142e+06	4.16682e+06	2.16495e+06	2.19091e+06	2.02285e+06	1.9577e+06	2.37017e+06
P61224;A6NIZ1	P61224;A6NIZ1	Ras-related protein Rap-1b;Ras-related protein Rap-1b-like protein	RAP1B	3.29725e+06	4.86078e+06	5.50799e+06	5.49552e+06	4.66566e+06	7.60341e+06	5.17165e+06	5.69681e+06	9.13181e+06	4.50514e+06	2.6355e+06	4.17962e+06
P61247	P61247	40S ribosomal protein S3a	RPS3A	2.42351e+07	2.87665e+07	2.4341e+07	2.96259e+07	2.87597e+07	3.2621e+07	2.80364e+07	2.57e+07	3.32353e+07	2.81939e+07	1.95574e+07	3.57454e+07
P61254;Q9UNX3	P61254;Q9UNX3	60S ribosomal protein L26;60S ribosomal protein L26-like 1	RPL26;RPL26L1	1.09815e+06	5.6314e+06	4.85036e+06	3.14702e+06	6.95577e+06	4.13168e+06	2.43179e+06	0	3.04448e+06	4.33017e+06	4.99184e+06	1.6824e+06
P61289	P61289	Proteasome activator complex subunit 3	PSME3	3.98625e+06	4.42488e+06	4.03066e+06	3.50696e+06	2.87512e+06	2.81648e+06	4.59257e+06	5.97526e+06	5.5596e+06	2.93649e+06	878743	1.51028e+06
P61313	P61313	60S ribosomal protein L15	RPL15	2.22762e+07	1.50483e+07	2.5376e+07	2.21305e+07	2.05777e+07	1.93918e+07	2.57092e+07	1.79244e+07	1.77332e+07	2.37891e+07	3.4997e+07	1.6208e+07
P61326;Q96A72	P61326;Q96A72	Protein mago nashi homolog;Protein mago nashi homolog 2	MAGOH;MAGOHB	2.66651e+06	2.69325e+06	4.56123e+06	2.6135e+06	2.86712e+06	2.8894e+06	3.92241e+06	2.51874e+06	2.19907e+06	2.26217e+06	1.79958e+06	1.98428e+06
P61353	P61353	60S ribosomal protein L27	RPL27	3.64643e+06	375414	1.00015e+07	3.17223e+06	4.3426e+06	6.62201e+06	6.21688e+06	6.2697e+06	7.02677e+06	1.29295e+07	1.50925e+07	1.19254e+07
P61513;A6NKH3	P61513	60S ribosomal protein L37a	RPL37A	2.53464e+06	3.45346e+06	2.35605e+06	1.84826e+06	3.90516e+06	2.26588e+06	4.30726e+06	3.36345e+06	1.41841e+07	2.68929e+06	6.90445e+06	6.84764e+06
O15446	O15446	DNA-directed RNA polymerase I subunit RPA34	CD3EAP	386214	640635	494822	635474	553612	565152	432781	0	535521	0	214679	0
P61586;P62745	P61586	Transforming protein RhoA	RHOA	7.21184e+06	8.28155e+06	7.87516e+06	1.02301e+07	1.01974e+07	1.13317e+07	6.69714e+06	9.16864e+06	8.36062e+06	9.2194e+06	1.39934e+07	7.99792e+06
P61604	P61604	10 kDa heat shock protein, mitochondrial	HSPE1	2.02011e+07	2.98451e+07	2.67946e+07	4.20161e+07	4.03681e+07	3.7468e+07	3.74752e+07	2.61981e+07	4.12834e+07	2.72078e+07	3.64504e+07	3.8165e+07
P61619;Q9H9S3	P61619	Protein transport protein Sec61 subunit alpha isoform 1	SEC61A1	0	0	0	0	0	0	0	0	0	407090	0	0
P61758	P61758	Prefoldin subunit 3	VBP1	1.04099e+06	0	1.18828e+06	1.11965e+06	1.17148e+06	0	0	0	1.15493e+06	0	1.34173e+06	1.56665e+06
P61803	P61803	Dolichyl-diphosphooligosaccharide--protein glycosyltransferase subunit DAD1	DAD1	515801	535588	643204	0	806691	1.34444e+06	688573	820619	563817	718124	717633	814757
P61916	P61916	Epididymal secretory protein E1	NPC2	231042	686002	3.74428e+06	160352	845865	1.48568e+06	1.93098e+06	1.55317e+06	825821	1.78465e+06	2.12852e+06	1.45847e+06
P61923	P61923	Coatomer subunit zeta-1	COPZ1	773995	1.07388e+06	592527	1.0661e+06	1.35463e+06	1.05316e+06	1.54009e+06	1.03282e+06	813914	1.51838e+06	674560	742278
P61956;Q6EEV6;P55854	P61956;Q6EEV6;P55854	Small ubiquitin-related modifier 2;Small ubiquitin-related modifier 4;Small ubiquitin-related modifier 3	SUMO2;SUMO4;SUMO3	3.16715e+06	3.36628e+06	4.57306e+06	1.98733e+06	5.47118e+06	1.74601e+06	4.05137e+06	3.104e+06	3.25899e+06	2.84294e+06	4.3493e+06	5.01e+06
P61960	P61960	Ubiquitin-fold modifier 1	UFM1	1.51996e+06	1.72335e+06	1.1143e+06	1.9646e+06	1.67777e+06	1.20079e+06	2.30575e+06	1.64001e+06	1.81282e+06	1.63176e+06	1.37173e+06	1.14241e+06
P61962	P61962	DDB1- and CUL4-associated factor 7	DCAF7	867991	464705	738295	0	0	0	0	0	1.35986e+06	0	0	615109
O15498	O15498	Synaptobrevin homolog YKT6	YKT6	0	0	0	0	0	0	0	0	0	0	627944	0
P61964	P61964	WD repeat-containing protein 5	WDR5	0	0	0	0	0	0	0	0	0	0	500162	0
P61966	P61966	AP-1 complex subunit sigma-1A	AP1S1	513127	483121	425559	0	648641	703269	675627	681598	910133	1.0003e+06	996902	916083
P61970	P61970	Nuclear transport factor 2	NUTF2	2.64699e+06	3.25189e+06	2.64314e+06	1.943e+06	2.54806e+06	1.76535e+06	1.28067e+06	1.533e+06	1.5452e+06	2.65449e+06	2.07274e+06	1.78156e+06
P61978	P61978	Heterogeneous nuclear ribonucleoprotein K	HNRNPK	6.85385e+07	7.74571e+07	1.02638e+08	7.79836e+07	8.95396e+07	7.93065e+07	1.13469e+08	1.02648e+08	9.9129e+07	1.05499e+08	8.08544e+07	9.18307e+07
P61981	P61981	14-3-3 protein gamma;14-3-3 protein gamma, N-terminally processed	YWHAG	2.37314e+07	2.44236e+07	2.52202e+07	4.30891e+07	3.7649e+07	3.9176e+07	3.70893e+07	2.49038e+07	4.02974e+07	3.14631e+07	2.84316e+07	2.29835e+07
P62070	P62070	Ras-related protein R-Ras2	RRAS2	333746	188265	250637	0	0	0	581975	456098	607198	0	313459	642815
P62081	P62081	40S ribosomal protein S7	RPS7	1.58379e+07	2.05671e+07	2.10176e+07	1.96022e+07	2.0919e+07	1.95338e+07	1.93219e+07	1.48144e+07	2.58281e+07	1.78901e+07	1.30012e+07	1.80735e+07
P62136	P62136	Serine/threonine-protein phosphatase PP1-alpha catalytic subunit	PPP1CA	0	481677	696426	0	0	0	0	0	0	0	0	0
P62140	P62140	Serine/threonine-protein phosphatase PP1-beta catalytic subunit	PPP1CB	1.14894e+07	1.24793e+07	1.20472e+07	1.18176e+07	1.12314e+07	1.30389e+07	1.10064e+07	1.64527e+07	1.14274e+07	9.21822e+06	9.77901e+06	4.76792e+06
P62191	P62191	26S protease regulatory subunit 4	PSMC1	4.98581e+06	2.66004e+06	2.32959e+06	2.21666e+06	1.85369e+06	1.5873e+06	2.72415e+06	3.58157e+06	1.70693e+06	2.62935e+06	1.1676e+06	1.64532e+06
O15511	O15511	Actin-related protein 2/3 complex subunit 5	ARPC5	1.99043e+06	0	0	934986	2.30951e+06	0	0	0	583636	947314	0	1.48762e+06
P62195;Q8NB90	P62195	26S protease regulatory subunit 8	PSMC5	1.34066e+07	1.1546e+07	7.73142e+06	9.33245e+06	5.42361e+06	8.95932e+06	1.65806e+07	1.36916e+07	8.76014e+06	1.02037e+07	9.09718e+06	1.08226e+07
P62241	P62241	40S ribosomal protein S8	RPS8	3.76392e+07	4.42929e+07	3.99363e+07	4.15919e+07	4.57545e+07	4.60842e+07	4.15926e+07	4.84654e+07	3.58723e+07	6.90631e+07	5.34779e+07	5.706e+07
P62244	P62244	40S ribosomal protein S15a	RPS15A	7.22469e+06	9.46496e+06	7.25166e+06	8.70485e+06	1.07131e+07	1.00083e+07	1.35643e+07	1.54567e+07	1.26964e+07	3.92243e+06	1.11133e+07	1.08304e+07
P62249	P62249	40S ribosomal protein S16	RPS16	0	2.6247e+06	948401	1.24121e+06	0	1.32027e+06	0	0	0	0	1.20701e+06	1.26057e+06
P62258	P62258	14-3-3 protein epsilon	YWHAE	8.14751e+07	9.28102e+07	5.16743e+07	5.69813e+07	8.47388e+07	4.66769e+07	9.14393e+07	5.22548e+07	5.18184e+07	8.72429e+07	9.78085e+07	8.95289e+07
P62263	P62263	40S ribosomal protein S14	RPS14	1.19012e+07	9.63901e+06	1.47067e+07	9.73547e+06	1.889e+07	1.66521e+07	1.66562e+07	1.6713e+07	8.78169e+06	1.34082e+07	1.64458e+07	1.61924e+07
P62266	P62266	40S ribosomal protein S23	RPS23	6.81958e+06	5.39996e+06	6.39446e+06	8.48893e+06	1.10016e+07	4.46211e+06	8.73471e+06	9.58939e+06	5.89687e+06	7.70462e+06	1.07321e+07	6.75448e+06
P62269	P62269	40S ribosomal protein S18	RPS18	5.52653e+06	7.05308e+06	1.24567e+07	8.94912e+06	1.2451e+07	1.01845e+07	1.34213e+07	2.17479e+06	1.61834e+06	6.80681e+06	1.26163e+07	1.02672e+07
P62277	P62277	40S ribosomal protein S13	RPS13	4.19743e+06	711525	345437	390608	1.38058e+06	1.96094e+06	307454	1.20152e+06	394572	276176	3.75997e+06	5.63635e+06
P62280	P62280	40S ribosomal protein S11	RPS11	6.38876e+06	7.20205e+06	5.80862e+06	7.0805e+06	8.73439e+06	7.61987e+06	7.14938e+06	7.52025e+06	7.62741e+06	1.03244e+07	7.0187e+06	7.2521e+06
O15523	O15523	ATP-dependent RNA helicase DDX3Y	DDX3Y	0	0	0	0	261751	328612	0	0	263940	322950	0	0
P62304	P62304	Small nuclear ribonucleoprotein E	SNRPE	2.31366e+06	1.55545e+06	2.58638e+06	0	673653	2.35057e+06	0	4.00904e+06	0	0	234065	681578
P62306	P62306	Small nuclear ribonucleoprotein F	SNRPF	3.44669e+06	2.89991e+06	3.18702e+06	2.80621e+06	2.90448e+06	1.89231e+06	2.8798e+06	2.68706e+06	2.92585e+06	3.24433e+06	4.55275e+06	1.86762e+06
P62310	P62310	U6 snRNA-associated Sm-like protein LSm3	LSM3	0	706296	0	0	0	0	0	0	0	0	0	0
P62314	P62314	Small nuclear ribonucleoprotein Sm D1	SNRPD1	7.29873e+06	6.2025e+06	7.28822e+06	1.51202e+06	1.90168e+06	2.92629e+06	1.93501e+06	669454	2.4718e+06	2.56236e+06	8.91878e+06	4.02048e+06
P62316	P62316	Small nuclear ribonucleoprotein Sm D2	SNRPD2	6.14337e+06	6.54688e+06	7.68836e+06	3.8336e+06	1.86934e+06	4.92591e+06	1.60628e+06	4.82461e+06	0	306760	1.14983e+06	3.45825e+06
P62318	P62318	Small nuclear ribonucleoprotein Sm D3	SNRPD3	5.62591e+06	5.85348e+06	6.79272e+06	4.00595e+06	5.93892e+06	6.86205e+06	1.29478e+06	657797	587586	8.35045e+06	3.42211e+06	3.11155e+06
P62328	P62328	Thymosin beta-4;Hematopoietic system regulatory peptide	TMSB4X	3.97333e+07	3.7479e+07	3.38971e+07	5.3128e+07	4.62166e+07	3.9293e+07	4.37869e+07	4.2604e+07	3.72283e+07	4.32087e+07	5.16731e+07	4.24549e+07
P62330	P62330	ADP-ribosylation factor 6	ARF6	490405	590547	446204	0	268823	0	0	696510	0	414278	911124	803218
P62333	P62333	26S protease regulatory subunit 10B	PSMC6	9.60395e+06	8.63878e+06	7.44026e+06	1.04108e+07	8.25167e+06	5.11909e+06	8.04894e+06	8.60599e+06	1.0183e+07	8.67836e+06	6.90201e+06	5.37997e+06
P62424	P62424	60S ribosomal protein L7a	RPL7A	9.69146e+06	8.39784e+06	7.61328e+06	9.66413e+06	1.06501e+07	9.42179e+06	1.1089e+07	1.2677e+07	1.1484e+07	1.73673e+07	1.95403e+07	1.19831e+07
O15533	O15533	Tapasin	TAPBP	0	0	0	0	0	0	0	0	0	0	0	0
P62491	P62491	Ras-related protein Rab-11A	RAB11A	0	0	0	0	0	0	0	0	0	0	0	0
P62495	P62495	Eukaryotic peptide chain release factor subunit 1	ETF1	5.7472e+06	3.90888e+06	4.52295e+06	4.96285e+06	5.53382e+06	5.06029e+06	6.41152e+06	4.31615e+06	5.35826e+06	5.78456e+06	6.65579e+06	6.32959e+06
P62633	P62633	Cellular nucleic acid-binding protein	CNBP	785439	0	0	0	724410	561650	0	0	497310	881789	0	0
P62701;Q8TD47;P22090	P62701	40S ribosomal protein S4, X isoform	RPS4X	1.4953e+07	1.50065e+07	1.36662e+07	1.91998e+07	1.27233e+07	1.8123e+07	1.70803e+07	1.5637e+07	2.33805e+07	1.15254e+07	2.23281e+07	1.30793e+07
P62714	P62714	Serine/threonine-protein phosphatase 2A catalytic subunit beta isoform	PPP2CB	1.02037e+07	1.43795e+07	1.21443e+07	1.02168e+07	1.17471e+07	1.20851e+07	1.15242e+07	1.24538e+07	1.18257e+07	1.30961e+07	1.21282e+07	9.85196e+06
P62750	P62750	60S ribosomal protein L23a	RPL23A	1.37677e+07	1.52505e+07	1.72222e+07	2.09386e+07	1.59394e+07	1.35482e+07	1.88212e+07	2.25169e+07	1.95289e+07	1.96787e+07	2.03792e+07	2.24036e+07
P62753	P62753	40S ribosomal protein S6	RPS6	9.28574e+06	8.81283e+06	1.14084e+07	1.62882e+07	1.47845e+07	1.04372e+07	7.03826e+06	9.37536e+06	1.14035e+07	1.64748e+07	1.49801e+07	1.26345e+07
P62805	P62805	Histone H4	HIST1H4A	2.24011e+07	2.26489e+07	2.50417e+07	2.74543e+07	3.24269e+07	2.74418e+07	4.44709e+07	3.86694e+07	4.20757e+07	1.5945e+07	1.56748e+07	1.0224e+07
P62820	P62820	Ras-related protein Rab-1A	RAB1A	9.30287e+06	6.19855e+06	5.41349e+06	6.23013e+06	7.47542e+06	7.21932e+06	1.31513e+07	1.45269e+07	8.32797e+06	4.35832e+06	5.43558e+06	9.27201e+06
P62826	P62826	GTP-binding nuclear protein Ran	RAN	3.72715e+07	3.96178e+07	3.87972e+07	4.81133e+07	5.2208e+07	4.34724e+07	5.59176e+07	5.47723e+07	5.82014e+07	6.36056e+07	6.28311e+07	5.01811e+07
A6NDG6	A6NDG6	Phosphoglycolate phosphatase	PGP	381331	569273	403231	486888	275385	0	0	0	468078	548978	433054	538303
O43143;Q14562	O43143	Pre-mRNA-splicing factor ATP-dependent RNA helicase DHX15	DHX15	8.83657e+06	9.28863e+06	8.50852e+06	6.64923e+06	6.7099e+06	5.90241e+06	7.3815e+06	7.95425e+06	6.44027e+06	5.04259e+06	7.9162e+06	7.46966e+06
P62829	P62829	60S ribosomal protein L23	RPL23	1.2627e+07	1.48591e+07	9.93652e+06	8.38192e+06	7.08683e+06	6.44396e+06	1.8116e+07	2.41855e+07	8.592e+06	1.62005e+07	6.57453e+06	3.9617e+06
P62834	P62834	Ras-related protein Rap-1A	RAP1A	0	0	0	421712	0	392852	0	494391	478710	574388	572383	582806
P62841	P62841	40S ribosomal protein S15	RPS15	1.40565e+06	2.61907e+06	801373	1.61199e+06	659007	603756	0	0	0	561860	148023	1.05335e+06
P62847	P62847	40S ribosomal protein S24	RPS24	6.10837e+06	4.34265e+06	3.76088e+06	4.81447e+06	5.24685e+06	3.98966e+06	4.75779e+06	3.64716e+06	3.65721e+06	2.70742e+06	4.50479e+06	4.9109e+06
P62851	P62851	40S ribosomal protein S25	RPS25	1.55521e+07	1.4853e+07	1.71298e+07	1.80651e+07	1.821e+07	9.93106e+06	2.0285e+07	2.059e+07	1.91676e+07	1.57907e+07	1.85915e+07	1.619e+07
P62854;Q5JNZ5	P62854;Q5JNZ5	40S ribosomal protein S26;Putative 40S ribosomal protein S26-like 1	RPS26;RPS26P11	6.24985e+06	2.24079e+06	2.40341e+06	8.29203e+06	5.77101e+06	5.40242e+06	2.76576e+06	2.23356e+06	2.0208e+06	5.25818e+06	937150	957010
P62857	P62857	40S ribosomal protein S28	RPS28	1.28436e+07	9.48472e+06	1.1799e+07	1.20783e+07	1.32365e+07	1.15064e+07	1.18386e+07	1.2409e+07	1.30697e+07	9.92999e+06	9.60795e+06	1.27818e+07
P62861	P62861	40S ribosomal protein S30	FAU	3.6662e+06	6.05368e+06	4.06762e+06	3.67532e+06	6.22913e+06	5.355e+06	6.57493e+06	9.31951e+06	5.74407e+06	4.67487e+06	5.76874e+06	4.59442e+06
P62873	P62873	Guanine nucleotide-binding protein G(I)/G(S)/G(T) subunit beta-1	GNB1	5.48295e+06	5.85348e+06	4.51708e+06	5.38471e+06	5.39901e+06	4.71214e+06	8.48929e+06	3.99384e+06	6.01931e+06	1.6227e+06	7.43537e+06	9.16684e+06
P62877	P62877	E3 ubiquitin-protein ligase RBX1;E3 ubiquitin-protein ligase RBX1, N-terminally processed	RBX1	0	0	0	0	0	0	0	0	0	823506	0	0
O43148	O43148	mRNA cap guanine-N7 methyltransferase	RNMT	0	0	0	0	218228	0	0	0	0	236296	136806	0
P62879;Q9HAV0;P16520	P62879	Guanine nucleotide-binding protein G(I)/G(S)/G(T) subunit beta-2	GNB2	2.55416e+06	2.43863e+06	1.89586e+06	2.73754e+06	2.92636e+06	2.33412e+06	4.01087e+06	2.40461e+06	1.8507e+06	2.33376e+06	1.75058e+06	1.13508e+06
P62888	P62888	60S ribosomal protein L30	RPL30	1.48955e+07	1.25097e+07	1.65183e+07	1.26728e+07	1.0948e+07	1.54979e+07	1.40993e+07	1.46779e+07	1.77277e+07	1.14613e+07	1.07957e+07	1.9847e+07
P62899	P62899	60S ribosomal protein L31	RPL31	1.02649e+07	5.02852e+06	6.00724e+06	1.15037e+07	7.78895e+06	1.09784e+07	1.26345e+07	1.23895e+07	1.08091e+07	4.19183e+06	1.28027e+06	5.9265e+06
P62906	P62906	60S ribosomal protein L10a	RPL10A	4.88508e+06	7.35938e+06	8.80915e+06	5.73342e+06	9.46034e+06	5.05927e+06	8.75617e+06	8.07062e+06	7.14039e+06	8.89443e+06	9.47109e+06	1.04385e+07
P62910	P62910	60S ribosomal protein L32	RPL32	7.25284e+06	5.86336e+06	6.99056e+06	7.11579e+06	7.03466e+06	5.41155e+06	7.7064e+06	8.18017e+06	7.24041e+06	8.98038e+06	6.20735e+06	8.11211e+06
P62913	P62913	60S ribosomal protein L11	RPL11	2.40968e+07	3.0466e+07	3.09017e+07	3.63727e+07	3.61154e+07	1.99198e+07	4.7595e+07	4.26206e+07	4.09885e+07	2.99725e+07	2.90536e+07	3.55309e+07
P62917	P62917	60S ribosomal protein L8	RPL8	4.18752e+06	1.6386e+06	3.06872e+06	3.89476e+06	4.01341e+06	3.3266e+06	0	1.36526e+06	1.21043e+07	5.60217e+06	7.58811e+06	1.45403e+07
P62937;P0DN26;A0A0B4J2A2;A0A075B767;A0A075B759;Q9Y536;F5H284;P0DN37	P62937	Peptidyl-prolyl cis-trans isomerase A;Peptidyl-prolyl cis-trans isomerase A, N-terminally processed	PPIA	1.90329e+08	2.01407e+08	2.09268e+08	2.41251e+08	2.25947e+08	2.10608e+08	2.36479e+08	2.8199e+08	2.17567e+08	2.0066e+08	2.0461e+08	1.74875e+08
P62942	P62942	Peptidyl-prolyl cis-trans isomerase FKBP1A	FKBP1A	3.01753e+06	3.63116e+06	2.93344e+06	4.16376e+06	4.82242e+06	4.31588e+06	1.58512e+06	2.17645e+06	1.78507e+06	5.20914e+06	5.66689e+06	4.12613e+06
P62979;P62987;P0CG47;P0CG48	P62979;P62987;P0CG47;P0CG48	Ubiquitin-40S ribosomal protein S27a;Ubiquitin;40S ribosomal protein S27a;Ubiquitin-60S ribosomal protein L40;Ubiquitin;60S ribosomal protein L40;Polyubiquitin-B;Ubiquitin;Polyubiquitin-C;Ubiquitin	RPS27A;UBA52;UBB;UBC	3.60402e+07	4.52255e+07	4.25363e+07	3.55252e+07	3.51861e+07	2.36812e+07	3.18224e+07	4.86691e+07	4.04683e+07	4.04347e+07	3.42797e+07	4.12439e+07
O43169	O43169	Cytochrome b5 type B	CYB5B	960395	1.49754e+06	1.44045e+06	2.70605e+06	1.45522e+06	1.17084e+06	1.43723e+06	1.4983e+06	1.76341e+06	1.09667e+06	1.30257e+06	1.21952e+06
P62993	P62993	Growth factor receptor-bound protein 2	GRB2	1.01437e+06	1.00038e+06	345461	969267	0	726892	0	943783	1.02687e+06	1.26293e+06	1.39635e+06	1.16086e+06
P62995	P62995	Transformer-2 protein homolog beta	TRA2B	4.00699e+06	5.16913e+06	3.07608e+06	4.67578e+06	4.19673e+06	5.23038e+06	3.99334e+06	3.51588e+06	3.65808e+06	6.13803e+06	2.98423e+06	3.86296e+06
P63000;P60763	P63000;P60763	Ras-related C3 botulinum toxin substrate 1;Ras-related C3 botulinum toxin substrate 3	RAC1;RAC3	2.15468e+06	2.86715e+06	1.73615e+06	2.6115e+06	2.08339e+06	1.87126e+06	2.26002e+06	2.06583e+06	1.90783e+06	0	0	793181
P63010	P63010	AP-2 complex subunit beta	AP2B1	4.50383e+06	3.33854e+06	4.16227e+06	2.98637e+06	2.57564e+06	4.44074e+06	4.29205e+06	3.16112e+06	3.11206e+06	4.051e+06	4.0217e+06	6.81218e+06
P63092;Q5JWF2	P63092;Q5JWF2	Guanine nucleotide-binding protein G(s) subunit alpha isoforms short;Guanine nucleotide-binding protein G(s) subunit alpha isoforms XLas	GNAS	967433	611395	0	1.02767e+06	691823	1.09262e+06	727733	1.00933e+06	772841	1.27682e+06	412630	0
P63104	P63104	14-3-3 protein zeta/delta	YWHAZ	1.11809e+08	1.14814e+08	1.2376e+08	1.57622e+08	1.14416e+08	1.13855e+08	1.17731e+08	1.07356e+08	1.71966e+08	1.05741e+08	1.29022e+08	1.29855e+08
P63151;Q66LE6;Q00005;Q9Y2T4	P63151	Serine/threonine-protein phosphatase 2A 55 kDa regulatory subunit B alpha isoform	PPP2R2A	2.79251e+06	3.92317e+06	3.56883e+06	3.27753e+06	1.54058e+06	1.11508e+06	2.43934e+06	0	3.20882e+06	639353	1.23976e+06	2.55077e+06
P63167	P63167	Dynein light chain 1, cytoplasmic	DYNLL1	4.33959e+06	4.42815e+06	4.32965e+06	2.22732e+06	4.73213e+06	3.4591e+06	1.49113e+06	2.31631e+06	1.52975e+06	4.63749e+06	5.20012e+06	3.34617e+06
P63172	P63172	Dynein light chain Tctex-type 1	DYNLT1	0	0	0	0	312346	0	0	0	0	800604	0	347039
P63173	P63173	60S ribosomal protein L38	RPL38	6.1006e+06	2.89117e+06	7.13062e+06	2.39967e+06	9.69268e+06	5.1658e+06	3.61736e+06	3.17028e+06	3.0053e+06	1.94961e+06	1.86257e+06	0
O43172	O43172	U4/U6 small nuclear ribonucleoprotein Prp4	PRPF4	0	0	0	0	0	0	0	0	0	0	175529	233459
P63208	P63208	S-phase kinase-associated protein 1	SKP1	3.33421e+06	3.24794e+06	3.26789e+06	7.06946e+06	2.53368e+06	5.41505e+06	4.54935e+06	2.432e+06	3.71108e+06	2.70336e+06	3.34457e+06	3.92017e+06
P63220	P63220	40S ribosomal protein S21	RPS21	5.69322e+06	6.60198e+06	3.83956e+06	7.66139e+06	8.46741e+06	5.5421e+06	5.81924e+06	7.6794e+06	7.33966e+06	7.38553e+06	8.8693e+06	6.79896e+06
P63241;Q6IS14;Q9GZV4	P63241;Q6IS14	Eukaryotic translation initiation factor 5A-1;Eukaryotic translation initiation factor 5A-1-like	EIF5A;EIF5AL1	4.79023e+07	4.74928e+07	5.67686e+07	3.64517e+07	2.77963e+07	4.37531e+07	6.86891e+07	4.93377e+07	7.88176e+07	2.33641e+07	4.28515e+07	3.25332e+07
P63244	P63244	Guanine nucleotide-binding protein subunit beta-2-like 1;Guanine nucleotide-binding protein subunit beta-2-like 1, N-terminally processed	GNB2L1	5.3531e+07	6.03103e+07	5.22677e+07	6.89796e+07	6.89194e+07	7.32936e+07	5.77955e+07	6.81247e+07	4.83347e+07	6.97578e+07	6.71566e+07	6.2761e+07
P63261	P63261	Actin, cytoplasmic 2;Actin, cytoplasmic 2, N-terminally processed	ACTG1	2.30112e+07	1.58418e+07	1.16597e+07	1.86539e+07	1.70228e+07	1.45207e+07	1.57132e+07	1.19724e+07	1.26137e+07	1.23349e+07	7.32296e+06	1.24608e+07
P63279	P63279	SUMO-conjugating enzyme UBC9	UBE2I	4.16659e+06	3.54163e+06	1.10255e+06	985722	3.33078e+06	539252	569885	2.63979e+06	0	3.28613e+06	544524	611804
P63313;CON__P21752	P63313	Thymosin beta-10	TMSB10	4.95943e+07	5.0688e+07	5.54714e+07	5.72543e+07	5.51093e+07	8.34867e+07	6.98275e+07	6.94911e+07	7.22223e+07	5.01657e+07	6.06322e+07	5.68773e+07
P67775	P67775	Serine/threonine-protein phosphatase 2A catalytic subunit alpha isoform	PPP2CA	1.29434e+06	886223	1.46652e+06	1.09939e+06	1.19888e+06	1.16234e+06	1.53082e+06	1.17316e+06	1.41733e+06	706114	692645	950459
P67809;Q9Y2T7	P67809	Nuclease-sensitive element-binding protein 1	YBX1	8.28765e+06	6.5481e+06	8.17657e+06	1.15874e+07	3.11597e+06	1.0059e+07	1.85683e+07	5.54146e+06	2.70645e+07	1.991e+07	2.65889e+07	1.44826e+07
P67870	P67870	Casein kinase II subunit beta	CSNK2B	253415	664158	492379	481875	753397	282069	0	0	0	1.42795e+06	1.02507e+06	806283
O43175	O43175	D-3-phosphoglycerate dehydrogenase	PHGDH	1.04209e+07	8.72314e+06	8.75435e+06	6.49665e+06	8.26222e+06	6.52624e+06	7.39802e+06	1.0217e+07	8.4454e+06	8.40284e+06	7.9443e+06	1.16417e+07
P67936	P67936	Tropomyosin alpha-4 chain	TPM4	4.8934e+07	4.21914e+07	4.63044e+07	3.0111e+07	4.86898e+07	4.38701e+07	5.41183e+07	4.11918e+07	6.42329e+07	3.96475e+07	4.43337e+07	4.17661e+07
P68032;P63267;P68133;P62736	P68032;P63267;P68133;P62736	Actin, alpha cardiac muscle 1;Actin, gamma-enteric smooth muscle;Actin, alpha skeletal muscle;Actin, aortic smooth muscle	ACTC1;ACTG2;ACTA1;ACTA2	1.17996e+08	1.92947e+08	1.34885e+08	1.6507e+08	1.77471e+08	1.43522e+08	1.5542e+08	2.08698e+08	1.23024e+08	1.46015e+08	1.33464e+08	1.26736e+08
P68036;A0A1B0GUS4	P68036	Ubiquitin-conjugating enzyme E2 L3	UBE2L3	3.00462e+06	3.52437e+06	5.2505e+06	4.01784e+06	1.01412e+06	2.39238e+06	2.82701e+06	2.66298e+06	2.65725e+06	3.14384e+06	2.62309e+06	3.59744e+06
P68104;Q5VTE0	P68104;Q5VTE0	Elongation factor 1-alpha 1;Putative elongation factor 1-alpha-like 3	EEF1A1;EEF1A1P5	4.10184e+08	4.06317e+08	4.27775e+08	5.83881e+08	5.19859e+08	5.67678e+08	5.36851e+08	4.95434e+08	4.61537e+08	4.28726e+08	3.69282e+08	4.1307e+08
P68363	P68363	Tubulin alpha-1B chain	TUBA1B	5.83874e+07	6.35284e+07	3.98259e+07	3.84558e+07	3.91724e+07	3.87104e+07	5.89702e+07	5.06174e+07	3.70836e+07	3.5669e+07	2.91024e+07	2.90865e+07
P68366;Q9H853	P68366	Tubulin alpha-4A chain	TUBA4A	3.48518e+06	1.80186e+06	1.18945e+06	1.64157e+06	1.56569e+06	1.26334e+06	2.33437e+06	3.1616e+06	1.73533e+06	1.35053e+06	1.18636e+06	1.27024e+06
P68371	P68371	Tubulin beta-4B chain	TUBB4B	3.31365e+08	3.41781e+08	3.17739e+08	3.11183e+08	2.87376e+08	2.8327e+08	3.59479e+08	3.05985e+08	3.77594e+08	2.57343e+08	2.6793e+08	2.51681e+08
P68400;Q8NEV1	P68400;Q8NEV1	Casein kinase II subunit alpha;Casein kinase II subunit alpha 3	CSNK2A1;CSNK2A3	2.03804e+06	2.12253e+06	2.29271e+06	788644	1.94262e+06	746857	2.67408e+06	1.4061e+06	1.23079e+06	2.04893e+06	1.40704e+06	1.60397e+06
P68402	P68402	Platelet-activating factor acetylhydrolase IB subunit beta	PAFAH1B2	859913	1.5876e+06	932978	2.4536e+06	1.48399e+06	1.30498e+06	812046	813193	289331	223697	893711	1.18148e+06
P68431;Q16695;Q6NXT2	P68431;Q16695	Histone H3.1;Histone H3.1t	HIST1H3A;HIST3H3	3.2426e+06	1.66604e+06	710181	1.99446e+06	815941	1.35302e+06	1.72355e+06	2.30003e+06	3.09977e+06	375794	715433	587272
O43237	O43237	Cytoplasmic dynein 1 light intermediate chain 2	DYNC1LI2	83782.2	0	0	295612	0	0	496714	0	0	0	803167	853580
Q15155;P69849;Q5JPE7	Q15155;P69849;Q5JPE7	Nodal modulator 1;Nodal modulator 3;Nodal modulator 2	NOMO1;NOMO3;NOMO2	313967	284625	567506	283342	0	582473	757856	1.23651e+06	772221	1.07966e+06	0	0
P78330	P78330	Phosphoserine phosphatase	PSPH	369845	318843	314803	312134	0	247021	548114	537986	0	0	378495	394145
P78344	P78344	Eukaryotic translation initiation factor 4 gamma 2	EIF4G2	2.16037e+06	2.71788e+06	1.13864e+06	2.66039e+06	767695	1.31106e+06	1.73332e+06	2.27878e+06	2.65889e+06	1.97899e+06	3.39455e+06	2.88413e+06
P78347	P78347	General transcription factor II-I	GTF2I	0	0	0	0	0	0	473261	298958	269001	0	0	0
P78357	P78357	Contactin-associated protein 1	CNTNAP1	0	0	0	0	0	0	0	0	0	0	0	0
P78371	P78371	T-complex protein 1 subunit beta	CCT2	3.11373e+07	2.6725e+07	2.64431e+07	2.8338e+07	3.2901e+07	3.18521e+07	3.26163e+07	3.25244e+07	4.46942e+07	2.10139e+07	1.38382e+07	1.91805e+07
P78406	P78406	mRNA export factor	RAE1	622048	0	0	834663	894375	669360	1.22002e+06	987593	0	1.0464e+06	302908	384980
P78417	P78417	Glutathione S-transferase omega-1	GSTO1	2.85224e+06	4.00055e+06	1.58764e+06	2.53817e+06	931736	1.40777e+06	444357	765358	2.41532e+06	4.79332e+06	7.38039e+06	2.77307e+06
P78527	P78527	DNA-dependent protein kinase catalytic subunit	PRKDC	5.19154e+06	2.56982e+06	3.33514e+06	3.9193e+06	5.44778e+06	2.87941e+06	2.64376e+06	2.79066e+06	3.89337e+06	1.17327e+06	2.56444e+06	1.11345e+06
P78540	P78540	Arginase-2, mitochondrial	ARG2	0	217900	280253	0	0	0	0	0	0	0	0	0
O43242	O43242	26S proteasome non-ATPase regulatory subunit 3	PSMD3	3.49981e+06	4.0026e+06	4.84096e+06	4.6814e+06	3.61239e+06	3.15167e+06	6.01207e+06	3.18938e+06	7.00652e+06	6.31346e+06	7.12134e+06	8.08747e+06
P80188	P80188	Neutrophil gelatinase-associated lipocalin	LCN2	1.83506e+06	2.7419e+06	2.19571e+06	1.20821e+06	1.07344e+06	890395	3.0418e+06	2.97896e+06	2.58303e+06	451545	582391	456683
P80303	P80303	Nucleobindin-2;Nesfatin-1	NUCB2	1.40485e+06	729409	1.11007e+06	900600	809508	653949	294740	990127	0	919821	1.26175e+06	552577
P80404	P80404	4-aminobutyrate aminotransferase, mitochondrial	ABAT	198688	0	0	0	484498	601073	0	0	0	0	0	0
P82650	P82650	28S ribosomal protein S22, mitochondrial	MRPS22	0	319960	0	0	271827	0	0	0	0	0	415471	0
P82909	P82909	28S ribosomal protein S36, mitochondrial	MRPS36	173206	0	0	0	0	0	0	0	0	0	73113.5	48883
P82921	P82921	28S ribosomal protein S21, mitochondrial	MRPS21	0	0	0	455184	0	1.71076e+06	0	0	0	1.29607e+06	0	0
P82933	P82933	28S ribosomal protein S9, mitochondrial	MRPS9	0	0	0	348232	0	392212	0	0	0	254175	288397	358037
P82979	P82979	SAP domain-containing ribonucleoprotein	SARNP	1.20077e+06	1.26329e+06	491667	2.57393e+06	1.04663e+06	1.15236e+06	910767	2.45314e+06	1.19825e+06	1.66609e+06	1.05012e+06	2.01288e+06
P83731	P83731	60S ribosomal protein L24	RPL24	1.95989e+06	2.20819e+06	0	1.57137e+06	2.56168e+06	1.39202e+06	1.5947e+06	0	0	5.4803e+06	4.11768e+06	3.72221e+06
Q969Q0;P83881	Q969Q0;P83881	60S ribosomal protein L36a-like;60S ribosomal protein L36a	RPL36AL;RPL36A	3.29382e+06	1.59269e+06	3.44232e+06	0	2.23904e+06	4.21965e+06	7.06879e+06	6.28393e+06	5.48962e+06	869367	2.72861e+06	4.42825e+06
O43251;Q9NWB1	O43251;Q9NWB1	RNA binding protein fox-1 homolog 2;RNA binding protein fox-1 homolog 1	RBFOX2;RBFOX1	335710	401484	0	388011	271010	0	0	465766	0	0	142488	0
P83916	P83916	Chromobox protein homolog 1	CBX1	453376	853313	561212	479592	0	447755	0	783213	602910	513184	635703	552745
P84077	P84077	ADP-ribosylation factor 1	ARF1	2.73389e+07	3.35587e+07	3.43378e+07	2.97581e+07	2.97248e+07	2.90164e+07	3.30092e+07	4.21138e+07	3.97609e+07	3.22049e+07	3.15988e+07	3.7284e+07
P84085	P84085	ADP-ribosylation factor 5	ARF5	1.10102e+06	2.35503e+06	2.27729e+06	1.22114e+06	1.64824e+06	1.45566e+06	544538	486750	627408	3.16362e+06	1.69633e+06	2.76664e+06
P84090	P84090	Enhancer of rudimentary homolog	ERH	1.03297e+07	1.50688e+07	1.59781e+07	1.38132e+07	1.2668e+07	1.47125e+07	1.92232e+07	1.41019e+07	1.2273e+07	1.3457e+07	1.68332e+07	1.73829e+07
P84095	P84095	Rho-related GTP-binding protein RhoG	RHOG	165086	331711	157816	290409	326176	276438	378006	415358	298582	0	257519	191246
P84098	P84098	60S ribosomal protein L19	RPL19	1.13621e+07	9.76746e+06	1.21513e+07	1.21486e+07	6.95228e+06	1.43452e+07	1.67197e+07	2.10978e+07	1.59037e+07	1.28465e+07	1.29468e+07	1.01296e+07
P84103	P84103	Serine/arginine-rich splicing factor 3	SRSF3	6.33981e+06	7.45621e+06	3.80355e+06	6.86372e+06	5.27102e+06	4.89253e+06	1.028e+07	6.34864e+06	4.47911e+06	8.68013e+06	6.48167e+06	6.62948e+06
P84243	P84243	Histone H3.3	H3F3A	944179	0	740182	0	1.8182e+06	0	2.6224e+06	0	906193	0	394228	0
P98175	P98175	RNA-binding protein 10	RBM10	0	300381	0	239377	0	252020	0	0	0	0	0	0
P98179	P98179	RNA-binding protein 3	RBM3	6.37224e+06	8.27395e+06	7.21063e+06	6.05007e+06	7.83933e+06	7.28623e+06	3.20319e+06	3.74336e+06	2.26796e+06	0	1.78565e+06	2.06186e+06
O43252;O95340	O43252	Bifunctional 3-phosphoadenosine 5-phosphosulfate synthase 1;Sulfate adenylyltransferase;Adenylyl-sulfate kinase	PAPSS1	2.13828e+06	2.23312e+06	2.39191e+06	3.27819e+06	2.33802e+06	3.45747e+06	3.69473e+06	1.86252e+06	1.01812e+06	3.88204e+06	2.89222e+06	3.30993e+06
P99999	P99999	Cytochrome c	CYCS	2.00977e+06	697054	0	0	677262	1.96344e+06	3.136e+06	2.20841e+06	2.0639e+06	973512	349658	2.52865e+06
Q00325	Q00325	Phosphate carrier protein, mitochondrial	SLC25A3	1.45491e+06	1.27834e+06	821885	400472	971566	268210	340569	0	196138	139098	243644	224012
Q00341	Q00341	Vigilin	HDLBP	6.04258e+06	4.56169e+06	4.71993e+06	3.55823e+06	3.30942e+06	1.57404e+06	3.57091e+06	3.21063e+06	2.7219e+06	6.55484e+06	3.03512e+06	3.593e+06
Q00534	Q00534	Cyclin-dependent kinase 6	CDK6	0	0	0	0	0	0	0	0	0	0	0	0
Q00577	Q00577	Transcriptional activator protein Pur-alpha	PURA	446069	528055	411436	807069	909524	0	0	692290	0	830747	640224	539505
Q00610	Q00610	Clathrin heavy chain 1	CLTC	7.38869e+07	8.79459e+07	7.61735e+07	8.88253e+07	7.72623e+07	7.5634e+07	7.38069e+07	7.12572e+07	6.5133e+07	8.7337e+07	7.42865e+07	8.67824e+07
Q00653	Q00653	Nuclear factor NF-kappa-B p100 subunit;Nuclear factor NF-kappa-B p52 subunit	NFKB2	765061	1.76994e+06	1.79456e+06	1.06458e+06	1.63284e+06	1.70093e+06	966187	674230	2.17632e+06	1.97781e+06	2.21186e+06	1.30005e+06
Q00688	Q00688	Peptidyl-prolyl cis-trans isomerase FKBP3	FKBP3	461851	4.82923e+06	1.7248e+06	2.31939e+06	450277	446866	490619	0	1.4725e+06	772758	3.42156e+06	1.08099e+06
Q00796	Q00796	Sorbitol dehydrogenase	SORD	835007	888656	965077	566740	862460	886028	0	0	0	976162	755940	1.07847e+06
Q00839	Q00839	Heterogeneous nuclear ribonucleoprotein U	HNRNPU	6.56684e+07	6.06045e+07	6.37145e+07	6.00746e+07	6.05416e+07	5.94163e+07	3.95455e+07	3.8416e+07	3.64099e+07	3.91636e+07	4.80965e+07	6.17934e+07
O43278	O43278	Kunitz-type protease inhibitor 1	SPINT1	0	0	0	0	0	0	0	0	0	0	0	0
Q01081;Q8WU68	Q01081;Q8WU68	Splicing factor U2AF 35 kDa subunit;Splicing factor U2AF 26 kDa subunit	U2AF1;U2AF1L4	6.02833e+06	5.93861e+06	7.03863e+06	4.77024e+06	5.65757e+06	5.20285e+06	7.65754e+06	4.11158e+06	2.0652e+06	5.57244e+06	5.84376e+06	2.8768e+06
Q01082;P11277	Q01082	Spectrin beta chain, non-erythrocytic 1	SPTBN1	2.37425e+07	1.53789e+07	2.26101e+07	2.26146e+07	2.3444e+07	2.40829e+07	1.34585e+07	1.75229e+07	9.40976e+06	2.25222e+07	2.42539e+07	2.06998e+07
Q01085	Q01085	Nucleolysin TIAR	TIAL1	894733	364613	288732	365839	356039	284635	428459	291658	343693	136996	716289	361649
Q01105;P0DME0	Q01105	Protein SET	SET	4.68473e+07	5.42056e+07	5.34327e+07	5.06073e+07	6.0796e+07	4.48216e+07	5.78126e+07	6.64825e+07	5.45109e+07	3.75505e+07	3.2244e+07	3.99938e+07
Q01130	Q01130	Serine/arginine-rich splicing factor 2	SRSF2	7.38257e+06	7.28421e+06	7.2313e+06	7.2246e+06	6.11603e+06	9.53722e+06	9.83847e+06	7.03654e+06	6.85949e+06	7.87417e+06	7.392e+06	8.64038e+06
Q01469;A8MUU1	Q01469	Fatty acid-binding protein, epidermal	FABP5	1.70593e+07	2.04044e+07	1.33006e+07	1.89754e+07	1.35573e+07	2.286e+07	1.94176e+07	2.13395e+07	4.83086e+06	2.03427e+07	1.27055e+07	1.91348e+07
Q01518	Q01518	Adenylyl cyclase-associated protein 1	CAP1	1.74394e+07	1.12594e+07	2.07859e+07	1.57641e+07	2.19555e+07	2.14156e+07	1.82258e+07	1.22677e+07	1.83622e+07	2.20259e+07	2.58692e+07	1.74623e+07
Q01581	Q01581	Hydroxymethylglutaryl-CoA synthase, cytoplasmic	HMGCS1	2.58463e+06	3.41477e+06	3.772e+06	4.04295e+06	2.23513e+06	4.2177e+06	1.2709e+06	1.11049e+06	1.19476e+06	1.61239e+06	1.9935e+06	3.69041e+06
Q01650	Q01650	Large neutral amino acids transporter small subunit 1	SLC7A5	2.35142e+06	567168	2.22703e+06	446909	440958	1.55143e+06	2.16904e+06	3.09572e+06	690270	426506	583173	3.05962e+06
Q01658	Q01658	Protein Dr1	DR1	406127	823595	1.18671e+06	529206	1.07659e+06	492950	537173	588443	1.20358e+06	855944	580143	466011
A6NHL2	A6NHL2	Tubulin alpha chain-like 3	TUBAL3	973736	621185	322569	370176	255734	214219	0	0	0	157425	274211	168895
O43290	O43290	U4/U6.U5 tri-snRNP-associated protein 1	SART1	477664	309183	953881	155758	288755	103148	229326	0	244840	301344	549130	276796
Q01780	Q01780	Exosome component 10	EXOSC10	431272	428792	509611	648381	595322	559271	665553	1.1449e+06	498453	249907	224778	330236
Q01813	Q01813	ATP-dependent 6-phosphofructokinase, platelet type	PFKP	2.38343e+07	1.9034e+07	1.60196e+07	1.54873e+07	1.43607e+07	1.39662e+07	1.17126e+07	1.2064e+07	9.22932e+06	1.80656e+07	1.29859e+07	1.54063e+07
Q01844	Q01844	RNA-binding protein EWS	EWSR1	2.16967e+06	2.66528e+06	1.90048e+06	3.37817e+06	839456	3.19012e+06	1.9066e+06	1.72188e+06	2.36047e+06	2.491e+06	1.45952e+06	2.16655e+06
Q01995	Q01995	Transgelin	TAGLN	374416	0	0	0	0	0	0	551231	0	407237	0	0
Q02218;Q9ULD0	Q02218	2-oxoglutarate dehydrogenase, mitochondrial	OGDH	1.01596e+06	791825	304508	632325	964417	571539	0	0	400525	671203	677126	774431
Q02543	Q02543	60S ribosomal protein L18a	RPL18A	1.58024e+07	6.22599e+06	7.59065e+06	7.55219e+06	6.0099e+06	5.63327e+06	5.1512e+06	8.71856e+06	3.44901e+06	5.88717e+06	6.63319e+06	8.35671e+06
Q02750	Q02750	Dual specificity mitogen-activated protein kinase kinase 1	MAP2K1	107226	762943	936266	0	0	942023	0	0	216109	336573	0	486666
Q02790	Q02790	Peptidyl-prolyl cis-trans isomerase FKBP4;Peptidyl-prolyl cis-trans isomerase FKBP4, N-terminally processed	FKBP4	9.34999e+06	1.9595e+07	2.21294e+07	1.96355e+07	2.13453e+07	1.64813e+07	2.58603e+07	1.54742e+07	2.30159e+07	1.44302e+07	2.59199e+07	1.73559e+07
Q02809	Q02809	Procollagen-lysine,2-oxoglutarate 5-dioxygenase 1	PLOD1	306085	350704	0	279946	382933	638055	0	0	0	485620	330114	377047
Q02878	Q02878	60S ribosomal protein L6	RPL6	7.76688e+06	2.89398e+06	6.77738e+06	7.32952e+06	8.92843e+06	6.00301e+06	4.78116e+06	2.85138e+06	1.10987e+07	8.06904e+06	1.37283e+07	1.2917e+07
O43314	O43314	Inositol hexakisphosphate and diphosphoinositol-pentakisphosphate kinase 2	PPIP5K2	1.65172e+07	0	0	6.78125e+06	5.96148e+06	5.30236e+06	0	5.2939e+06	5.51389e+06	0	0	0
Q02978	Q02978	Mitochondrial 2-oxoglutarate/malate carrier protein	SLC25A11	1.24563e+06	1.2189e+06	1.18546e+06	1.69769e+06	1.50203e+06	1.41284e+06	1.2975e+06	1.74673e+06	1.69528e+06	1.66491e+06	1.94413e+06	843183
Q03013;P09488;P28161;P46439	Q03013	Glutathione S-transferase Mu 4	GSTM4	7.41378e+06	5.01545e+06	5.47746e+06	3.05723e+06	2.77087e+06	2.50834e+06	1.67791e+06	1.82548e+06	1.57992e+06	1.1098e+06	1.67629e+06	1.94557e+06
Q03154	Q03154	Aminoacylase-1	ACY1	0	0	0	0	0	0	0	0	0	0	0	0
Q03252	Q03252	Lamin-B2	LMNB2	682386	681754	329740	0	574573	0	0	0	553467	315220	1.24501e+06	607296
Q03518	Q03518	Antigen peptide transporter 1	TAP1	0	0	0	223968	209164	150822	159641	0	0	198871	0	0
Q03701	Q03701	CCAAT/enhancer-binding protein zeta	CEBPZ	0	0	0	0	0	0	0	0	0	419430	0	0
Q04206	Q04206	Transcription factor p65	RELA	0	0	0	364184	0	361056	0	0	0	0	216390	395455
Q04323	Q04323	UBX domain-containing protein 1	UBXN1	58672	0	0	88787.3	0	60616.6	0	0	0	74850.2	0	0
Q04637;O43432;REV__Q8NEG2	Q04637	Eukaryotic translation initiation factor 4 gamma 1	EIF4G1	1.02159e+07	6.80781e+06	8.90388e+06	8.42396e+06	1.11454e+07	8.95152e+06	7.52627e+06	6.64396e+06	6.56837e+06	8.70309e+06	9.36234e+06	9.18427e+06
Q04760	Q04760	Lactoylglutathione lyase	GLO1	3.80131e+06	4.27021e+06	5.4683e+06	5.28379e+06	4.21171e+06	4.92887e+06	6.29325e+06	2.07928e+06	6.4394e+06	4.62524e+06	3.47172e+06	3.67221e+06
O43324	O43324	Eukaryotic translation elongation factor 1 epsilon-1	EEF1E1	1.11528e+06	1.12572e+06	1.37015e+06	1.73422e+06	873694	989908	0	0	0	0	0	0
Q04828;P52895	Q04828;P52895	Aldo-keto reductase family 1 member C1;Aldo-keto reductase family 1 member C2	AKR1C1;AKR1C2	0	527493	0	873595	5.33289e+06	2.03106e+06	1.64215e+06	4.48271e+06	4.77241e+06	4.93532e+06	1.86837e+06	6.2767e+06
Q04837	Q04837	Single-stranded DNA-binding protein, mitochondrial	SSBP1	2.08467e+06	2.41819e+06	1.98057e+06	3.10812e+06	2.70542e+06	2.92979e+06	3.1639e+06	2.79758e+06	2.74628e+06	1.57012e+06	1.82432e+06	2.04413e+06
Q04917	Q04917	14-3-3 protein eta	YWHAH	6.28596e+06	9.00208e+06	6.58212e+06	1.12165e+07	9.76332e+06	9.6737e+06	1.17167e+07	1.26975e+07	9.46821e+06	9.75278e+06	1.30208e+07	1.05197e+07
Q05048	Q05048	Cleavage stimulation factor subunit 1	CSTF1	398135	426087	334680	297743	623169	290351	0	0	0	630051	1.10455e+06	549602
Q05086	Q05086	Ubiquitin-protein ligase E3A	UBE3A	629697	0	0	0	0	0	0	0	0	335696	0	0
Q05519	Q05519	Serine/arginine-rich splicing factor 11	SRSF11	1.08187e+06	1.59953e+06	1.31793e+06	1.11214e+06	1.18637e+06	1.03655e+06	1.4877e+06	1.26585e+06	1.29837e+06	1.37396e+06	1.047e+06	517719
Q05639	Q05639	Elongation factor 1-alpha 2	EEF1A2	4.41296e+06	2.66452e+06	2.57299e+06	3.40974e+06	3.58712e+06	3.76271e+06	1.61011e+06	1.14753e+06	845258	2.47699e+06	1.70054e+06	3.80809e+06
Q06124	Q06124	Tyrosine-protein phosphatase non-receptor type 11	PTPN11	433469	262751	0	0	353997	450602	0	0	0	0	120218	101440
Q06203	Q06203	Amidophosphoribosyltransferase	PPAT	466257	3.72639e+06	1.39332e+06	1.77588e+06	1.86254e+06	1.46486e+06	0	1.87685e+06	1.13403e+06	773464	1.40576e+06	1.19578e+06
Q06210;O94808	Q06210	Glutamine--fructose-6-phosphate aminotransferase [isomerizing] 1	GFPT1	5.90416e+06	7.82248e+06	8.97513e+06	9.79444e+06	8.49175e+06	8.64737e+06	8.87374e+06	9.11133e+06	7.48071e+06	1.04304e+07	1.1995e+07	8.46128e+06
O43390	O43390	Heterogeneous nuclear ribonucleoprotein R	HNRNPR	7.56493e+06	6.81936e+06	7.7138e+06	8.99649e+06	7.82529e+06	7.41546e+06	7.79516e+06	9.83012e+06	4.5234e+06	5.52511e+06	5.84022e+06	5.92194e+06
Q06265	Q06265	Exosome complex component RRP45	EXOSC9	0	0	0	0	0	0	0	0	0	0	246999	261128
Q06323	Q06323	Proteasome activator complex subunit 1	PSME1	5.61783e+06	6.57181e+06	5.11012e+06	1.09026e+07	8.0355e+06	7.84409e+06	6.30917e+06	7.13537e+06	8.0043e+06	5.85061e+06	5.67092e+06	6.84764e+06
Q06830	Q06830	Peroxiredoxin-1	PRDX1	1.56164e+08	1.67607e+08	1.78908e+08	2.00388e+08	1.93607e+08	2.05047e+08	2.53102e+08	2.90596e+08	2.42087e+08	2.33823e+08	2.56591e+08	2.66363e+08
Q07020	Q07020	60S ribosomal protein L18	RPL18	9.3555e+06	9.90731e+06	1.10107e+07	1.06448e+07	9.56161e+06	8.97024e+06	1.18224e+07	7.94236e+06	8.62105e+06	1.73909e+07	1.96827e+07	2.38375e+07
Q07021	Q07021	Complement component 1 Q subcomponent-binding protein, mitochondrial	C1QBP	7.25773e+06	6.65998e+06	7.9738e+06	7.63866e+06	7.1304e+06	5.35508e+06	9.46803e+06	7.29384e+06	5.29035e+06	3.50561e+06	6.4725e+06	6.07957e+06
Q07065	Q07065	Cytoskeleton-associated protein 4	CKAP4	4.461e+06	2.91184e+06	3.60579e+06	4.72144e+06	5.59876e+06	3.87018e+06	6.82418e+06	8.64e+06	9.73528e+06	5.20196e+06	8.15631e+06	7.78397e+06
Q07157	Q07157	Tight junction protein ZO-1	TJP1	671677	171658	1.17106e+06	0	572999	1.3173e+06	1.64164e+06	1.17024e+06	313470	456508	805122	2.13801e+06
Q07666	Q07666	KH domain-containing, RNA-binding, signal transduction-associated protein 1	KHDRBS1	5.11676e+06	5.4464e+06	3.73614e+06	815097	4.93204e+06	5.44235e+06	383587	3.72075e+06	5.22461e+06	9.20468e+06	1.31032e+06	9.06107e+06
Q07812	Q07812	Apoptosis regulator BAX	BAX	1.27769e+06	694568	920295	1.22618e+06	800954	1.96422e+06	1.56276e+06	1.40415e+06	582319	1.4333e+06	934096	2.05537e+06
Q07866;Q6P597	Q07866	Kinesin light chain 1	KLC1	1.8432e+06	1.48689e+06	1.81796e+06	1.65251e+06	2.04551e+06	1.01876e+06	1.88958e+06	2.10462e+06	2.02004e+06	2.9737e+06	1.39714e+06	3.46691e+06
O43396	O43396	Thioredoxin-like protein 1	TXNL1	5.26296e+06	4.76402e+06	3.59396e+06	5.17535e+06	5.21851e+06	4.78171e+06	5.09982e+06	5.46768e+06	2.74541e+06	2.80615e+06	5.21912e+06	5.18182e+06
Q07955	Q07955	Serine/arginine-rich splicing factor 1	SRSF1	1.71732e+07	1.28054e+07	1.82321e+07	1.50707e+07	1.48228e+07	1.49114e+07	1.60689e+07	1.78513e+07	1.55108e+07	1.34129e+07	1.43423e+07	1.7699e+07
Q07960	Q07960	Rho GTPase-activating protein 1	ARHGAP1	574726	312542	183143	323739	853354	1.09426e+06	1.29941e+06	1.33027e+06	271178	835221	140105	246987
Q08211	Q08211	ATP-dependent RNA helicase A	DHX9	1.34329e+07	9.66181e+06	1.27777e+07	1.33291e+07	7.87099e+06	1.22536e+07	1.55158e+07	1.1335e+07	6.74533e+06	1.0617e+07	1.10064e+07	1.64069e+07
Q08257	Q08257	Quinone oxidoreductase	CRYZ	6.37408e+06	7.06934e+06	7.84854e+06	9.3645e+06	6.9276e+06	8.19035e+06	7.95998e+06	7.54598e+06	4.15762e+06	9.04985e+06	8.05611e+06	8.64158e+06
Q08379	Q08379	Golgin subfamily A member 2	GOLGA2	288975	371233	240435	257764	0	258626	0	0	0	205712	0	0
Q08380	Q08380	Galectin-3-binding protein	LGALS3BP	166316	484641	484871	1.67657e+06	962374	396946	631672	447472	489147	241812	230906	202538
Q08752	Q08752	Peptidyl-prolyl cis-trans isomerase D	PPID	467377	0	585755	0	768819	515605	1.99375e+06	0	0	440365	403435	0
Q08945	Q08945	FACT complex subunit SSRP1	SSRP1	8.67624e+06	7.42854e+06	5.58276e+06	4.24128e+06	4.82625e+06	4.65014e+06	3.44438e+06	3.154e+06	4.98322e+06	5.17352e+06	7.19343e+06	5.95938e+06
Q08J23	Q08J23	tRNA (cytosine(34)-C(5))-methyltransferase	NSUN2	3.21666e+06	2.88463e+06	3.15413e+06	2.77986e+06	2.1079e+06	2.34621e+06	3.18869e+06	3.24708e+06	3.50996e+06	2.29278e+06	2.35879e+06	1.72237e+06
Q09028	Q09028	Histone-binding protein RBBP4	RBBP4	1.91075e+07	2.42328e+07	2.13684e+07	1.45124e+07	1.6062e+07	1.12974e+07	1.72526e+07	1.5521e+07	1.63499e+07	1.58985e+07	1.04071e+07	1.65938e+07
O43399	O43399	Tumor protein D54	TPD52L2	7.32015e+06	3.9193e+06	1.03562e+07	9.62418e+06	5.24242e+06	6.78874e+06	1.01813e+07	7.27103e+06	8.45487e+06	8.6454e+06	6.53849e+06	6.53512e+06
Q09161	Q09161	Nuclear cap-binding protein subunit 1	NCBP1	732505	476744	142730	352512	402890	0	456295	0	0	308279	1.32016e+06	949678
Q09666	Q09666	Neuroblast differentiation-associated protein AHNAK	AHNAK	9.00118e+07	9.76746e+07	1.05722e+08	1.24435e+08	1.20833e+08	1.05799e+08	9.81026e+07	1.06634e+08	9.94206e+07	9.56557e+07	9.65255e+07	9.45591e+07
Q0VDF9	Q0VDF9	Heat shock 70 kDa protein 14	HSPA14	0	285522	0	0	237777	0	0	0	0	112010	93592.9	410912
Q10471	Q10471	Polypeptide N-acetylgalactosaminyltransferase 2;Polypeptide N-acetylgalactosaminyltransferase 2 soluble form	GALNT2	0	0	0	0	0	0	0	0	0	0	0	0
Q10567	Q10567	AP-1 complex subunit beta-1	AP1B1	0	0	0	0	0	0	0	191193	993423	0	1.0985e+06	0
Q10570	Q10570	Cleavage and polyadenylation specificity factor subunit 1	CPSF1	251236	306104	0	353426	296533	0	386801	363829	412181	0	224650	219781
Q10713	Q10713	Mitochondrial-processing peptidase subunit alpha	PMPCA	264779	379016	874809	657589	794742	838767	0	0	664281	3.47211e+06	278139	2.21692e+06
Q12765	Q12765	Secernin-1	SCRN1	1.4655e+06	771379	2.67116e+06	885343	1.22263e+06	2.98236e+06	551167	1.74264e+06	1.60517e+06	1.16944e+06	996536	2.59217e+06
Q12769	Q12769	Nuclear pore complex protein Nup160	NUP160	0	0	0	0	68581.5	226783	0	0	0	0	0	0
Q12788	Q12788	Transducin beta-like protein 3	TBL3	234836	195190	253987	174820	190824	222041	0	0	0	120517	471978	481955
O43414	O43414	ERI1 exoribonuclease 3	ERI3	0	445392	348506	0	0	0	0	0	0	0	0	0
Q12792	Q12792	Twinfilin-1	TWF1	1.71003e+06	1.70191e+06	756552	1.51525e+06	1.78747e+06	615969	1.34203e+06	1.40629e+06	860321	993647	1.32138e+06	1.12895e+06
Q12797	Q12797	Aspartyl/asparaginyl beta-hydroxylase	ASPH	1.65459e+06	1.96299e+06	2.40302e+06	2.17814e+06	2.44764e+06	2.64904e+06	3.78822e+06	5.26651e+06	3.45315e+06	3.36779e+06	1.9547e+06	3.07783e+06
Q12800;Q9NZI7	Q12800	Alpha-globin transcription factor CP2	TFCP2	50216.1	0	0	0	0	0	0	0	0	0	0	0
Q12834	Q12834	Cell division cycle protein 20 homolog	CDC20	0	234811	0	0	387375	607390	0	0	0	0	0	0
Q12849	Q12849	G-rich sequence factor 1	GRSF1	539067	0	0	0	0	0	25311.2	0	42002.8	1.20729e+06	207451	370844
Q12874	Q12874	Splicing factor 3A subunit 3	SF3A3	1.37193e+06	1.85028e+06	1.93649e+06	1.95118e+06	310661	1.36496e+06	1.88132e+06	3.85281e+06	538100	346993	1.01212e+06	2.48772e+06
Q12904	Q12904	Aminoacyl tRNA synthase complex-interacting multifunctional protein 1;Endothelial monocyte-activating polypeptide 2	AIMP1	3.08295e+06	2.58973e+06	2.53612e+06	3.0987e+06	2.89648e+06	4.28469e+06	2.80112e+06	2.87038e+06	2.02483e+06	2.21048e+06	3.1344e+06	2.52973e+06
Q12905	Q12905	Interleukin enhancer-binding factor 2	ILF2	1.1509e+07	9.95519e+06	8.6424e+06	1.11004e+07	8.04367e+06	6.08903e+06	1.37255e+07	1.46594e+07	9.58237e+06	5.97436e+06	4.87851e+06	6.81698e+06
Q12906;Q96SI9	Q12906	Interleukin enhancer-binding factor 3	ILF3	2.04973e+07	1.84442e+07	1.88655e+07	1.53818e+07	1.45752e+07	1.43335e+07	1.69302e+07	2.09682e+07	2.01895e+07	1.89469e+07	1.56729e+07	2.12238e+07
Q12907	Q12907	Vesicular integral-membrane protein VIP36	LMAN2	1.24477e+06	0	737708	1.04669e+06	616233	910984	603998	779899	674511	269064	0	379919
O43447	O43447	Peptidyl-prolyl cis-trans isomerase H	PPIH	327075	0	0	0	0	0	0	0	0	0	0	199107
Q12929	Q12929	Epidermal growth factor receptor kinase substrate 8	EPS8	214929	265647	0	0	0	0	0	515843	0	98334.4	307520	0
Q12931	Q12931	Heat shock protein 75 kDa, mitochondrial	TRAP1	7.3275e+06	6.8075e+06	7.89395e+06	4.25136e+06	3.33597e+06	4.02865e+06	6.61714e+06	6.57447e+06	6.38422e+06	5.7865e+06	3.67266e+06	7.22265e+06
Q12959	Q12959	Disks large homolog 1	DLG1	256695	0	0	0	0	0	0	0	0	0	0	468655
Q12979	Q12979	Active breakpoint cluster region-related protein	ABR	0	0	0	2.71699e+06	0	2.92948e+06	0	0	0	174203	0	0
Q12996	Q12996	Cleavage stimulation factor subunit 3	CSTF3	267698	452453	374467	473238	405154	453004	0	0	0	513831	0	0
Q13011	Q13011	Delta(3,5)-Delta(2,4)-dienoyl-CoA isomerase, mitochondrial	ECH1	690525	0	1.28873e+06	1.57413e+06	1.47097e+06	938982	0	0	0	914522	1.07468e+06	360874
Q13045	Q13045	Protein flightless-1 homolog	FLII	171205	0	0	183885	890205	0	0	1.10611e+06	0	874254	1.00955e+06	881526
Q13057	Q13057	Bifunctional coenzyme A synthase;Phosphopantetheine adenylyltransferase;Dephospho-CoA kinase	COASY	0	0	0	0	0	0	0	0	0	0	0	0
Q13085	Q13085	Acetyl-CoA carboxylase 1;Biotin carboxylase	ACACA	231268	179935	255631	0	651254	245640	0	607760	0	0	0	0
Q13123	Q13123	Protein Red	IK	197844	0	0	0	0	0	0	0	0	0	0	0
O43488;Q8NHP1	O43488	Aflatoxin B1 aldehyde reductase member 2	AKR7A2	798596	759256	785089	709771	765363	650705	529829	706334	0	879258	940877	130991
Q13126	Q13126	S-methyl-5-thioadenosine phosphorylase	MTAP	407902	664774	730020	1.00503e+06	1.52748e+06	559131	1.67036e+06	1.36302e+06	1.24896e+06	1.08466e+06	928047	377413
Q13148	Q13148	TAR DNA-binding protein 43	TARDBP	3.36187e+06	3.55645e+06	4.40927e+06	2.38293e+06	2.97614e+06	3.1994e+06	1.07646e+06	657544	2.48367e+06	4.66457e+06	4.82401e+06	3.03937e+06
Q13151	Q13151	Heterogeneous nuclear ribonucleoprotein A0	HNRNPA0	4.74696e+06	6.76456e+06	5.592e+06	4.98283e+06	4.45996e+06	5.19973e+06	3.76031e+06	5.14069e+06	4.27548e+06	4.01503e+06	4.51474e+06	3.41955e+06
Q13155	Q13155	Aminoacyl tRNA synthase complex-interacting multifunctional protein 2	AIMP2	4.20012e+06	5.04699e+06	4.60187e+06	2.33765e+06	5.14676e+06	5.17282e+06	6.20641e+06	6.49045e+06	5.65374e+06	5.89724e+06	5.67997e+06	6.16431e+06
Q13162	Q13162	Peroxiredoxin-4	PRDX4	2.86215e+06	4.22347e+06	5.74497e+06	1.11423e+07	3.44916e+06	5.54077e+06	5.57443e+06	8.58347e+06	4.06348e+06	8.4988e+06	6.56598e+06	5.54205e+06
Q13177;Q13153;O75914	Q13177;Q13153	Serine/threonine-protein kinase PAK 2;PAK-2p27;PAK-2p34;Serine/threonine-protein kinase PAK 1	PAK2;PAK1	1.48055e+06	225440	554259	526210	251402	284619	335874	279855	939616	274251	1.0024e+06	651829
Q13185	Q13185	Chromobox protein homolog 3	CBX3	6.17519e+06	7.99501e+06	7.0247e+06	4.5059e+06	5.1551e+06	4.84823e+06	9.3694e+06	9.20967e+06	6.41067e+06	8.73017e+06	6.62341e+06	7.88974e+06
Q13200	Q13200	26S proteasome non-ATPase regulatory subunit 2	PSMD2	1.30382e+07	1.08384e+07	1.32787e+07	1.13202e+07	1.01122e+07	9.48964e+06	4.57131e+06	1.15903e+07	1.03168e+07	1.38638e+07	1.09973e+07	1.51382e+07
Q13217	Q13217	DnaJ homolog subfamily C member 3	DNAJC3	2.97188e+06	3.05063e+06	2.81467e+06	961847	1.29395e+06	1.62162e+06	1.72828e+06	2.01378e+06	1.21131e+06	2.36649e+06	2.66653e+06	3.66716e+06
Q13228	Q13228	Selenium-binding protein 1	SELENBP1	289306	453608	545413	484995	542327	118379	903322	815463	0	803136	974114	872872
O43491	O43491	Band 4.1-like protein 2	EPB41L2	885003	2.34348e+06	1.57143e+06	632734	2.16066e+06	1.56882e+06	2.44267e+06	2.50558e+06	1.50559e+06	2.2186e+06	2.22847e+06	2.23813e+06
Q13242	Q13242	Serine/arginine-rich splicing factor 9	SRSF9	3.10118e+06	1.78962e+06	3.13268e+06	2.03831e+06	2.29062e+06	1.82969e+06	1.80294e+06	422590	2.93042e+06	2.23326e+06	879965	667936
Q13243	Q13243	Serine/arginine-rich splicing factor 5	SRSF5	1.37554e+06	1.2759e+06	1.472e+06	1.91932e+06	730351	909268	1.63258e+06	1.41282e+06	3.65775e+06	852824	780256	0
Q13247;Q08170	Q13247	Serine/arginine-rich splicing factor 6	SRSF6	4.12804e+06	1.00646e+06	4.09698e+06	4.54994e+06	3.29206e+06	5.38339e+06	3.6233e+06	2.70684e+06	4.60437e+06	5.02493e+06	4.08707e+06	3.85016e+06
Q13263	Q13263	Transcription intermediary factor 1-beta	TRIM28	1.92868e+07	1.93274e+07	2.0573e+07	8.32066e+06	1.77513e+07	1.34811e+07	1.76677e+07	2.19438e+07	1.93656e+07	1.35748e+07	1.73897e+07	1.48341e+07
Q13283	Q13283	Ras GTPase-activating protein-binding protein 1	G3BP1	1.93438e+07	1.9028e+07	2.40365e+07	1.55977e+07	1.0028e+07	1.32783e+07	1.97984e+07	1.92158e+07	1.21816e+07	8.09494e+06	6.71017e+06	8.02256e+06
Q13308	Q13308	Inactive tyrosine-protein kinase 7	PTK7	0	283987	0	0	0	0	0	0	0	0	0	0
Q13310	Q13310	Polyadenylate-binding protein 4	PABPC4	1.83371e+06	1.57764e+06	1.70194e+06	0	1.84637e+06	1.54885e+06	2.64234e+06	0	527261	2.83388e+06	3.1129e+06	1.68144e+06
Q13347	Q13347	Eukaryotic translation initiation factor 3 subunit I	EIF3I	6.71126e+06	2.86404e+06	3.561e+06	3.7945e+06	3.80218e+06	3.83672e+06	5.06799e+06	2.40159e+06	5.89676e+06	4.45669e+06	6.32954e+06	4.75915e+06
Q13362;Q14738	Q13362;Q14738	Serine/threonine-protein phosphatase 2A 56 kDa regulatory subunit gamma isoform;Serine/threonine-protein phosphatase 2A 56 kDa regulatory subunit delta isoform	PPP2R5C;PPP2R5D	502619	661369	603488	497893	0	456623	895715	1.2177e+06	856990	0	912101	702673
Q13404	Q13404	Ubiquitin-conjugating enzyme E2 variant 1	UBE2V1	0	0	0	0	0	641994	0	0	0	0	0	486709
A6NNT2	A6NNT2	Uncharacterized protein C16orf96	C16orf96	0	428443	775827	0	0	0	805820	0	0	966565	0	0
O43592	O43592	Exportin-T	XPOT	0	0	0	0	0	0	0	0	0	0	0	0
Q13405	Q13405	39S ribosomal protein L49, mitochondrial	MRPL49	0	0	0	0	0	0	0	0	0	0	245881	0
Q13409	Q13409	Cytoplasmic dynein 1 intermediate chain 2	DYNC1I2	1.35767e+06	879915	1.77357e+06	0	1.1291e+06	206872	1.82963e+06	1.7596e+06	2.85587e+06	2.35954e+06	3.44068e+06	1.62747e+06
Q13423	Q13423	NAD(P) transhydrogenase, mitochondrial	NNT	0	0	0	0	0	0	243128	0	0	0	0	0
Q13427	Q13427	Peptidyl-prolyl cis-trans isomerase G	PPIG	633185	0	388559	516384	325342	0	828750	612467	198434	231403	178260	502388
Q13428	Q13428	Treacle protein	TCOF1	985302	535162	1.59844e+06	1.08208e+06	868673	1.68362e+06	0	1.90238e+06	1.19052e+06	896919	2.53463e+06	442482
Q13435	Q13435	Splicing factor 3B subunit 2	SF3B2	3.18171e+06	2.51107e+06	2.67023e+06	2.53018e+06	3.93928e+06	2.46436e+06	2.79669e+06	2.24194e+06	3.423e+06	3.76765e+06	4.32584e+06	4.12325e+06
Q13442	Q13442	28 kDa heat- and acid-stable phosphoprotein	PDAP1	1.63844e+06	2.351e+06	1.95795e+06	2.32339e+06	2.16594e+06	2.23297e+06	2.80636e+06	3.35663e+06	3.03153e+06	3.11252e+06	2.91568e+06	3.25921e+06
Q13492	Q13492	Phosphatidylinositol-binding clathrin assembly protein	PICALM	0	0	97415.8	0	72424	0	82482.1	137842	0	0	0	64738.2
Q13501	Q13501	Sequestosome-1	SQSTM1	3.73198e+07	4.67882e+07	4.13706e+07	4.48279e+07	5.16012e+07	4.66582e+07	5.62098e+07	6.87465e+07	6.9249e+07	5.10594e+07	4.81363e+07	5.48604e+07
Q13509	Q13509	Tubulin beta-3 chain	TUBB3	1.32334e+07	8.86907e+06	1.0912e+07	1.13963e+07	1.19667e+07	9.33367e+06	9.73481e+06	7.83613e+06	6.67328e+06	7.91126e+06	5.1967e+06	5.82037e+06
O43615	O43615	Mitochondrial import inner membrane translocase subunit TIM44	TIMM44	777728	1.06294e+06	827130	591852	3.11495e+06	2.37288e+06	0	454480	483913	1.50436e+06	2.17275e+06	1.02168e+06
Q13523	Q13523	Serine/threonine-protein kinase PRP4 homolog	PRPF4B	0	0	0	0	0	0	0	0	0	0	0	0
Q13526	Q13526	Peptidyl-prolyl cis-trans isomerase NIMA-interacting 1	PIN1	1.26105e+06	502366	483525	0	511025	438600	0	411011	496287	408326	287853	402835
Q13541	Q13541	Eukaryotic translation initiation factor 4E-binding protein 1	EIF4EBP1	0	0	0	0	0	0	0	0	0	0	0	0
Q13546	Q13546	Receptor-interacting serine/threonine-protein kinase 1	RIPK1	0	0	0	0	0	0	0	0	0	0	0	0
Q13547	Q13547	Histone deacetylase 1	HDAC1	3.2412e+06	3.52886e+06	3.2534e+06	3.4905e+06	3.3541e+06	2.27493e+06	783989	0	4.04051e+06	0	3.89303e+06	5.31716e+06
Q9UQM7;Q13557;Q13555;Q13554	Q9UQM7;Q13557;Q13555;Q13554	Calcium/calmodulin-dependent protein kinase type II subunit alpha;Calcium/calmodulin-dependent protein kinase type II subunit delta;Calcium/calmodulin-dependent protein kinase type II subunit gamma;Calcium/calmodulin-dependent protein kinase type II subunit beta	CAMK2A;CAMK2D;CAMK2G;CAMK2B	0	0	0	0	0	0	0	0	0	233405	291794	211830
Q13561	Q13561	Dynactin subunit 2	DCTN2	2.62539e+06	2.77769e+06	3.00147e+06	3.28162e+06	2.82883e+06	2.33895e+06	2.94095e+06	3.75009e+06	3.2086e+06	2.26982e+06	1.6794e+06	3.07777e+06
Q13564	Q13564	NEDD8-activating enzyme E1 regulatory subunit	NAE1	499248	383432	0	375731	295895	0	0	0	0	0	0	0
Q13573	Q13573	SNW domain-containing protein 1	SNW1	706313	87482.3	0	0	0	0	458008	0	580643	794658	423505	459562
Q13595	Q13595	Transformer-2 protein homolog alpha	TRA2A	1.27151e+06	1.46972e+06	1.19024e+06	1.42051e+06	1.39139e+06	1.38398e+06	2.49022e+06	2.30139e+06	1.10443e+06	1.69947e+06	2.88495e+06	2.29997e+06
O43660	O43660	Pleiotropic regulator 1	PLRG1	1.07459e+06	1.05526e+06	1.01409e+06	814774	245172	491437	257202	418857	942108	700521	696921	760007
Q13596	Q13596	Sorting nexin-1	SNX1	714146	308438	367343	966128	784172	408091	477039	459801	649099	421614	498494	501541
Q13616	Q13616	Cullin-1	CUL1	0	495662	393617	441839	324176	383142	0	539750	479679	655602	0	0
Q13618	Q13618	Cullin-3	CUL3	0	618639	616093	0	539987	286444	653131	1.14373e+06	0	1.23196e+06	1.6813e+06	1.19542e+06
Q13619	Q13619	Cullin-4A	CUL4A	167766	0	1.04149e+06	441221	870545	1.72799e+06	1.40852e+06	1.26244e+06	1.68266e+06	1.15331e+06	1.02433e+06	1.54495e+06
Q13620	Q13620	Cullin-4B	CUL4B	750741	667761	0	379878	350567	592838	0	740436	0	340341	0	967287
Q13630	Q13630	GDP-L-fucose synthase	TSTA3	499107	294194	503293	763419	0	1.01892e+06	840809	1.40191e+06	696756	0	0	0
Q13724	Q13724	Mannosyl-oligosaccharide glucosidase	MOGS	0	0	0	0	0	0	0	0	0	0	0	0
Q13769	Q13769	THO complex subunit 5 homolog	THOC5	0	0	0	0	0	0	0	0	0	0	0	0
Q13813	Q13813	Spectrin alpha chain, non-erythrocytic 1	SPTAN1	2.00053e+07	2.06218e+07	1.46903e+07	2.14142e+07	1.78858e+07	1.97311e+07	1.57727e+07	7.93525e+06	1.3061e+07	1.94202e+07	1.988e+07	1.55337e+07
Q13838	Q13838	Spliceosome RNA helicase DDX39B	DDX39B	2.18534e+07	1.71947e+07	2.07765e+07	1.74887e+07	1.81105e+07	1.18316e+07	1.99072e+07	2.34983e+07	8.29118e+06	1.15019e+07	1.36018e+07	1.57717e+07
O43670	O43670	BUB3-interacting and GLEBS motif-containing protein ZNF207	ZNF207	1.07514e+06	1.09159e+06	0	981822	1.44067e+06	1.35216e+06	0	1.45746e+06	0	570078	815020	961878
Q13867	Q13867	Bleomycin hydrolase	BLMH	0	0	0	0	160543	0	256205	764597	0	287167	221729	281231
Q13868	Q13868	Exosome complex component RRP4	EXOSC2	549764	505679	1.04243e+06	0	1.36705e+06	422183	481834	502461	666925	1.08084e+06	594622	436670
Q13885;A6NNZ2;CON__ENSEMBL:ENSBTAP00000025008;Q9H4B7	Q13885	Tubulin beta-2A chain	TUBB2A	0	0	0	0	1.49437e+06	0	654995	745290	654127	636822	877154	1.04794e+06
Q13907	Q13907	Isopentenyl-diphosphate Delta-isomerase 1	IDI1	1.28485e+06	1.17102e+06	0	873491	298465	955983	853987	356910	0	322396	0	447915
Q13951	Q13951	Core-binding factor subunit beta	CBFB	0	0	0	0	0	0	0	0	0	249636	0	0
Q14008	Q14008	Cytoskeleton-associated protein 5	CKAP5	443016	7.55008e+06	0	7.21129e+06	404779	8.66842e+06	504451	311375	9.8255e+06	532435	894567	458715
Q14011	Q14011	Cold-inducible RNA-binding protein	CIRBP	988973	0	549860	1.06201e+06	965012	318856	196775	952691	0	866129	943260	850816
Q14019	Q14019	Coactosin-like protein	COTL1	6.48178e+06	7.64843e+06	6.64476e+06	4.09632e+06	5.45706e+06	6.25717e+06	3.05349e+06	4.09627e+06	4.61417e+06	3.09863e+06	3.84379e+06	5.11655e+06
Q14061	Q14061	Cytochrome c oxidase copper chaperone	COX17	331732	475733	384801	0	512855	0	0	457774	0	630169	0	0
Q14103	Q14103	Heterogeneous nuclear ribonucleoprotein D0	HNRNPD	1.94692e+07	1.86928e+07	2.64572e+07	2.05772e+07	2.46747e+07	2.14078e+07	3.9745e+07	3.22915e+07	4.48673e+07	2.62147e+07	2.06669e+07	2.33399e+07
O43678	O43678	NADH dehydrogenase [ubiquinone] 1 alpha subcomplex subunit 2	NDUFA2	0	291268	379376	446719	0	303024	0	564564	0	318211	220831	349275
Q14108	Q14108	Lysosome membrane protein 2	SCARB2	209948	0	0	0	0	0	0	0	0	171913	0	255311
Q14126	Q14126	Desmoglein-2	DSG2	277214	326725	457360	285967	305836	302985	0	374541	369377	231038	0	639028
Q14137	Q14137	Ribosome biogenesis protein BOP1	BOP1	493758	399834	979482	524774	154994	359691	303263	195335	193722	217044	343384	644978
Q14151	Q14151	Scaffold attachment factor B2	SAFB2	402835	0	0	0	0	0	0	0	0	434884	0	0
Q14152	Q14152	Eukaryotic translation initiation factor 3 subunit A	EIF3A	9.53786e+06	9.61469e+06	1.20848e+07	1.03518e+07	8.07576e+06	8.82908e+06	1.24612e+07	1.10046e+07	1.06133e+07	7.85651e+06	9.2206e+06	1.0501e+07
Q14157	Q14157	Ubiquitin-associated protein 2-like	UBAP2L	2.39915e+06	2.13499e+06	2.23721e+06	3.67037e+06	4.29885e+06	4.16303e+06	3.7578e+06	3.52602e+06	2.38332e+06	3.53858e+06	3.28415e+06	3.18805e+06
Q9BTT6;Q14160	Q9BTT6;Q14160	Leucine-rich repeat-containing protein 1;Protein scribble homolog	LRRC1;SCRIB	130970	159969	0	0	0	80499.7	0	0	0	0	0	49642
Q14161	Q14161	ARF GTPase-activating protein GIT2	GIT2	0	0	0	0	0	0	0	0	0	0	0	0
Q14165	Q14165	Malectin	MLEC	681529	905453	826739	923039	1.02654e+06	0	1.36782e+06	1.25328e+06	1.35986e+06	1.20276e+06	739444	904304
Q14166	Q14166	Tubulin--tyrosine ligase-like protein 12	TTLL12	202231	421344	1.31848e+06	862723	1.37539e+06	427307	386267	279251	506909	1.22131e+06	338557	1.0099e+06
O43681	O43681	ATPase ASNA1	ASNA1	850611	0	0	0	0	0	0	0	0	0	480483	0
Q14192	Q14192	Four and a half LIM domains protein 2	FHL2	336353	710491	770652	228077	280253	327957	0	562927	0	327671	305975	325254
Q14203	Q14203	Dynactin subunit 1	DCTN1	611192	689157	697584	622956	262304	771408	1.02881e+06	886280	0	0	0	465103
Q14204	Q14204	Cytoplasmic dynein 1 heavy chain 1	DYNC1H1	2.01693e+07	2.10816e+07	1.76019e+07	1.906e+07	2.10066e+07	2.42435e+07	2.47551e+07	2.56815e+07	2.08534e+07	2.77459e+07	2.62248e+07	2.72409e+07
Q14240	Q14240	Eukaryotic initiation factor 4A-II;Eukaryotic initiation factor 4A-II, N-terminally processed	EIF4A2	529607	237107	0	1.75771e+06	768674	1.35365e+06	247380	0	0	856121	298576	588816
Q14244	Q14244	Ensconsin	MAP7	0	0	0	0	0	586567	0	0	384092	0	401076	0
Q14247	Q14247	Src substrate cortactin	CTTN	4.1325e+06	5.41356e+06	4.25512e+06	8.06213e+06	6.07126e+06	5.44095e+06	7.166e+06	5.5281e+06	5.2245e+06	5.26507e+06	5.82434e+06	7.47266e+06
Q14249	Q14249	Endonuclease G, mitochondrial	ENDOG	161659	231490	159883	237627	162390	182587	0	259573	0	0	0	0
Q14257	Q14257	Reticulocalbin-2	RCN2	2.22107e+06	1.52018e+06	1.64948e+06	1.52857e+06	1.88092e+06	1.6224e+06	1.649e+06	1.42393e+06	1.09235e+06	1.23373e+06	1.51952e+06	1.68336e+06
Q14258	Q14258	E3 ubiquitin/ISG15 ligase TRIM25	TRIM25	383203	392408	642351	504561	577178	1.59409e+06	245838	243463	772580	433400	1.36837e+06	265648
Q14315	Q14315	Filamin-C	FLNC	1.19973e+06	1.8084e+06	2.01056e+06	1.70216e+06	1.3485e+06	2.27687e+06	1.70169e+06	2.64252e+06	2.51534e+06	2.29001e+06	788260	1.11789e+06
O43684	O43684	Mitotic checkpoint protein BUB3	BUB3	5.65687e+06	6.43029e+06	4.74983e+06	6.48933e+06	5.14889e+06	7.66136e+06	6.63326e+06	5.86932e+06	7.01316e+06	5.14673e+06	7.96447e+06	5.04534e+06
Q14318	Q14318	Peptidyl-prolyl cis-trans isomerase FKBP8	FKBP8	365793	339015	362223	131094	0	332473	383063	396236	0	0	0	0
Q14344	Q14344	Guanine nucleotide-binding protein subunit alpha-13	GNA13	0	0	0	0	0	0	0	0	0	0	324584	325085
Q14353	Q14353	Guanidinoacetate N-methyltransferase	GAMT	1.23241e+06	390204	871834	289439	0	0	239058	354717	414249	632995	307300	307951
Q14376	Q14376	UDP-glucose 4-epimerase	GALE	969452	387103	642046	899430	344610	595793	383910	382338	0	681741	568516	743840
Q14444	Q14444	Caprin-1	CAPRIN1	5.53785e+06	5.61597e+06	8.11081e+06	8.04815e+06	5.65799e+06	4.22706e+06	5.91817e+06	3.80242e+06	4.56705e+06	2.24021e+06	3.23411e+06	2.74176e+06
Q14498;Q86U06	Q14498	RNA-binding protein 39	RBM39	3.4604e+06	2.28868e+06	2.47552e+06	2.3094e+06	2.90976e+06	2.72102e+06	3.13015e+06	3.53342e+06	2.98778e+06	2.48471e+06	2.42642e+06	2.18933e+06
Q14517	Q14517	Protocadherin Fat 1;Protocadherin Fat 1, nuclear form	FAT1	183340	364697	210826	0	0	132222	0	0	0	1.0036e+06	120927	356066
Q14558	Q14558	Phosphoribosyl pyrophosphate synthase-associated protein 1	PRPSAP1	209067	838644	0	0	0	292925	410073	0	508433	439911	0	318505
Q14566	Q14566	DNA replication licensing factor MCM6	MCM6	9.08012e+06	6.50303e+06	6.72798e+06	5.69004e+06	2.99036e+06	7.82069e+06	4.47419e+06	5.26447e+06	5.06017e+06	7.2566e+06	4.1489e+06	4.30751e+06
Q14651	Q14651	Plastin-1	PLS1	841738	1.17079e+06	834803	1.24007e+06	1.83079e+06	871444	1.64084e+06	1.86866e+06	1.5636e+06	3.32558e+06	1.3099e+06	2.55714e+06
O43707;P35609;Q08043;Q9H254	O43707	Alpha-actinin-4	ACTN4	1.76578e+08	1.90439e+08	2.13425e+08	2.40557e+08	2.25504e+08	2.21885e+08	1.77362e+08	1.85043e+08	1.73229e+08	2.13689e+08	2.11398e+08	2.07869e+08
Q14653	Q14653	Interferon regulatory factor 3	IRF3	265697	333793	0	0	0	0	0	0	0	488793	0	0
Q14677	Q14677	Clathrin interactor 1	CLINT1	231556	221746	290603	215379	382490	0	0	0	0	429273	0	0
Q14683	Q14683	Structural maintenance of chromosomes protein 1A	SMC1A	451460	742938	797537	0	522617	637424	436438	0	429126	677208	682808	320578
Q14690	Q14690	Protein RRP5 homolog	PDCD11	120811	158053	0	0	0	0	0	0	0	65701.5	65568.2	71054.6
Q14692	Q14692	Ribosome biogenesis protein BMS1 homolog	BMS1	252142	0	0	0	0	332847	456285	415475	331808	0	0	0
Q14694	Q14694	Ubiquitin carboxyl-terminal hydrolase 10	USP10	544642	238193	949262	762468	639986	943739	381744	226621	227231	99871	134533	84438.5
Q14696	Q14696	LDLR chaperone MESD	MESDC2	424265	0	509196	0	0	554272	0	926513	577661	0	0	304484
Q14697	Q14697	Neutral alpha-glucosidase AB	GANAB	2.43342e+07	2.73696e+07	2.34485e+07	2.42688e+07	2.74712e+07	1.88272e+07	1.44136e+07	1.05436e+07	1.27127e+07	2.64325e+07	2.06174e+07	2.33675e+07
Q14739	Q14739	Lamin-B receptor	LBR	179607	0	0	0	0	0	186338	0	0	0	0	0
Q14764	Q14764	Major vault protein	MVP	207219	0	0	3.69577e+06	3.07257e+06	1.16569e+06	0	432258	947757	0	338288	0
O43747	O43747	AP-1 complex subunit gamma-1	AP1G1	314665	0	0	0	184271	0	0	116254	107723	0	0	128605
Q14839;Q8TDI0;Q12873	Q14839	Chromodomain-helicase-DNA-binding protein 4	CHD4	696645	627965	607630	2.74438e+06	579263	703238	993448	970283	754905	686628	0	0
Q14847	Q14847	LIM and SH3 domain protein 1	LASP1	2.25657e+07	1.58433e+07	1.6855e+07	7.24458e+06	8.8663e+06	1.7152e+07	4.69886e+06	8.65501e+06	6.47107e+06	1.01019e+07	1.19461e+07	1.55992e+07
Q14914	Q14914	Prostaglandin reductase 1	PTGR1	674981	861446	730200	1.09473e+06	1.0548e+06	1.12342e+06	4.57504e+06	4.77286e+06	1.31078e+06	1.76058e+06	2.28584e+06	3.46589e+06
Q14974	Q14974	Importin subunit beta-1	KPNB1	1.84717e+07	1.21632e+07	1.97337e+07	1.39778e+07	1.33258e+07	1.03834e+07	9.81188e+06	1.61769e+07	1.48807e+07	9.4596e+06	1.24941e+07	1.32806e+07
Q14978	Q14978	Nucleolar and coiled-body phosphoprotein 1	NOLC1	656929	1.48036e+06	830184	1.08617e+06	0	747411	2.52064e+06	1.06693e+06	0	1.08808e+06	975397	594501
Q14980	Q14980	Nuclear mitotic apparatus protein 1	NUMA1	4.97944e+06	3.53897e+06	4.92356e+06	1.60571e+06	3.16338e+06	3.85022e+06	5.05983e+06	5.66124e+06	5.82994e+06	2.54946e+06	2.48764e+06	3.92672e+06
Q15003	Q15003	Condensin complex subunit 2	NCAPH	312456	322521	476753	0	0	0	0	0	0	0	0	0
Q15005	Q15005	Signal peptidase complex subunit 2	SPCS2	461031	700839	536112	749950	959396	787762	900350	1.16459e+06	1.02254e+06	493909	729241	826596
Q15006	Q15006	ER membrane protein complex subunit 2	EMC2	204936	539190	0	0	0	0	0	0	754470	186825	0	0
Q15007	Q15007	Pre-mRNA-splicing regulator WTAP	WTAP	0	0	270334	0	0	0	0	0	0	297853	283125	239084
O43765	O43765	Small glutamine-rich tetratricopeptide repeat-containing protein alpha	SGTA	1.27249e+06	2.43673e+06	2.75979e+06	4.31737e+06	2.80185e+06	1.61686e+06	0	566260	478602	3.23268e+06	3.28782e+06	2.05255e+06
Q15008	Q15008	26S proteasome non-ATPase regulatory subunit 6	PSMD6	1.25829e+06	2.40344e+06	1.34924e+06	4.43066e+06	881269	3.03235e+06	2.8392e+06	1.25211e+06	2.36547e+06	1.20241e+06	3.46414e+06	3.52538e+06
Q15019	Q15019	Septin-2	SEPT2	9.15417e+06	6.8037e+06	8.2071e+06	8.4466e+06	5.58999e+06	6.72339e+06	5.94507e+06	4.94693e+06	3.48623e+06	7.14121e+06	4.93869e+06	4.98055e+06
Q15020	Q15020	Squamous cell carcinoma antigen recognized by T-cells 3	SART3	965719	565921	82885.3	0	0	136394	0	0	0	413354	568058	583894
Q15021	Q15021	Condensin complex subunit 1	NCAPD2	441669	734752	274022	0	347129	649137	605106	0	242305	440106	492671	0
Q15024	Q15024	Exosome complex component RRP42	EXOSC7	532213	625692	667427	269131	776818	0	957845	871622	245363	483842	260256	968189
Q15029	Q15029	116 kDa U5 small nuclear ribonucleoprotein component	EFTUD2	4.1161e+06	3.71841e+06	4.19938e+06	3.02185e+06	2.91248e+06	3.83009e+06	4.7178e+06	5.45247e+06	3.74525e+06	4.73969e+06	4.19613e+06	5.81051e+06
Q15043	Q15043	Zinc transporter ZIP14	SLC39A14	0	0	0	2.28657e+06	0	0	0	0	0	0	0	2.1549e+06
Q15046	Q15046	Lysine--tRNA ligase	KARS	3.11691e+06	3.0254e+06	3.90611e+06	5.8662e+06	5.89127e+06	4.20693e+06	3.02508e+06	6.53178e+06	3.76169e+06	4.28826e+06	4.16014e+06	3.89391e+06
Q15050	Q15050	Ribosome biogenesis regulatory protein homolog	RRS1	905258	0	1.65833e+06	534257	1.20986e+06	0	306487	1.12326e+06	700685	619690	631488	707421
Q15056	Q15056	Eukaryotic translation initiation factor 4H	EIF4H	6.26025e+06	6.28588e+06	7.04521e+06	3.82817e+06	5.6134e+06	4.8168e+06	7.95554e+06	4.88563e+06	7.4325e+06	5.15256e+06	6.56781e+06	3.13619e+06
P62308;A8MWD9	P62308;A8MWD9	Small nuclear ribonucleoprotein G;Putative small nuclear ribonucleoprotein G-like protein 15	SNRPG;SNRPGP15	2.755e+06	512520	744652	1.01949e+06	0	293837	0	433019	0	0	0	0
O43776	O43776	Asparagine--tRNA ligase, cytoplasmic	NARS	1.14514e+07	1.05366e+07	5.60671e+06	7.74291e+06	7.30955e+06	5.6016e+06	1.10104e+07	1.08525e+07	5.72383e+06	6.70438e+06	8.1673e+06	6.90773e+06
Q15061	Q15061	WD repeat-containing protein 43	WDR43	0	0	0	0	0	0	0	0	0	0	0	561928
Q15075	Q15075	Early endosome antigen 1	EEA1	127696	0	209761	228819	393196	0	0	0	0	322479	128094	0
Q15084	Q15084	Protein disulfide-isomerase A6	PDIA6	5.19442e+07	5.67449e+07	5.65533e+07	4.55841e+07	4.9334e+07	4.15164e+07	2.69201e+07	4.37482e+07	2.81789e+07	4.69877e+07	4.88816e+07	5.60834e+07
Q15102	Q15102	Platelet-activating factor acetylhydrolase IB subunit gamma	PAFAH1B3	976306	789317	1.20081e+06	371793	0	678640	745363	1.30201e+06	1.20869e+06	1.79861e+06	2.07653e+06	2.32491e+06
Q15121	Q15121	Astrocytic phosphoprotein PEA-15	PEA15	0	1.21343e+06	0	0	0	0	0	0	0	0	0	0
Q15125	Q15125	3-beta-hydroxysteroid-Delta(8),Delta(7)-isomerase	EBP	0	0	0	0	0	0	0	0	0	0	0	0
Q15126	Q15126	Phosphomevalonate kinase	PMVK	169382	347854	0	0	0	0	0	407084	285195	292642	0	0
Q15149	Q15149	Plectin	PLEC	4.95521e+07	5.16867e+07	4.62144e+07	9.998e+07	9.21864e+07	9.00923e+07	6.78448e+07	5.78755e+07	6.51253e+07	5.57303e+07	6.277e+07	5.95163e+07
Q15165	Q15165	Serum paraoxonase/arylesterase 2	PON2	432300	0	265480	0	207215	270207	0	0	0	293249	287572	295871
Q15181	Q15181	Inorganic pyrophosphatase	PPA1	2.24384e+07	2.51e+07	2.68158e+07	1.82772e+07	1.71581e+07	1.69227e+07	1.75538e+07	2.8083e+07	1.87257e+07	2.67498e+07	2.74889e+07	2.65089e+07
O43795;Q9UBC5	O43795	Unconventional myosin-Ib	MYO1B	4.06764e+06	496620	1.37696e+06	1.59601e+06	1.24833e+06	1.80621e+06	2.87547e+06	4.81604e+06	1.53835e+06	753683	2.33686e+06	2.91634e+06
Q15185	Q15185	Prostaglandin E synthase 3	PTGES3	1.05696e+07	1.83827e+07	1.92976e+07	1.79034e+07	2.39589e+07	9.19485e+06	1.94348e+07	1.26273e+07	2.1218e+07	2.4243e+07	2.30692e+07	1.93602e+07
Q15233	Q15233	Non-POU domain-containing octamer-binding protein	NONO	1.54805e+07	1.59817e+07	1.56728e+07	9.36631e+06	1.26714e+07	1.29796e+07	3.88725e+06	8.04499e+06	3.35389e+06	9.37424e+06	9.44543e+06	1.40366e+07
Q15257	Q15257	Serine/threonine-protein phosphatase 2A activator	PPP2R4	1.93872e+06	1.93586e+06	1.92084e+06	1.23922e+06	1.53165e+06	2.47387e+06	2.59016e+06	1.64674e+06	1.09975e+06	2.11581e+06	1.2956e+06	1.89028e+06
Q15269	Q15269	Periodic tryptophan protein 2 homolog	PWP2	167026	112769	78688.9	0	117522	122902	160991	162442	130904	78005.8	90617.5	81349.5
Q15286	Q15286	Ras-related protein Rab-35	RAB35	56538.1	0	0	795892	0	665843	1.62975e+06	978042	714169	0	0	0
Q15287	Q15287	RNA-binding protein with serine-rich domain 1	RNPS1	1.93297e+06	1.50514e+06	1.19916e+06	2.14951e+06	2.16245e+06	2.0302e+06	1.77987e+06	2.18571e+06	2.01307e+06	2.60804e+06	1.48481e+06	2.79597e+06
Q15293	Q15293	Reticulocalbin-1	RCN1	6.32635e+06	7.01409e+06	6.46187e+06	6.679e+06	8.25065e+06	5.39205e+06	9.57885e+06	8.08407e+06	1.10051e+07	7.07174e+06	9.45704e+06	1.09109e+07
Q15363	Q15363	Transmembrane emp24 domain-containing protein 2	TMED2	1.28357e+06	905681	605077	1.27555e+06	696632	1.39638e+06	825234	1.725e+06	5.90895e+06	511147	963116	1.84996e+06
Q15365	Q15365	Poly(rC)-binding protein 1	PCBP1	3.42931e+07	3.79168e+07	3.58684e+07	3.50068e+07	4.0632e+07	4.28828e+07	4.881e+07	5.16262e+07	4.48085e+07	4.47677e+07	5.09186e+07	3.76037e+07
Q15366	Q15366	Poly(rC)-binding protein 2	PCBP2	1.6538e+07	1.9142e+07	1.6141e+07	1.92284e+07	1.75666e+07	1.89754e+07	1.73906e+07	2.08522e+07	3.08834e+07	1.71106e+07	2.06846e+07	1.7672e+07
O43809	O43809	Cleavage and polyadenylation specificity factor subunit 5	NUDT21	3.21653e+06	1.75109e+06	3.6959e+06	0	1.23514e+06	629321	3.21216e+06	5.06145e+06	3.55131e+06	286214	4.05628e+06	4.2935e+06
Q15369	Q15369	Transcription elongation factor B polypeptide 1	TCEB1	4.07369e+06	4.01172e+06	2.42095e+06	3.59703e+06	3.46933e+06	3.5895e+06	7.10908e+06	5.71016e+06	3.83634e+06	5.27643e+06	6.24706e+06	6.84042e+06
Q15370	Q15370	Transcription elongation factor B polypeptide 2	TCEB2	0	499477	0	0	0	0	0	0	0	0	0	0
Q15392	Q15392	Delta(24)-sterol reductase	DHCR24	0	0	0	0	272678	261862	0	0	0	372538	461115	354966
Q15393	Q15393	Splicing factor 3B subunit 3	SF3B3	6.93034e+06	7.62411e+06	7.31554e+06	8.02361e+06	6.63211e+06	6.40644e+06	3.58351e+06	5.68083e+06	4.702e+06	4.95563e+06	6.19513e+06	6.29413e+06
Q15404	Q15404	Ras suppressor protein 1	RSU1	0	0	183534	0	176347	0	0	0	0	65283.5	72997.4	78020
Q15417	Q15417	Calponin-3	CNN3	4.09211e+06	4.11486e+06	3.75775e+06	1.83618e+06	2.86942e+06	3.5771e+06	5.19231e+06	3.05703e+06	3.9541e+06	5.08362e+06	4.75943e+06	7.10546e+06
Q15418;Q15349;P51812	Q15418	Ribosomal protein S6 kinase alpha-1	RPS6KA1	0	0	212948	0	3.78984e+06	0	201057	0	0	0	720504	614749
Q15424	Q15424	Scaffold attachment factor B1	SAFB	1.13541e+06	3.49663e+06	1.29546e+06	1.56148e+06	1.17386e+06	1.43967e+06	1.20924e+06	2.32137e+06	1.63064e+06	1.7395e+06	2.08997e+06	1.83301e+06
Q15427	Q15427	Splicing factor 3B subunit 4	SF3B4	1.37101e+06	1.44357e+06	906124	1.1051e+06	1.4422e+06	1.18699e+06	879425	1.2484e+06	1.03437e+06	1.14236e+06	1.11482e+06	1.10822e+06
Q15428	Q15428	Splicing factor 3A subunit 2	SF3A2	885431	591809	1.07163e+06	0	0	0	450492	0	0	0	425716	316449
O43818	O43818	U3 small nucleolar RNA-interacting protein 2	RRP9	0	0	0	1.65688e+06	384175	337043	292020	0	940225	835633	0	465031
Q15435	Q15435	Protein phosphatase 1 regulatory subunit 7	PPP1R7	723081	0	525222	0	212381	0	0	0	0	444821	0	0
Q15436	Q15436	Protein transport protein Sec23A	SEC23A	622476	524795	524290	1.24264e+06	555135	501880	441788	490746	0	690572	1.22137e+06	836512
Q15437	Q15437	Protein transport protein Sec23B	SEC23B	2.23411e+06	1.45094e+06	2.54888e+06	4.15329e+06	3.09206e+06	1.56734e+06	3.35139e+06	2.0745e+06	1.81358e+06	5.40819e+06	4.62686e+06	2.01126e+06
Q15459	Q15459	Splicing factor 3A subunit 1	SF3A1	4.51228e+06	4.57994e+06	5.22607e+06	3.31453e+06	1.90543e+06	767891	3.09721e+06	2.89543e+06	515605	857710	5.42605e+06	2.45268e+06
Q15631	Q15631	Translin	TSN	4.58987e+06	4.0479e+06	4.10308e+06	4.70689e+06	4.98089e+06	5.44843e+06	6.73199e+06	6.00889e+06	8.42004e+06	4.09263e+06	6.06457e+06	5.40052e+06
Q15637	Q15637	Splicing factor 1	SF1	1.40033e+06	1.71605e+06	494391	795788	1.33301e+06	1.57014e+06	1.78359e+06	2.55256e+06	1.45324e+06	487333	314009	1.69087e+06
Q15642	Q15642	Cdc42-interacting protein 4	TRIP10	229910	0	0	0	0	0	0	0	0	0	0	0
Q15645	Q15645	Pachytene checkpoint protein 2 homolog	TRIP13	664334	524415	723310	75697	0	0	0	0	371032	0	81581.4	0
Q15646	Q15646	2-5-oligoadenylate synthase-like protein	OASL	0	0	0	1.2667e+06	1.16654e+06	918939	970438	842617	0	1.09891e+06	1.10351e+06	1.44687e+06
Q15691	Q15691	Microtubule-associated protein RP/EB family member 1	MAPRE1	5.11811e+06	4.42222e+06	6.04811e+06	7.76716e+06	7.24836e+06	5.97049e+06	3.85421e+06	4.65366e+06	3.50691e+06	7.85121e+06	5.06925e+06	4.48792e+06
O43837	O43837	Isocitrate dehydrogenase [NAD] subunit beta, mitochondrial	IDH3B	477499	0	509595	561052	906885	0	0	0	0	1.09455e+06	857237	992348
Q15714;O75157	Q15714;O75157	TSC22 domain family protein 1;TSC22 domain family protein 2	TSC22D1;TSC22D2	453902	1.37676e+06	1.00422e+06	2.31359e+06	922119	2.10936e+06	1.34203e+06	1.74576e+06	1.44388e+06	1.10733e+06	1.09398e+06	1.39861e+06
Q15717	Q15717	ELAV-like protein 1	ELAVL1	5.55113e+06	6.78303e+06	6.4917e+06	6.18951e+06	7.07679e+06	6.27706e+06	4.4476e+06	4.05534e+06	4.57564e+06	6.108e+06	6.89162e+06	9.52803e+06
Q15738	Q15738	Sterol-4-alpha-carboxylate 3-dehydrogenase, decarboxylating	NSDHL	208498	171263	157910	0	300474	298111	466128	311297	363805	228107	175070	228904
Q15758	Q15758	Neutral amino acid transporter B(0)	SLC1A5	549470	0	0	0	0	0	0	0	136987	0	0	0
Q15773	Q15773	Myeloid leukemia factor 2	MLF2	564579	0	948323	0	0	493800	665382	768106	0	0	206193	0
Q15785	Q15785	Mitochondrial import receptor subunit TOM34	TOMM34	1.4573e+06	2.75254e+06	2.53768e+06	3.43229e+06	2.36713e+06	2.50367e+06	1.4194e+06	454753	1.27954e+06	1.21612e+06	1.72578e+06	2.5212e+06
Q15800	Q15800	Methylsterol monooxygenase 1	MSMO1	0	0	0	0	0	0	0	0	0	0	0	0
Q15813	Q15813	Tubulin-specific chaperone E	TBCE	0	0	0	0	0	422963	0	0	0	0	0	0
Q15819	Q15819	Ubiquitin-conjugating enzyme E2 variant 2	UBE2V2	2.8848e+06	2.8081e+06	1.96116e+06	3.27382e+06	1.5382e+06	2.57105e+06	2.65292e+06	0	0	1.70076e+06	2.86063e+06	457453
Q15833	Q15833	Syntaxin-binding protein 2	STXBP2	456436	329841	615905	744699	281325	466044	0	0	0	455307	496630	432884
O43852	O43852	Calumenin	CALU	6.95482e+06	5.83296e+06	5.72548e+06	1.08683e+06	3.70541e+06	4.97684e+06	4.6096e+06	3.08743e+06	1.95496e+06	8.99451e+06	8.72694e+06	1.21219e+07
Q15836;P63027	Q15836;P63027	Vesicle-associated membrane protein 3;Vesicle-associated membrane protein 2	VAMP3;VAMP2	3.221e+06	3.5021e+06	3.12141e+06	2.90285e+06	3.39869e+06	3.31451e+06	4.15413e+06	4.1721e+06	3.1409e+06	2.53569e+06	1.61483e+06	2.27047e+06
Q15843	Q15843	NEDD8	NEDD8	2.52301e+06	3.71401e+06	3.87651e+06	3.09747e+06	4.42736e+06	4.12466e+06	3.63771e+06	5.37606e+06	5.8812e+06	3.57843e+06	2.46223e+06	1.73409e+06
Q15847	Q15847	Adipogenesis regulatory factor	ADIRF	213595	252650	208634	658540	1.04535e+06	429709	274762	175112	0	290187	426474	391314
Q15907	Q15907	Ras-related protein Rab-11B	RAB11B	6.56562e+06	8.0771e+06	6.02705e+06	8.11578e+06	1.13769e+07	1.33688e+07	8.7744e+06	1.03749e+07	1.52757e+07	6.60724e+06	9.74663e+06	8.8964e+06
Q15942	Q15942	Zyxin	ZYX	3.41658e+06	3.91443e+06	4.90524e+06	2.70805e+06	3.36857e+06	6.57638e+06	2.28238e+06	3.79355e+06	3.05993e+06	4.52516e+06	3.7728e+06	1.67777e+06
Q16181	Q16181	Septin-7	SEPT7	2.63322e+06	2.57788e+06	3.75469e+06	1.52381e+06	2.56193e+06	3.31787e+06	877531	2.52351e+06	0	2.49719e+06	2.84249e+06	2.06108e+06
Q16186	Q16186	Proteasomal ubiquitin receptor ADRM1	ADRM1	2.19458e+06	2.34401e+06	2.65833e+06	3.14179e+06	2.3553e+06	1.83398e+06	1.68869e+06	1.48465e+06	2.6221e+06	2.19653e+06	3.9245e+06	1.46148e+06
Q16204	Q16204	Coiled-coil domain-containing protein 6	CCDC6	212102	0	0	0	0	0	0	0	0	0	355664	214720
Q16206;Q8TC92	Q16206;Q8TC92	Ecto-NOX disulfide-thiol exchanger 2;Hydroquinone [NADH] oxidase;Protein disulfide-thiol oxidoreductase;Ecto-NOX disulfide-thiol exchanger 1;Hydroquinone [NADH] oxidase;Protein disulfide-thiol oxidoreductase	ENOX2;ENOX1	1.77582e+06	0	0	0	0	0	0	0	0	0	0	0
Q16222	Q16222	UDP-N-acetylhexosamine pyrophosphorylase;UDP-N-acetylgalactosamine pyrophosphorylase;UDP-N-acetylglucosamine pyrophosphorylase	UAP1	1.38362e+06	1.46303e+06	1.84403e+06	2.09443e+06	1.21829e+06	1.40715e+06	0	1.73338e+06	1.6758e+06	1.31126e+06	1.72468e+06	1.9398e+06
O43865;Q96HN2	O43865;Q96HN2	Putative adenosylhomocysteinase 2;Putative adenosylhomocysteinase 3	AHCYL1;AHCYL2	515244	373377	0	231863	550276	380810	478026	321209	168396	512130	1.31778e+06	1.01585e+06
Q16401	Q16401	26S proteasome non-ATPase regulatory subunit 5	PSMD5	2.07335e+06	1.16775e+06	1.01142e+06	1.09578e+06	1.40441e+06	824651	1.11676e+06	2.69934e+06	1.04295e+06	1.45397e+06	1.73647e+06	1.84431e+06
Q16531	Q16531	DNA damage-binding protein 1	DDB1	4.4129e+06	3.40246e+06	569416	760318	1.7936e+06	778201	6.90638e+06	3.43011e+06	6.23936e+06	4.01768e+06	1.03955e+07	7.42338e+06
Q16543	Q16543	Hsp90 co-chaperone Cdc37;Hsp90 co-chaperone Cdc37, N-terminally processed	CDC37	1.55405e+07	8.86831e+06	1.33977e+07	1.1636e+07	1.30561e+07	1.23253e+07	1.5547e+07	1.45035e+07	1.04998e+07	1.11428e+07	1.80037e+07	8.9595e+06
Q16555;Q14195	Q16555	Dihydropyrimidinase-related protein 2	DPYSL2	3.23691e+07	4.66552e+07	3.51787e+07	3.16605e+07	3.32959e+07	3.13935e+07	2.85713e+07	3.9917e+07	2.53112e+07	2.7992e+07	3.21151e+07	2.9125e+07
Q16576	Q16576	Histone-binding protein RBBP7	RBBP7	5.94118e+06	7.1816e+06	3.65026e+06	2.20268e+06	6.69628e+06	4.06617e+06	4.76666e+06	5.13416e+06	8.8717e+06	2.86526e+06	1.87662e+06	2.56266e+06
Q16629	Q16629	Serine/arginine-rich splicing factor 7	SRSF7	8.39107e+06	1.00836e+07	5.33184e+06	1.03528e+07	9.83906e+06	7.40985e+06	1.07505e+07	5.29634e+06	4.86144e+06	6.2905e+06	5.65119e+06	4.04452e+06
Q16630	Q16630	Cleavage and polyadenylation specificity factor subunit 6	CPSF6	1.87924e+06	863726	1.6916e+06	1.47017e+06	1.57326e+06	666077	1.88645e+06	1.17657e+06	2.68337e+06	981166	742621	825034
Q16643	Q16643	Drebrin	DBN1	3.49014e+06	2.90508e+06	2.1622e+06	3.16748e+06	3.65741e+06	3.90785e+06	2.71972e+06	2.18152e+06	3.62989e+06	1.58202e+06	3.2434e+06	2.33357e+06
Q16658	Q16658	Fascin	FSCN1	5.35389e+06	8.391e+06	5.51465e+06	5.51255e+06	9.31736e+06	7.23983e+06	4.26757e+06	4.68982e+06	1.04869e+07	6.68848e+06	9.9452e+06	7.95285e+06
Q16698	Q16698	2,4-dienoyl-CoA reductase, mitochondrial	DECR1	286393	423023	530037	0	242628	410142	493591	0	747755	669908	1.0701e+06	0
O43920	O43920	NADH dehydrogenase [ubiquinone] iron-sulfur protein 5	NDUFS5	219433	547840	0	733770	130161	681768	0	0	0	108572	0	838796
Q16718	Q16718	NADH dehydrogenase [ubiquinone] 1 alpha subcomplex subunit 5	NDUFA5	440751	417004	323532	511837	319486	314512	448548	0	0	186867	236179	165217
Q16740	Q16740	ATP-dependent Clp protease proteolytic subunit, mitochondrial	CLPP	503678	0	0	0	0	0	0	0	0	377795	0	209245
Q16762	Q16762	Thiosulfate sulfurtransferase	TST	856670	1.01064e+06	1.40459e+06	2.59048e+06	1.89581e+06	1.01097e+06	2.09389e+06	1.87763e+06	1.85995e+06	2.06453e+06	2.4706e+06	946974
Q16763	Q16763	Ubiquitin-conjugating enzyme E2 S	UBE2S	0	0	342392	0	0	0	0	0	0	215037	106881	0
Q16774	Q16774	Guanylate kinase	GUK1	219464	358632	219595	0	511127	387041	0	0	0	324221	0	300607
Q16777;Q6FI13	Q16777;Q6FI13	Histone H2A type 2-C;Histone H2A type 2-A	HIST2H2AC;HIST2H2AA3	2.16802e+06	4.43188e+06	3.83016e+06	4.15786e+06	4.26617e+06	4.0756e+06	4.06265e+06	4.35085e+06	4.5554e+06	1.34423e+06	2.14416e+06	1.86204e+06
Q16795	Q16795	NADH dehydrogenase [ubiquinone] 1 alpha subcomplex subunit 9, mitochondrial	NDUFA9	0	0	0	0	0	0	0	0	0	64235.6	0	0
Q16822;P35558	Q16822	Phosphoenolpyruvate carboxykinase [GTP], mitochondrial	PCK2	1.36624e+06	655828	903228	0	368720	452809	861220	596552	401537	614450	737978	511836
Q16836	Q16836	Hydroxyacyl-coenzyme A dehydrogenase, mitochondrial	HADH	189717	0	76074.1	0	0	0	279135	87747.9	0	0	75642.9	143540
Q16850	Q16850	Lanosterol 14-alpha demethylase	CYP51A1	0	0	0	0	0	0	0	0	0	0	0	0
O60216	O60216	Double-strand-break repair protein rad21 homolog	RAD21	0	636188	0	0	669185	574510	0	0	801932	0	530801	589838
Q16851	Q16851	UTP--glucose-1-phosphate uridylyltransferase	UGP2	572890	2.05177e+06	1.5831e+06	737033	1.74679e+06	591512	0	762093	1.05857e+06	1.25739e+06	801334	1.43401e+06
Q16881;Q9NNW7	Q16881	Thioredoxin reductase 1, cytoplasmic	TXNRD1	9.20068e+07	8.16298e+07	9.29298e+07	7.86105e+07	5.76556e+07	6.40044e+07	8.0714e+07	8.66018e+07	8.28716e+07	6.98579e+07	6.25072e+07	7.93121e+07
Q16891	Q16891	MICOS complex subunit MIC60	IMMT	2.62037e+06	1.42784e+06	915598	2.45684e+06	2.05641e+06	4.46632e+06	2.6099e+06	5.34263e+06	1.4466e+06	2.32722e+06	2.7495e+06	1.6916e+06
Q1KMD3	Q1KMD3	Heterogeneous nuclear ribonucleoprotein U-like protein 2	HNRNPUL2	5.81108e+06	8.29143e+06	4.92262e+06	6.53128e+06	7.35329e+06	6.99736e+06	5.92986e+06	6.358e+06	3.45217e+06	5.71291e+06	6.92889e+06	5.26085e+06
Q27J81	Q27J81	Inverted formin-2	INF2	978325	550431	1.03843e+06	1.30266e+06	616326	355191	2.99415e+06	455113	783430	3.65203e+06	2.14398e+06	886635
Q29RF7	Q29RF7	Sister chromatid cohesion protein PDS5 homolog A	PDS5A	54904.2	0	0	274048	0	0	151823	304387	329936	0	257477	0
Q2NL82	Q2NL82	Pre-rRNA-processing protein TSR1 homolog	TSR1	1.0446e+06	1.44775e+06	601609	1.27355e+06	988672	1.41432e+06	820892	1.07034e+06	633263	647242	85705.4	922934
Q2TAL8	Q2TAL8	Glutamine-rich protein 1	QRICH1	0	0	0	0	0	0	0	0	0	328596	494785	0
Q2TAY7	Q2TAY7	WD40 repeat-containing protein SMU1;WD40 repeat-containing protein SMU1, N-terminally processed	SMU1	1.25444e+06	1.69637e+06	1.37774e+06	1.19584e+06	995395	1.03179e+06	418365	660439	385974	1.40334e+06	1.2835e+06	655375
Q32MZ4;Q9Y608	Q32MZ4	Leucine-rich repeat flightless-interacting protein 1	LRRFIP1	2.42308e+06	1.22855e+06	2.26703e+06	1.47464e+06	595118	510825	665633	418467	3.3688e+06	1.54958e+06	2.20061e+06	2.94381e+06
O60218;C9JRZ8	O60218;C9JRZ8	Aldo-keto reductase family 1 member B10;Aldo-keto reductase family 1 member B15	AKR1B10;AKR1B15	8.73253e+06	8.52401e+06	6.14018e+06	1.84903e+07	1.98628e+07	2.23351e+07	2.19352e+07	2.77682e+07	2.58477e+07	3.6044e+07	2.34144e+07	2.60275e+07
Q3MHD2	Q3MHD2	Protein LSM12 homolog	LSM12	1.03609e+06	339744	1.63962e+06	1.32853e+06	1.72441e+06	1.59978e+06	1.7444e+06	2.05452e+06	2.24576e+06	1.46262e+06	1.24501e+06	956590
Q3YEC7	Q3YEC7	Rab-like protein 6	RABL6	0	0	0	0	0	0	0	181973	0	0	0	0
Q3ZCM7	Q3ZCM7	Tubulin beta-8 chain	TUBB8	2.93455e+07	1.27613e+07	1.01244e+07	7.62363e+06	6.20088e+06	5.93485e+06	5.62632e+06	7.81702e+06	6.23414e+06	4.0855e+06	5.53847e+06	3.82377e+06
Q3ZCQ8	Q3ZCQ8	Mitochondrial import inner membrane translocase subunit TIM50	TIMM50	780421	368801	338329	505940	238423	252862	0	0	0	121495	167055	0
Q9BRT8;Q8IUF1;Q5RIA9;Q5JTY5;Q4V339	Q9BRT8;Q8IUF1;Q5RIA9;Q5JTY5;Q4V339	COBW domain-containing protein 1;COBW domain-containing protein 2;COBW domain-containing protein 5;COBW domain-containing protein 3;COBW domain-containing protein 6	CBWD1;CBWD2;CBWD5;CBWD3;CBWD6	0	0	91324.9	0	0	0	0	0	0	68315.4	0	0
Q4VC31	Q4VC31	Coiled-coil domain-containing protein 58	CCDC58	0	0	0	0	0	0	0	0	0	260810	238073	217978
Q52LJ0	Q52LJ0	Protein FAM98B	FAM98B	1.13633e+06	1.01786e+06	482311	1.17273e+06	890120	1.91914e+06	796582	1.79001e+06	883208	1.91523e+06	1.89403e+06	1.67471e+06
Q53F19	Q53F19	Uncharacterized protein C17orf85	C17orf85	240117	167736	280026	0	0	286850	474419	442930	446028	0	140368	0
Q9P0S3;Q53FV1	Q9P0S3;Q53FV1	ORM1-like protein 1;ORM1-like protein 2	ORMDL1;ORMDL2	0	0	0	0	0	0	0	0	0	0	0	428761
Q53GQ0	Q53GQ0	Very-long-chain 3-oxoacyl-CoA reductase	HSD17B12	0	0	0	120659	107318	0	117993	100660	81165.1	0	91136.8	0
D6RCP7;D6RA61;C9JPN9;Q7RTZ2;Q0WX57;D6RJB6;D6RBQ6;D6R9N7;D6R901;C9JVI0;C9JLJ4;C9JJH3;A8MUK1;A6NCW0;C9J2P7	D6RCP7;D6RA61;C9JPN9;Q7RTZ2;Q0WX57;D6RJB6;D6RBQ6;D6R9N7;D6R901;C9JVI0;C9JLJ4;C9JJH3;A8MUK1;A6NCW0;C9J2P7	Ubiquitin carboxyl-terminal hydrolase 17-like protein 19;Ubiquitin carboxyl-terminal hydrolase 17-like protein 22;Ubiquitin carboxyl-terminal hydrolase 17-like protein 12;Ubiquitin carboxyl-terminal hydrolase 17-like protein 1;Ubiquitin carboxyl-terminal hydrolase 17-like protein 24;Ubiquitin carboxyl-terminal hydrolase 17-like protein 20;Ubiquitin carboxyl-terminal hydrolase 17-like protein 17;U…	USP17L19;USP17L22;USP17L12;USP17L1;USP17L24;USP17L20;USP17L17;USP17L18;USP17L21;USP17L11;USP17L13;USP17L10;USP17L5;USP17L3;USP17L15	0	0	0	0	0	0	0	0	0	0	0	0
O60232	O60232	Sjoegren syndrome/scleroderma autoantigen 1	SSSCA1	285787	449207	404554	0	0	0	450583	0	0	315185	0	550233
Q53GS9	Q53GS9	U4/U6.U5 tri-snRNP-associated protein 2	USP39	262092	195129	137524	0	251921	242544	403001	328441	0	129260	438608	129609
Q53H12	Q53H12	Acylglycerol kinase, mitochondrial	AGK	117678	0	193493	579353	179471	0	0	0	0	0	121220	0
Q562R1	Q562R1	Beta-actin-like protein 2	ACTBL2	0	0	0	0	0	0	0	0	1.64413e+08	0	0	0
Q56VL3	Q56VL3	OCIA domain-containing protein 2	OCIAD2	0	0	0	0	230602	225543	248065	0	1.25582e+06	0	0	0
Q58FF6	Q58FF6	Putative heat shock protein HSP 90-beta 4	HSP90AB4P	1.28993e+06	2.55728e+06	1.02614e+06	950205	1.25795e+06	856080	0	0	0	0	478522	1.76792e+06
Q58FF8	Q58FF8	Putative heat shock protein HSP 90-beta 2	HSP90AB2P	1.86015e+07	1.19139e+07	1.12964e+07	1.08189e+07	1.20118e+07	1.25702e+07	2.64718e+07	2.02246e+07	8.68461e+06	8.18443e+06	7.59728e+06	1.12661e+07
Q5BKZ1	Q5BKZ1	DBIRD complex subunit ZNF326	ZNF326	417834	1.15695e+06	846233	987434	857524	265075	552315	464626	303283	1.36778e+06	1.19449e+06	1.70812e+06
Q5H9R7	Q5H9R7	Serine/threonine-protein phosphatase 6 regulatory subunit 3	PPP6R3	258647	794789	244146	300168	817950	752620	0	391860	0	0	350605	298546
Q5JRA6	Q5JRA6	Melanoma inhibitory activity protein 3	MIA3	0	0	0	0	0	0	0	0	0	0	0	0
Q5JTH9	Q5JTH9	RRP12-like protein	RRP12	174284	0	0	0	287427	0	0	0	0	117862	0	682961
O60256	O60256	Phosphoribosyl pyrophosphate synthase-associated protein 2	PRPSAP2	0	323479	0	354301	0	0	0	0	0	119770	0	0
Q5JTJ3	Q5JTJ3	Cytochrome c oxidase assembly factor 6 homolog	COA6	0	0	0	779741	782597	570821	1.0945e+06	1.064e+06	0	566740	715739	907970
Q5JTV8	Q5JTV8	Torsin-1A-interacting protein 1	TOR1AIP1	273187	160067	451575	0	0	324721	363620	574837	386540	0	0	0
Q5QJE6	Q5QJE6	Deoxynucleotidyltransferase terminal-interacting protein 2	DNTTIP2	290536	124109	360923	212782	511697	263281	501973	0	606295	0	133403	118454
Q5RI15	Q5RI15	Cytochrome c oxidase protein 20 homolog	COX20	0	0	0	0	433281	0	431643	366695	376223	167615	0	322255
Q5RKV6	Q5RKV6	Exosome complex component MTR3	EXOSC6	228998	170252	171705	433231	159394	157802	263388	236806	216664	92023.3	124538	85808.8
Q5T280	Q5T280	Putative methyltransferase C9orf114	C9orf114	184619	123760	128293	0	0	423992	0	686997	0	0	0	0
Q5T3I0	Q5T3I0	G patch domain-containing protein 4	GPATCH4	0	167280	0	169674	187743	326522	244821	300245	292389	0	0	0
Q5T4S7	Q5T4S7	E3 ubiquitin-protein ligase UBR4	UBR4	616785	609032	871051	0	771593	648825	1.31795e+06	1.4638e+06	1.27497e+06	1.25592e+06	886258	923475
Q5T6F2	Q5T6F2	Ubiquitin-associated protein 2	UBAP2	0	0	0	0	0	0	0	0	0	0	238586	0
Q5T6V5	Q5T6V5	UPF0553 protein C9orf64	C9orf64	563288	748540	474334	708326	356950	555590	156417	131624	163281	0	477507	564176
O60264	O60264	SWI/SNF-related matrix-associated actin-dependent regulator of chromatin subfamily A member 5	SMARCA5	1.26196e+06	866538	627820	563744	0	547394	650905	447238	553261	650657	0	0
Q5T8D3	Q5T8D3	Acyl-CoA-binding domain-containing protein 5	ACBD5	0	0	0	0	0	0	0	0	0	344585	0	0
Q5T8P6	Q5T8P6	RNA-binding protein 26	RBM26	0	0	0	0	0	0	0	0	0	0	0	0
Q5TFE4	Q5TFE4	5-nucleotidase domain-containing protein 1	NT5DC1	482480	0	0	245284	351869	0	391617	0	0	0	0	73440.5
Q5UCC4	Q5UCC4	ER membrane protein complex subunit 10	EMC10	0	0	0	0	0	0	0	0	0	0	0	0
Q5VV41	Q5VV41	Rho guanine nucleotide exchange factor 16	ARHGEF16	0	0	99036.4	0	0	0	155964	0	0	0	0	374643
Q5VYK3	Q5VYK3	Proteasome-associated protein ECM29 homolog	ECM29	729506	168390	689881	0	402413	607078	920609	550111	529905	335019	198788	586466
Q5XG92	Q5XG92	Carboxylesterase 4A	CES4A	0	0	0	0	0	0	0	0	0	0	0	0
Q63HN8	Q63HN8	E3 ubiquitin-protein ligase RNF213	RNF213	0	0	176324	264451	0	0	126768	170287	0	0	303604	0
Q658Y4	Q658Y4	Protein FAM91A1	FAM91A1	0	0	0	0	0	0	0	0	0	0	401968	0
Q66K74	Q66K74	Microtubule-associated protein 1S;MAP1S heavy chain;MAP1S light chain	MAP1S	132426	0	153518	184018	201368	591613	0	0	192361	178248	107804	76463.5
O60271	O60271	C-Jun-amino-terminal kinase-interacting protein 4	SPAG9	708761	379290	856411	368321	440728	783629	742462	596815	188150	824742	487796	435793
Q68CZ2	Q68CZ2	Tensin-3	TNS3	0	0	0	0	0	0	0	0	0	0	0	0
Q6DD88	Q6DD88	Atlastin-3	ATL3	451369	321001	275908	884458	537382	797979	416068	676774	474945	750210	598777	0
Q6DKI1	Q6DKI1	60S ribosomal protein L7-like 1	RPL7L1	0	0	0	204649	0	0	156578	167120	0	0	0	0
Q6FI81	Q6FI81	Anamorsin	CIAPIN1	804042	400914	1.13567e+06	1.30742e+06	1.90934e+06	1.21951e+06	0	295401	332309	1.58549e+06	2.21088e+06	1.64718e+06
Q6IAA8	Q6IAA8	Ragulator complex protein LAMTOR1	LAMTOR1	0	0	292271	0	0	0	0	0	0	0	286308	0
Q6IBS0	Q6IBS0	Twinfilin-2	TWF2	1.10384e+06	2.45133e+06	1.46918e+06	1.12174e+06	1.24978e+06	1.50409e+06	455781	1.10669e+06	382524	406207	1.38559e+06	1.34519e+06
Q6IN85	Q6IN85	Serine/threonine-protein phosphatase 4 regulatory subunit 3A	SMEK1	0	0	0	0	0	0	0	0	0	0	0	0
Q6L8Q7	Q6L8Q7	2,5-phosphodiesterase 12	PDE12	708639	573628	497867	217719	991055	376864	173110	0	0	434060	522053	860432
Q6NUK1	Q6NUK1	Calcium-binding mitochondrial carrier protein SCaMC-1	SLC25A24	0	0	0	0	0	0	0	0	0	436562	426780	0
Q6NUQ4	Q6NUQ4	Transmembrane protein 214	TMEM214	0	0	0	0	0	0	0	0	0	544327	0	0
O60306	O60306	Intron-binding protein aquarius	AQR	105237	189839	432918	0	0	0	109188	0	0	0	0	483463
Q6P1M3	Q6P1M3	Lethal(2) giant larvae protein homolog 2	LLGL2	0	298625	0	467388	245198	0	0	0	0	0	0	0
Q6P2E9	Q6P2E9	Enhancer of mRNA-decapping protein 4	EDC4	0	0	0	0	0	0	0	0	0	361711	0	0
Q6P2Q9	Q6P2Q9	Pre-mRNA-processing-splicing factor 8	PRPF8	3.81986e+06	3.56549e+06	5.21472e+06	2.13667e+06	2.69291e+06	3.7188e+06	1.64849e+06	2.14253e+06	3.63359e+06	5.58292e+06	6.5281e+06	5.52811e+06
Q6P587	Q6P587	Acylpyruvase FAHD1, mitochondrial	FAHD1	258916	138961	435314	739610	193581	133119	247793	190550	0	576248	140124	78182.3
Q6P5R6	Q6P5R6	60S ribosomal protein L22-like 1	RPL22L1	7.23815e+06	975302	8.42084e+06	1.21753e+07	1.35922e+07	7.51053e+06	1.08976e+06	7.75123e+06	5.85029e+06	8.84085e+06	1.2876e+06	2.85787e+06
Q6P996;Q6P474	Q6P996;Q6P474	Pyridoxal-dependent decarboxylase domain-containing protein 1;Putative pyridoxal-dependent decarboxylase domain-containing protein 2	PDXDC1;PDXDC2P	403998	325630	510175	0	303955	268320	288131	0	0	0	275298	480615
Q6PD74	Q6PD74	Alpha- and gamma-adaptin-binding protein p34	AAGAB	0	0	404100	0	0	0	0	0	0	0	0	0
Q6PI48	Q6PI48	Aspartate--tRNA ligase, mitochondrial	DARS2	220663	0	0	0	0	0	0	0	0	336738	0	0
Q6PIU2	Q6PIU2	Neutral cholesterol ester hydrolase 1	NCEH1	484585	0	605359	1.28078e+06	87777.9	759187	0	871622	93619.9	0	440483	570648
Q6PJG6	Q6PJG6	BRCA1-associated ATM activator 1	BRAT1	0	226686	0	0	0	0	0	0	0	0	0	0
O60341	O60341	Lysine-specific histone demethylase 1A	KDM1A	0	76043.4	69673.1	0	0	0	0	0	0	84552.4	1.3534e+06	957551
Q6PJT7	Q6PJT7	Zinc finger CCCH domain-containing protein 14	ZC3H14	0	0	0	267209	0	0	627723	383624	0	166950	295222	220532
Q6PKG0	Q6PKG0	La-related protein 1	LARP1	269423	0	353932	1.22942e+06	0	0	0	0	0	0	0	503236
Q6RW13	Q6RW13	Type-1 angiotensin II receptor-associated protein	AGTRAP	0	0	383283	0	0	0	0	0	0	0	0	0
Q6S8J3;A5A3E0;P0CG38;P0CG39	Q6S8J3;A5A3E0;P0CG38	POTE ankyrin domain family member E;POTE ankyrin domain family member F;POTE ankyrin domain family member I	POTEE;POTEF;POTEI	0	0	0	0	0	0	0	0	0	0	0	0
Q6UB35	Q6UB35	Monofunctional C1-tetrahydrofolate synthase, mitochondrial	MTHFD1L	495655	554247	713015	722403	0	0	703393	848961	676187	636939	515411	575420
Q6UN15	Q6UN15	Pre-mRNA 3-end-processing factor FIP1	FIP1L1	306312	319770	1.12377e+06	0	419792	798680	704219	1.24772e+06	0	418011	725270	904785
Q6UW68	Q6UW68	Transmembrane protein 205	TMEM205	0	0	0	0	0	0	0	0	0	0	0	0
Q6XQN6	Q6XQN6	Nicotinate phosphoribosyltransferase	NAPRT	172007	1.05541e+06	423195	846572	514591	774153	302810	515521	714725	900687	752335	1.23629e+06
Q6Y7W6	Q6Y7W6	PERQ amino acid-rich with GYF domain-containing protein 2	GIGYF2	0	0	0	0	0	0	0	0	0	0	274974	554896
Q6YN16	Q6YN16	Hydroxysteroid dehydrogenase-like protein 2	HSDL2	798779	447725	210630	579962	1.26424e+06	933913	293954	355360	792431	929476	1.41138e+06	1.10233e+06
O60343	O60343	TBC1 domain family member 4	TBC1D4	0	347033	263421	526657	0	622793	423392	661170	457020	311558	619879	1.5592e+06
Q6YP21	Q6YP21	Kynurenine--oxoglutarate transaminase 3	CCBL2	313686	0	384997	348422	0	289205	403293	0	316528	1.15519e+06	804084	726232
Q6ZNB6	Q6ZNB6	NF-X1-type zinc finger protein NFXL1	NFXL1	2.41947e+06	3.65054e+06	4.89624e+06	2.76274e+06	3.95622e+06	3.50551e+06	3.13166e+06	2.75294e+06	3.64284e+06	2.91965e+06	2.68902e+06	3.09496e+06
Q70E73	Q70E73	Ras-associated and pleckstrin homology domains-containing protein 1	RAPH1	0	0	0	0	0	0	0	0	0	0	0	0
Q712K3	Q712K3	Ubiquitin-conjugating enzyme E2 R2	UBE2R2	345287	0	313073	383636	394669	0	0	0	0	0	359916	313619
Q71DI3	Q71DI3	Histone H3.2	HIST2H3A	718308	906897	1.42785e+06	3.42496e+06	1.56262e+06	0	2.61877e+06	2.39233e+06	1.10715e+06	0	0	0
Q71U36;P0DPH8;P0DPH7;Q6PEY2	Q71U36;P0DPH8;P0DPH7;Q6PEY2	Tubulin alpha-1A chain;Tubulin alpha-3E chain	TUBA1A;TUBA3E	0	0	0	0	0	0	0	0	0	0	0	0
Q71UM5	Q71UM5	40S ribosomal protein S27-like	RPS27L	0	0	0	0	0	0	0	0	0	0	329197	0
Q7KZ85	Q7KZ85	Transcription elongation factor SPT6	SUPT6H	252491	0	0	0	0	0	0	0	0	0	0	327405
Q7KZF4	Q7KZF4	Staphylococcal nuclease domain-containing protein 1	SND1	8.43146e+06	8.37124e+06	1.27659e+07	1.13145e+07	9.94374e+06	1.402e+07	8.88834e+06	8.91056e+06	7.05996e+06	1.36195e+07	8.02801e+06	8.08386e+06
Q7L014	Q7L014	Probable ATP-dependent RNA helicase DDX46	DDX46	2.04067e+06	156244	2.47035e+06	963940	1.36288e+06	1.17677e+06	0	1.4946e+06	520916	1.19835e+06	1.27697e+06	1.21249e+06
O60437	O60437	Periplakin	PPL	228980	0	0	363927	251938	369931	0	0	0	0	215821	435420
Q7L0Y3	Q7L0Y3	Mitochondrial ribonuclease P protein 1	TRMT10C	93487.7	0	0	0	0	0	0	0	0	0	0	0
Q7L1Q6	Q7L1Q6	Basic leucine zipper and W2 domain-containing protein 1	BZW1	267955	910925	891797	0	0	572186	0	0	1.3369e+06	1.53668e+06	704070	871790
Q7L2E3	Q7L2E3	Putative ATP-dependent RNA helicase DHX30	DHX30	0	276941	0	0	0	0	0	0	0	0	0	0
Q7L2H7	Q7L2H7	Eukaryotic translation initiation factor 3 subunit M	EIF3M	2.87127e+06	1.91617e+06	4.24901e+06	3.22883e+06	2.91665e+06	1.87328e+06	1.30808e+06	3.23704e+06	2.10297e+06	2.02774e+06	811843	2.28994e+06
Q7L4I2	Q7L4I2	Arginine/serine-rich coiled-coil protein 2	RSRC2	0	0	0	0	0	0	0	0	0	175810	0	366445
Q7L576	Q7L576	Cytoplasmic FMR1-interacting protein 1	CYFIP1	0	0	0	0	0	0	407706	1.35961e+06	0	175245	0	0
Q7RTV0	Q7RTV0	PHD finger-like domain-containing protein 5A	PHF5A	0	0	287918	0	0	0	0	0	0	317439	579868	1.33503e+06
Q7Z2W4	Q7Z2W4	Zinc finger CCCH-type antiviral protein 1	ZC3HAV1	1.03303e+06	1.03793e+06	1.26587e+06	2.2958e+06	2.49096e+06	3.03742e+06	1.43995e+06	515307	539646	3.25163e+06	3.61645e+06	4.45385e+06
Q7Z3B4	Q7Z3B4	Nucleoporin p54	NUP54	780421	868058	981909	929307	629901	737881	1.68103e+06	722757	1.40481e+06	690513	406624	443131
Q7Z406	Q7Z406	Myosin-14	MYH14	2.77489e+06	1.94186e+06	1.44155e+06	4.39775e+06	3.85988e+06	5.98671e+06	3.78852e+06	4.94713e+06	801116	3.72567e+06	3.95731e+06	2.38483e+06
O60487	O60487	Myelin protein zero-like protein 2	MPZL2	0	0	0	0	0	0	0	0	0	0	0	0
Q7Z417	Q7Z417	Nuclear fragile X mental retardation-interacting protein 2	NUFIP2	229855	0	519248	304515	363554	191899	578479	286025	0	793952	365012	339695
Q7Z460;O75122	Q7Z460;O75122	CLIP-associating protein 1;CLIP-associating protein 2	CLASP1;CLASP2	172711	0	0	0	0	0	0	0	0	0	1.66346e+06	0
Q7Z4T8	Q7Z4T8	Inactive polypeptide N-acetylgalactosaminyltransferase-like protein 5	GALNTL5	0	2.73612e+06	0	0	0	3.12906e+06	0	3.63274e+06	0	0	2.95527e+06	3.08684e+06
Q7Z4V5	Q7Z4V5	Hepatoma-derived growth factor-related protein 2	HDGFRP2	0	0	0	0	0	0	0	0	0	0	597078	765957
Q7Z4W1	Q7Z4W1	L-xylulose reductase	DCXR	0	0	0	0	0	0	0	0	0	0	0	243784
Q7Z5K2	Q7Z5K2	Wings apart-like protein homolog	WAPAL	0	0	0	0	0	0	0	0	0	0	0	0
Q7Z6Z7	Q7Z6Z7	E3 ubiquitin-protein ligase HUWE1	HUWE1	1.19477e+06	884475	543236	1.04679e+06	1.25854e+06	1.07897e+06	0	501447	0	943841	1.44156e+06	801175
Q7Z739	Q7Z739	YTH domain-containing family protein 3	YTHDF3	540854	0	148194	679552	753338	363762	205037	712055	706519	907929	0	504227
Q7Z7H5	Q7Z7H5	Transmembrane emp24 domain-containing protein 4	TMED4	496151	0	0	0	0	901235	882739	1.28105e+06	0	0	0	0
Q7Z7K6	Q7Z7K6	Centromere protein V	CENPV	0	0	180700	199503	405920	0	234636	355214	0	294768	0	0
O60488	O60488	Long-chain-fatty-acid--CoA ligase 4	ACSL4	1.735e+06	442937	298479	1.60875e+06	318686	520971	782971	881017	674195	140416	146704	1.04001e+06
Q86SQ7	Q86SQ7	Serologically defined colon cancer antigen 8	SDCCAG8	0	0	0	0	0	0	0	0	0	0	0	0
Q86SX6	Q86SX6	Glutaredoxin-related protein 5, mitochondrial	GLRX5	649157	751952	799651	987625	745202	604099	1.1356e+06	1.24558e+06	677798	615569	0	0
Q86U42	Q86U42	Polyadenylate-binding protein 2	PABPN1	2.49088e+06	2.06058e+06	3.19829e+06	1.63215e+06	1.0382e+06	2.31571e+06	2.92403e+06	4.04413e+06	0	989113	910513	928644
Q86UE4	Q86UE4	Protein LYRIC	MTDH	309604	434097	0	1.31921e+06	360814	273779	0	0	500346	1.28118e+06	780012	561081
Q86UP2	Q86UP2	Kinectin	KTN1	547647	987235	794249	371051	729023	341956	373180	1.17677e+06	0	1.11386e+06	1.18355e+06	520286
Q86UQ4	Q86UQ4	ATP-binding cassette sub-family A member 13	ABCA13	0	0	0	0	0	0	1.06175e+06	789265	0	0	504145	0
Q86V21	Q86V21	Acetoacetyl-CoA synthetase	AACS	0	270184	222022	0	0	0	0	0	0	0	0	0
Q86V81	Q86V81	THO complex subunit 4	ALYREF	8.10529e+06	4.30966e+06	6.37755e+06	8.73272e+06	6.21118e+06	7.48581e+06	1.42917e+07	1.01898e+07	1.02715e+07	4.28596e+06	3.73797e+06	3.89866e+06
Q86V85	Q86V85	Integral membrane protein GPR180	GPR180	0	0	0	0	0	0	0	0	0	0	0	0
Q86VM9	Q86VM9	Zinc finger CCCH domain-containing protein 18	ZC3H18	0	0	0	152819	0	0	0	247108	0	0	159937	158149
Q13765;E9PAV3;Q9BZK3	Q13765;E9PAV3	Nascent polypeptide-associated complex subunit alpha;Nascent polypeptide-associated complex subunit alpha, muscle-specific form	NACA	1.42964e+07	1.5759e+07	2.33671e+07	1.73289e+07	2.2616e+07	1.80169e+07	1.76969e+07	2.64329e+07	1.61072e+07	1.35506e+07	1.75669e+07	1.54862e+07
O60502	O60502	Protein O-GlcNAcase	MGEA5	0	0	0	0	0	987881	0	0	0	686392	623301	783506
Q86VP6	Q86VP6	Cullin-associated NEDD8-dissociated protein 1	CAND1	1.04289e+07	1.22346e+07	1.13042e+07	1.02957e+07	1.13965e+07	1.21717e+07	8.31077e+06	1.15864e+07	9.25957e+06	9.93058e+06	7.85999e+06	1.05822e+07
Q86W92;Q8ND30	Q86W92	Liprin-beta-1	PPFIBP1	532311	0	691564	0	678138	0	0	711919	422553	541813	420395	497070
Q86WV6	Q86WV6	Stimulator of interferon genes protein	TMEM173	0	0	0	220886	0	0	0	0	0	0	0	0
Q86X29	Q86X29	Lipolysis-stimulated lipoprotein receptor	LSR	328636	380529	681519	901798	303980	460873	880593	0	949705	407096	1.07321e+06	329346
Q86X55	Q86X55	Histone-arginine methyltransferase CARM1	CARM1	0	0	152383	0	0	0	0	0	0	0	614992	558118
Q86X76	Q86X76	Nitrilase homolog 1	NIT1	459361	0	0	494383	468447	128478	0	0	0	0	0	0
Q86XP3	Q86XP3	ATP-dependent RNA helicase DDX42	DDX42	692912	349496	656013	383445	300040	724740	329719	434305	0	730723	253646	366223
Q86Y56	Q86Y56	Dynein assembly factor 5, axonemal	DNAAF5	284043	50440.3	877236	0	0	0	77966.7	0	0	0	0	0
Q86Y82	Q86Y82	Syntaxin-12	STX12	269448	0	0	0	0	0	0	0	0	151832	555991	229529
Q86YP4;Q8WXI9	Q86YP4	Transcriptional repressor p66-alpha	GATAD2A	445457	440626	542712	310584	334627	303921	510647	774422	304557	233152	504237	0
O60506	O60506	Heterogeneous nuclear ribonucleoprotein Q	SYNCRIP	2.22432e+07	2.83972e+07	2.86493e+07	3.46016e+07	2.8867e+07	3.22935e+07	4.06255e+07	3.43791e+07	2.86828e+07	2.31262e+07	2.93425e+07	2.6679e+07
Q8IV48	Q8IV48	3-5 exoribonuclease 1	ERI1	0	627516	0	0	635288	532295	0	1.36487e+06	0	0	0	0
Q8IVD9	Q8IVD9	NudC domain-containing protein 3	NUDCD3	0	341986	163054	246673	0	0	0	0	0	196516	0	0
Q8IVT2	Q8IVT2	Mitotic interactor and substrate of PLK1	MISP	1.89093e+06	2.07533e+06	2.08454e+06	1.66392e+06	2.7404e+06	2.27929e+06	2.47299e+06	216105	1.89739e+06	1.61457e+06	2.42893e+06	1.57416e+06
Q8IWA0	Q8IWA0	WD repeat-containing protein 75	WDR75	237773	0	0	0	0	0	0	738399	210058	0	0	0
Q8IWB6	Q8IWB6	Inactive serine/threonine-protein kinase TEX14	TEX14	0	0	0	0	0	0	0	0	0	0	0	0
Q8IWE2	Q8IWE2	Protein NOXP20	FAM114A1	160062	0	219227	623346	0	251146	237255	217888	0	344379	0	0
Q8IWX8	Q8IWX8	Calcium homeostasis endoplasmic reticulum protein	CHERP	465156	0	448733	0	386796	0	513569	574457	637410	366674	348748	399842
Q8IX12	Q8IX12	Cell division cycle and apoptosis regulator protein 1	CCAR1	1.11228e+06	1.52794e+06	1.05331e+06	1.16264e+06	945268	461583	973622	642691	792311	426300	529952	582482
Q8IXB1	Q8IXB1	DnaJ homolog subfamily C member 10	DNAJC10	224157	567092	209660	0	280006	188701	223090	228561	206738	1.09738e+06	1.19791e+06	488415
Q8IXK0	Q8IXK0	Polyhomeotic-like protein 2	PHC2	0	0	345946	0	0	0	0	0	0	0	0	0
O60508	O60508	Pre-mRNA-processing factor 17	CDC40	267869	0	0	0	0	0	0	0	0	0	0	0
Q8IXT5	Q8IXT5	RNA-binding protein 12B	RBM12B	1.31092e+06	156860	181256	0	93539.6	0	0	0	0	0	0	0
Q8IY67	Q8IY67	Ribonucleoprotein PTB-binding 1	RAVER1	407308	0	434140	299845	647415	394895	535199	227498	772808	430686	522327	548610
Q8IY81	Q8IY81	pre-rRNA processing protein FTSJ3	FTSJ3	291656	163077	288082	436484	105505	483513	0	227138	907489	621220	1.01609e+06	1.10215e+06
Q8IYB3	Q8IYB3	Serine/arginine repetitive matrix protein 1	SRRM1	934999	856201	1.278e+06	483910	113582	146735	165313	118856	140905	1.23343e+06	1.32847e+06	489581
Q8IYB8	Q8IYB8	ATP-dependent RNA helicase SUPV3L1, mitochondrial	SUPV3L1	0	0	0	0	0	0	0	0	0	0	0	0
Q8IYT4	Q8IYT4	Katanin p60 ATPase-containing subunit A-like 2	KATNAL2	2.86497e+06	3.16274e+06	3.29545e+06	4.21284e+06	3.19844e+06	2.83449e+06	3.78379e+06	5.1865e+06	4.27244e+06	5.58698e+06	4.39249e+06	3.80713e+06
Q8IZL8	Q8IZL8	Proline-, glutamic acid- and leucine-rich protein 1	PELP1	592564	573529	822903	733979	406941	237740	382076	298520	0	286773	236307	418088
Q8IZW8	Q8IZW8	Tensin-4	TNS4	501671	0	0	0	656828	482148	0	0	0	0	0	0
Q8N163	Q8N163	Cell cycle and apoptosis regulator protein 2	CCAR2	3.1584e+06	2.78188e+06	1.79448e+06	2.87441e+06	1.98807e+06	2.27555e+06	838694	3.82065e+06	1.57709e+06	3.40088e+06	3.0251e+06	1.93878e+06
Q8N183	Q8N183	Mimitin, mitochondrial	NDUFAF2	0	0	0	218632	0	145956	0	0	0	156500	117408	75880.5
O60547	O60547	GDP-mannose 4,6 dehydratase	GMDS	493434	1.06187e+06	425770	618257	527136	488037	2.52447e+06	1.11001e+06	0	531122	0	466906
Q8N1F7	Q8N1F7	Nuclear pore complex protein Nup93	NUP93	3.16232e+06	4.29948e+06	2.30297e+06	3.07036e+06	1.5422e+06	2.72851e+06	2.68687e+06	3.27924e+06	2.23063e+06	3.10875e+06	3.05871e+06	3.01118e+06
Q8N1G4	Q8N1G4	Leucine-rich repeat-containing protein 47	LRRC47	259510	182991	555669	171101	1.05531e+06	1.44318e+06	1.8931e+06	272273	614272	126882	887907	1.11813e+06
Q8N2F6	Q8N2F6	Armadillo repeat-containing protein 10	ARMC10	0	0	0	0	0	0	0	0	0	0	0	0
Q8N4V1	Q8N4V1	Membrane magnesium transporter 1	MMGT1	0	0	0	0	0	0	0	0	0	0	0	0
Q8N543	Q8N543	Prolyl 3-hydroxylase OGFOD1	OGFOD1	381612	82283.5	401188	520217	0	0	156598	645498	0	0	345406	0
Q8N5G0	Q8N5G0	Small integral membrane protein 20	SMIM20	0	0	0	0	0	0	0	0	0	0	287750	0
Q8N5K1	Q8N5K1	CDGSH iron-sulfur domain-containing protein 2	CISD2	0	0	0	0	0	0	483597	614670	560117	0	0	280606
Q8N5M4	Q8N5M4	Tetratricopeptide repeat protein 9C	TTC9C	0	0	0	0	0	0	0	0	0	198871	0	0
Q8N5N7	Q8N5N7	39S ribosomal protein L50, mitochondrial	MRPL50	0	0	0	0	0	0	345657	0	0	165949	0	185332
Q8N684	Q8N684	Cleavage and polyadenylation specificity factor subunit 7	CPSF7	312266	289178	0	0	339120	0	0	0	0	440594	0	0
O60568	O60568	Procollagen-lysine,2-oxoglutarate 5-dioxygenase 3	PLOD3	0	278188	0	0	0	0	0	0	0	270353	622751	397336
Q8N6T3	Q8N6T3	ADP-ribosylation factor GTPase-activating protein 1	ARFGAP1	248758	417232	373700	363204	546335	349584	403636	622584	0	450673	0	0
Q8N766	Q8N766	ER membrane protein complex subunit 1	EMC1	0	240056	0	131274	494302	167231	0	737347	124678	0	0	90664.8
Q8N7H5	Q8N7H5	RNA polymerase II-associated factor 1 homolog	PAF1	233624	0	327689	0	280431	242607	0	420719	570598	441071	0	249415
Q8NBF2	Q8NBF2	NHL repeat-containing protein 2	NHLRC2	0	0	0	0	0	0	0	0	0	0	302895	0
Q8NBJ5	Q8NBJ5	Procollagen galactosyltransferase 1	COLGALT1	1.17176e+06	0	1.51451e+06	0	0	0	0	0	0	1.7226e+06	0	0
Q8NBJ7	Q8NBJ7	Sulfatase-modifying factor 2	SUMF2	337864	0	0	0	0	0	0	0	0	0	0	0
Q8NBQ5	Q8NBQ5	Estradiol 17-beta-dehydrogenase 11	HSD17B11	0	0	0	0	0	0	168093	0	0	0	0	0
Q8NBS9	Q8NBS9	Thioredoxin domain-containing protein 5	TXNDC5	6.24496e+06	4.12223e+06	8.01608e+06	1.795e+06	836622	7.62221e+06	3.2451e+06	5.02597e+06	1.78289e+06	7.80764e+06	2.46711e+06	1.04121e+06
Q8NC51	Q8NC51	Plasminogen activator inhibitor 1 RNA-binding protein	SERBP1	4.52978e+06	6.45385e+06	1.06732e+07	5.34038e+06	1.63003e+07	1.29531e+07	1.89351e+07	2.1896e+07	2.52285e+07	3.91624e+06	7.50441e+06	8.87416e+06
Q8NCA5	Q8NCA5	Protein FAM98A	FAM98A	0	0	981909	0	0	0	0	0	0	0	0	289008
O60602	O60602	Toll-like receptor 5	TLR5	0	0	0	0	0	0	0	0	0	0	3.99274e+06	0
Q8NCW5	Q8NCW5	NAD(P)H-hydrate epimerase	APOA1BP	551576	869274	725964	1.11889e+06	1.14884e+06	1.06899e+06	1.02861e+06	1.01771e+06	1.15373e+06	1.3928e+06	1.1439e+06	716315
Q8NDC0	Q8NDC0	MAPK-interacting and spindle-stabilizing protein-like	MAPK1IP1L	1.45724e+06	1.72289e+06	1.6916e+06	2.30503e+06	1.70569e+06	1.62029e+06	1.96977e+06	2.58891e+06	1.92666e+06	1.00371e+06	1.17231e+06	1.28761e+06
Q8NDH2	Q8NDH2	Coiled-coil domain-containing protein 168	CCDC168	377482	2.8426e+06	0	0	0	540468	0	620859	0	455860	368353	537077
Q8NE71	Q8NE71	ATP-binding cassette sub-family F member 1	ABCF1	966270	1.77024e+06	1.71548e+06	1.75143e+06	1.22756e+06	674975	2.80565e+06	2.7122e+06	2.21975e+06	637940	511373	1.17781e+06
Q8NEJ9	Q8NEJ9	Neuroguidin	NGDN	216563	0	237750	197411	0	0	0	274933	273224	269441	0	0
Q8NEW0	Q8NEW0	Zinc transporter 7	SLC30A7	0	0	0	0	0	0	0	0	0	0	267417	0
Q8NF91	Q8NF91	Nesprin-1	SYNE1	2.29512e+06	0	0	0	4.46387e+06	0	6.94034e+06	0	2.11385e+06	0	0	2.79645e+06
Q8NFH3	Q8NFH3	Nucleoporin Nup43	NUP43	0	163731	401399	0	0	0	0	0	0	0	0	0
Q8NFH4	Q8NFH4	Nucleoporin Nup37	NUP37	909787	99415.1	714581	194091	100195	360369	0	0	0	0	0	0
Q8NFH5	Q8NFH5	Nucleoporin NUP53	NUP35	305223	305420	324886	332832	0	281960	0	0	0	403899	0	399379
O60610	O60610	Protein diaphanous homolog 1	DIAPH1	2.89685e+06	184260	0	568443	181845	1.00371e+06	802173	773087	2.86436e+06	1.19681e+06	6.30205e+06	308829
Q8NFQ8	Q8NFQ8	Torsin-1A-interacting protein 2	TOR1AIP2	0	0	0	0	0	0	0	161818	0	0	0	0
Q8NHH9	Q8NHH9	Atlastin-2	ATL2	0	0	0	0	0	0	0	0	0	0	166309	174388
Q8NHQ9	Q8NHQ9	ATP-dependent RNA helicase DDX55	DDX55	0	0	0	0	0	0	0	0	0	120035	0	0
Q8TAQ2	Q8TAQ2	SWI/SNF complex subunit SMARCC2	SMARCC2	0	115042	0	0	0	0	0	0	0	389016	932018	419182
Q8TAT6	Q8TAT6	Nuclear protein localization protein 4 homolog	NPLOC4	538737	620896	804583	0	739738	299967	360648	436167	645006	672086	704008	1.12072e+06
Q8TB61	Q8TB61	Adenosine 3-phospho 5-phosphosulfate transporter 1	SLC35B2	0	0	0	0	419681	0	0	0	0	0	0	0
Q8TC07	Q8TC07	TBC1 domain family member 15	TBC1D15	282054	252042	407772	407577	490744	541201	0	0	524333	1.31603e+06	1.02146e+06	0
Q8TC12	Q8TC12	Retinol dehydrogenase 11	RDH11	0	0	0	0	0	0	0	0	0	0	233405	291616
Q8TCJ2	Q8TCJ2	Dolichyl-diphosphooligosaccharide--protein glycosyltransferase subunit STT3B	STT3B	413550	196223	409142	651730	0	513601	0	0	669798	622810	0	0
Q8TCT9	Q8TCT9	Minor histocompatibility antigen H13	HM13	296600	939807	0	636634	715534	420163	789943	979796	595150	1.31232e+06	566475	405539
O60664	O60664	Perilipin-3	PLIN3	1.63036e+07	1.80034e+07	1.47427e+07	1.92455e+07	1.41582e+07	1.41557e+07	8.35087e+06	1.22287e+07	1.4737e+07	1.59403e+07	1.0456e+07	1.49165e+07
Q8TDN6	Q8TDN6	Ribosome biogenesis protein BRX1 homolog	BRIX1	439301	0	0	0	0	0	0	0	0	0	0	0
Q8TE67	Q8TE67	Epidermal growth factor receptor kinase substrate 8-like protein 3	EPS8L3	397095	0	0	0	0	0	616984	0	332799	0	0	168847
Q8TED0	Q8TED0	U3 small nucleolar RNA-associated protein 15 homolog	UTP15	428072	207647	319978	593003	372363	158574	451127	0	0	570508	436414	604953
Q8TEM1	Q8TEM1	Nuclear pore membrane glycoprotein 210	NUP210	0	0	0	0	0	0	0	0	0	0	0	0
Q8TEQ6	Q8TEQ6	Gem-associated protein 5	GEMIN5	1.00164e+06	1.63602e+06	441428	0	552369	1.03709e+06	1.244e+06	1.1065e+06	1.24341e+06	0	646639	447248
Q8TEX9	Q8TEX9	Importin-4	IPO4	1.24452e+06	1.46561e+06	550689	818417	786495	454891	909628	545783	583658	266974	445096	231073
Q8WTT2	Q8WTT2	Nucleolar complex protein 3 homolog	NOC3L	0	0	0	0	0	0	528590	0	0	0	55844.1	0
Q8WU90	Q8WU90	Zinc finger CCCH domain-containing protein 15	ZC3H15	0	0	344365	0	382490	570197	479527	583911	518217	405035	0	0
Q8WUA2	Q8WUA2	Peptidyl-prolyl cis-trans isomerase-like 4	PPIL4	0	0	0	0	0	0	0	0	0	0	426181	0
Q8WUM0	Q8WUM0	Nuclear pore complex protein Nup133	NUP133	368780	703415	335651	410174	0	0	0	175531	0	451356	169981	118815
O60684;O15131	O60684;O15131	Importin subunit alpha-7;Importin subunit alpha-6	KPNA6;KPNA5	638448	798665	707738	770819	1.08654e+06	630342	1.70108e+06	1.17462e+06	1.45128e+06	658133	2.01207e+06	990425
Q8WUM4	Q8WUM4	Programmed cell death 6-interacting protein	PDCD6IP	6.13786e+06	7.55813e+06	6.6832e+06	8.8111e+06	8.11431e+06	8.15136e+06	6.18666e+06	9.12897e+06	7.16488e+06	8.08022e+06	5.56541e+06	4.8907e+06
Q8WVJ2	Q8WVJ2	NudC domain-containing protein 2	NUDCD2	601278	703294	838091	497931	428328	1.18839e+06	399223	1.26965e+06	606284	463761	390843	508182
Q8WVM8	Q8WVM8	Sec1 family domain-containing protein 1	SCFD1	1.50313e+06	1.82702e+06	1.71337e+06	855932	2.22041e+06	1.216e+06	919803	994708	892949	1.06159e+06	497254	428575
Q8WVV9	Q8WVV9	Heterogeneous nuclear ribonucleoprotein L-like	HNRNPLL	433904	305671	221207	0	0	0	0	0	0	99417.6	0	134807
Q8WVX9	Q8WVX9	Fatty acyl-CoA reductase 1	FAR1	0	0	0	0	0	0	0	0	0	0	236356	0
Q8WW12	Q8WW12	PEST proteolytic signal-containing nuclear protein	PCNP	154921	151882	267899	0	0	0	0	0	0	1.47063e+06	1.24801e+06	1.04145e+06
Q8WWI1	Q8WWI1	LIM domain only protein 7	LMO7	1.5896e+06	0	763496	2.41356e+06	1.58484e+06	2.52371e+06	868020	0	1.98957e+06	945725	2.89381e+06	880745
Q8WWK9	Q8WWK9	Cytoskeleton-associated protein 2	CKAP2	0	0	0	0	0	236305	0	201310	0	0	0	0
Q8WWM7	Q8WWM7	Ataxin-2-like protein	ATXN2L	206595	0	299450	0	0	0	551449	330945	225512	488316	1.74007e+06	2.88347e+06
Q8WWY3	Q8WWY3	U4/U6 small nuclear ribonucleoprotein Prp31	PRPF31	568404	490015	0	0	339129	310114	0	0	0	242630	448169	341438
O60701	O60701	UDP-glucose 6-dehydrogenase	UGDH	4.51571e+07	4.70116e+07	3.43003e+07	5.79163e+07	4.19298e+07	4.22175e+07	7.53171e+07	8.79019e+07	7.57256e+07	7.09647e+07	6.8849e+07	6.58741e+07
Q8WXA9	Q8WXA9	Splicing regulatory glutamine/lysine-rich protein 1	SREK1	0	0	0	0	0	0	0	0	567224	557085	382283	0
Q8WXF1	Q8WXF1	Paraspeckle component 1	PSPC1	1.93174e+06	3.15278e+06	2.31189e+06	2.63585e+06	4.28354e+06	2.32889e+06	2.04029e+06	2.4588e+06	2.91268e+06	3.29826e+06	1.86868e+06	2.18705e+06
Q8WXX5	Q8WXX5	DnaJ homolog subfamily C member 9	DNAJC9	398184	1.52505e+06	1.0169e+06	994283	1.23795e+06	1.31808e+06	358602	2.3894e+06	1.95278e+06	767400	1.43447e+06	1.7214e+06
Q8WY22	Q8WY22	BRI3-binding protein	BRI3BP	0	0	0	0	0	0	0	0	0	0	0	0
Q8WZ42	Q8WZ42	Titin	TTN	3.25992e+06	750592	499973	1.28991e+06	5.95092e+06	5.28739e+06	0	0	874284	0	697471	393628
Q92499	Q92499	ATP-dependent RNA helicase DDX1	DDX1	2.97298e+06	2.79001e+06	2.61581e+06	2.16825e+06	3.07853e+06	2.65855e+06	2.19846e+06	3.53547e+06	2.72451e+06	4.08244e+06	3.50428e+06	4.41629e+06
Q92504	Q92504	Zinc transporter SLC39A7	SLC39A7	0	0	0	0	0	0	0	0	0	0	0	0
Q92520	Q92520	Protein FAM3C	FAM3C	0	0	152101	0	305997	419157	0	0	0	0	0	0
Q92530	Q92530	Proteasome inhibitor PI31 subunit	PSMF1	202042	307609	0	0	337154	275806	362904	508952	266367	415038	399109	307428
Q92538	Q92538	Golgi-specific brefeldin A-resistance guanine nucleotide exchange factor 1	GBF1	635511	137957	0	0	0	0	875345	0	345630	1.2664e+06	1.16669e+06	0
E9PRG8	E9PRG8	Uncharacterized protein C11orf98	C11orf98	0	0	0	0	0	0	0	0	0	0	531364	495507
O60716	O60716	Catenin delta-1	CTNND1	3.70756e+06	2.26093e+06	3.44662e+06	4.95458e+06	3.49469e+06	2.79597e+06	4.47671e+06	1.6095e+06	3.7828e+06	3.53228e+06	4.5916e+06	4.30643e+06
Q92544	Q92544	Transmembrane 9 superfamily member 4	TM9SF4	226250	0	0	0	0	204104	383597	0	0	0	0	0
Q92552	Q92552	28S ribosomal protein S27, mitochondrial	MRPS27	0	0	0	0	96526.8	0	0	0	0	0	0	170253
Q92572	Q92572	AP-3 complex subunit sigma-1	AP3S1	0	481114	450267	0	0	585171	459358	707942	589110	0	584651	735907
Q92575	Q92575	UBX domain-containing protein 4	UBXN4	0	0	0	0	0	0	0	0	0	0	0	0
Q92597	Q92597	Protein NDRG1	NDRG1	385021	319238	311804	1.40567e+06	1.12586e+06	1.03085e+06	0	303363	400395	1.74568e+06	2.08753e+06	2.00074e+06
Q92598	Q92598	Heat shock protein 105 kDa	HSPH1	2.74435e+07	2.26405e+07	2.36458e+07	2.93519e+07	1.94756e+07	2.32546e+07	2.55419e+07	2.15793e+07	1.99675e+07	1.97152e+07	2.03633e+07	2.46645e+07
Q92600	Q92600	Cell differentiation protein RCD1 homolog	RQCD1	0	247124	0	0	0	0	0	0	0	0	224369	188331
Q92614	Q92614	Unconventional myosin-XVIIIa	MYO18A	0	0	0	0	227181	0	0	0	0	0	291739	434555
Q92615	Q92615	La-related protein 4B	LARP4B	0	130532	0	0	0	116164	0	0	0	62245.7	53612.9	63902.8
Q92616	Q92616	Translational activator GCN1	GCN1L1	2.36556e+06	1.32151e+06	913953	2.26841e+06	2.12858e+06	1.36472e+06	1.88121e+06	1.24178e+06	4.01222e+06	1.81839e+06	1.66138e+06	2.04576e+06
O60749	O60749	Sorting nexin-2	SNX2	547482	272191	508875	1.08379e+06	777142	794859	1.04594e+06	554984	570336	1.00442e+06	1.1717e+06	1.48822e+06
Q92621	Q92621	Nuclear pore complex protein Nup205	NUP205	481397	504859	454526	0	206356	248604	0	0	0	137679	0	0
Q92667	Q92667	A-kinase anchor protein 1, mitochondrial	AKAP1	0	0	0	0	0	0	0	0	0	0	0	0
Q92688	Q92688	Acidic leucine-rich nuclear phosphoprotein 32 family member B	ANP32B	3.00633e+06	218250	0	481114	243351	0	567639	0	0	0	233350	0
Q92734	Q92734	Protein TFG	TFG	1.69051e+06	560730	667772	0	918460	2.34511e+06	918816	0	2.44296e+06	1.25033e+06	1.54353e+06	3.27171e+06
Q92769	Q92769	Histone deacetylase 2	HDAC2	953419	1.0472e+06	887883	793610	745049	595723	671809	892264	856958	562154	748853	817702
Q92783	Q92783	Signal transducing adapter molecule 1	STAM	0	479572	574325	626818	0	395917	0	571962	0	306101	906114	1.13088e+06
Q92804	Q92804	TATA-binding protein-associated factor 2N	TAF15	399322	575612	498149	0	269521	486937	0	0	0	409604	0	0
Q92820	Q92820	Gamma-glutamyl hydrolase	GGH	0	0	0	0	0	0	0	0	0	0	0	0
Q92841	Q92841	Probable ATP-dependent RNA helicase DDX17	DDX17	5.37733e+06	4.39722e+06	6.76767e+06	7.8659e+06	6.29807e+06	6.75225e+06	7.79788e+06	7.91682e+06	4.44918e+06	8.15852e+06	9.29208e+06	7.93542e+06
Q92878	Q92878	DNA repair protein RAD50	RAD50	244382	298473	298244	283247	290831	0	0	0	294403	0	661974	248454
O60762	O60762	Dolichol-phosphate mannosyltransferase subunit 1	DPM1	0	0	0	0	0	0	0	0	0	0	0	0
Q92879	Q92879	CUGBP Elav-like family member 1	CELF1	841432	0	118264	0	0	0	0	0	0	69857.9	624156	431352
Q92882	Q92882	Osteoclast-stimulating factor 1	OSTF1	0	0	0	0	0	0	0	0	0	0	0	0
Q92888	Q92888	Rho guanine nucleotide exchange factor 1	ARHGEF1	1.95843e+06	164727	0	0	0	0	0	1.84917e+06	1.88073e+06	805667	0	0
Q92890	Q92890	Ubiquitin fusion degradation protein 1 homolog	UFD1L	615989	177336	495973	0	0	0	0	554165	460905	225887	529518	605974
Q92896	Q92896	Golgi apparatus protein 1	GLG1	404322	509890	951219	553852	206619	863255	0	0	1.08356e+06	1.28919e+06	0	742879
Q92900	Q92900	Regulator of nonsense transcripts 1	UPF1	722591	518684	1.05464e+06	176228	1.43743e+06	1.25717e+06	1.01934e+06	1.20903e+06	1.49656e+06	1.19105e+06	773902	1.08959e+06
Q92917	Q92917	G patch domain and KOW motifs-containing protein	GPKOW	0	0	0	0	0	0	0	0	239366	97098.1	202814	135282
Q92922	Q92922	SWI/SNF complex subunit SMARCC1	SMARCC1	85771	300617	79785	101378	0	0	135069	0	103679	0	0	0
Q92945	Q92945	Far upstream element-binding protein 2	KHSRP	1.28436e+07	9.45888e+06	1.33194e+07	1.00018e+07	9.33949e+06	9.99735e+06	8.69894e+06	1.62217e+07	1.20282e+07	1.07136e+07	1.1651e+07	1.31892e+07
Q92973;O14787	Q92973	Transportin-1	TNPO1	5.16211e+06	3.84952e+06	6.39814e+06	4.26325e+06	3.98592e+06	3.01184e+06	4.99444e+06	5.09693e+06	6.94852e+06	6.88335e+06	4.12795e+06	6.16491e+06
O60763	O60763	General vesicular transport factor p115	USO1	2.64032e+06	3.73118e+06	2.92005e+06	2.87365e+06	2.86363e+06	3.11938e+06	1.1218e+06	1.28817e+06	2.21398e+06	5.04359e+06	2.79221e+06	2.56044e+06
Q92979	Q92979	Ribosomal RNA small subunit methyltransferase NEP1	EMG1	453131	0	292161	0	324899	0	0	0	0	0	0	0
Q93008	Q93008	Probable ubiquitin carboxyl-terminal hydrolase FAF-X	USP9X	129379	286168	324393	585346	454600	999891	0	613325	1.29881e+06	631935	653849	470338
Q93009	Q93009	Ubiquitin carboxyl-terminal hydrolase 7	USP7	0	370367	597193	948283	0	342861	1.5554e+06	550744	0	273220	659225	1.09968e+06
Q93045	Q93045	Stathmin-2	STMN2	8.59729e+06	0	9.2648e+06	0	0	0	0	0	0	0	4.3606e+06	2.14798e+06
Q93052	Q93052	Lipoma-preferred partner	LPP	1.12195e+06	806190	879428	1.46541e+06	928332	1.25608e+06	0	0	0	994647	601471	848592
Q969G3	Q969G3	SWI/SNF-related matrix-associated actin-dependent regulator of chromatin subfamily E member 1	SMARCE1	273940	188570	150300	124207	597731	205055	617689	691617	0	1.94844e+06	118074	1.45367e+06
Q969H8	Q969H8	Myeloid-derived growth factor	MYDGF	2.47926e+06	0	2.96138e+06	3.28352e+06	0	990064	3.22485e+06	3.60808e+06	1.29859e+06	2.7076e+06	5.58808e+06	3.86067e+06
Q96LR5;Q969T4	Q96LR5;Q969T4	Ubiquitin-conjugating enzyme E2 E2;Ubiquitin-conjugating enzyme E2 E3	UBE2E2;UBE2E3	262007	0	0	0	0	0	0	0	0	1.35077e+06	1.46001e+06	308005
Q969U7	Q969U7	Proteasome assembly chaperone 2	PSMG2	261132	231345	375289	337198	193300	257167	0	0	0	236608	208520	401964
Q969V3	Q969V3	Nicalin	NCLN	0	0	207264	293025	0	336341	0	727766	0	0	0	232930
O60783	O60783	28S ribosomal protein S14, mitochondrial	MRPS14	0	0	0	0	0	0	0	0	0	0	0	0
Q969X6	Q969X6	Cirhin	CIRH1A	0	0	0	0	436481	0	0	0	0	0	571155	0
Q969Z0	Q969Z0	Protein TBRG4	TBRG4	0	0	0	0	0	0	0	1.33251e+06	0	0	0	1.11297e+06
Q96A26	Q96A26	Protein FAM162A	FAM162A	0	0	0	0	0	0	0	0	0	0	1.69217e+06	0
Q96A33	Q96A33	Coiled-coil domain-containing protein 47	CCDC47	0	0	0	0	0	0	0	0	0	0	0	0
Q96A49	Q96A49	Synapse-associated protein 1	SYAP1	126710	0	0	185083	0	0	0	0	0	147611	753435	0
Q96AB3	Q96AB3	Isochorismatase domain-containing protein 2, mitochondrial	ISOC2	298271	0	0	0	0	0	0	289212	0	118946	337390	182225
Q96AE4	Q96AE4	Far upstream element-binding protein 1	FUBP1	6.36306e+06	8.36364e+06	5.42085e+06	8.67983e+06	7.05628e+06	8.25275e+06	9.75113e+06	7.35056e+06	6.90063e+06	9.95236e+06	7.44087e+06	8.08386e+06
Q96AG4	Q96AG4	Leucine-rich repeat-containing protein 59	LRRC59	4.57611e+06	1.33557e+06	2.59107e+06	5.39555e+06	2.62066e+06	3.1973e+06	6.53544e+06	3.64229e+06	8.29009e+06	4.00349e+06	2.34242e+06	2.38934e+06
Q96C01	Q96C01	Protein FAM136A	FAM136A	0	458070	0	0	0	0	0	0	0	217304	0	0
Q96C19	Q96C19	EF-hand domain-containing protein D2	EFHD2	695665	237494	359279	1.2668e+06	232194	225761	0	0	0	0	906603	1.29783e+06
Q99880;Q99879;Q99877;Q93079;Q5QNW6;P62807;P58876;P57053;O60814;Q96A08;A0A2R8Y619	Q99880;Q99879;Q99877;Q93079;Q5QNW6;P62807;P58876;P57053;O60814;Q96A08	Histone H2B type 1-L;Histone H2B type 1-M;Histone H2B type 1-N;Histone H2B type 1-H;Histone H2B type 2-F;Histone H2B type 1-C/E/F/G/I;Histone H2B type 1-D;Histone H2B type F-S;Histone H2B type 1-K;Histone H2B type 1-A	HIST1H2BL;HIST1H2BM;HIST1H2BN;HIST1H2BH;HIST2H2BF;HIST1H2BC;HIST1H2BD;H2BFS;HIST1H2BK;HIST1H2BA	3.11134e+08	3.10786e+08	2.33389e+08	3.29979e+08	1.87079e+08	2.45937e+08	3.26566e+08	3.25546e+08	2.96046e+08	2.94562e+08	2.94623e+08	2.62691e+08
Q96C86	Q96C86	m7GpppX diphosphatase	DCPS	378137	462873	475022	0	269691	256177	578660	137969	146195	427101	490551	939161
Q96C90	Q96C90	Protein phosphatase 1 regulatory subunit 14B	PPP1R14B	784398	586648	525903	621957	854545	1.0824e+06	643399	724306	712156	610094	702359	0
Q96CN7	Q96CN7	Isochorismatase domain-containing protein 1	ISOC1	211056	0	0	0	629016	181666	345556	0	212648	564974	0	695281
Q96CS3	Q96CS3	FAS-associated factor 2	FAF2	401611	339524	409228	541049	568565	530673	0	0	0	0	0	544067
Q96CT7	Q96CT7	Coiled-coil domain-containing protein 124	CCDC124	387102	0	710165	578602	764623	774668	473240	834254	803869	641885	1.8173e+06	0
Q96CW1	Q96CW1	AP-2 complex subunit mu	AP2M1	967004	874747	369371	395716	203862	0	1.04644e+06	521232	343845	609681	560873	770043
Q96D46	Q96D46	60S ribosomal export protein NMD3	NMD3	587485	274395	199443	0	555620	132167	258704	157676	136911	559687	606750	580691
Q96DB5	Q96DB5	Regulator of microtubule dynamics protein 1	RMDN1	300737	0	0	0	0	89172.1	326122	0	0	0	0	57174.2
Q96DG6	Q96DG6	Carboxymethylenebutenolidase homolog	CMBL	472842	0	407044	596142	0	1.23237e+06	0	0	0	0	688307	737470
Q96DH6	Q96DH6	RNA-binding protein Musashi homolog 2	MSI2	1.02844e+06	1.02364e+06	359177	799326	685475	328620	658813	244418	650448	378979	312927	422205
O60832	O60832	H/ACA ribonucleoprotein complex subunit 4	DKC1	163929	0	228316	574930	186313	530751	557534	0	0	323285	302779	382906
Q96DI7	Q96DI7	U5 small nuclear ribonucleoprotein 40 kDa protein	SNRNP40	1.31355e+06	1.31968e+06	861813	2.06913e+06	828290	1.13317e+06	2.4743e+06	3.13626e+06	668732	2.05576e+06	2.57189e+06	2.31728e+06
Q96EK5	Q96EK5	KIF1-binding protein	KIAA1279	0	0	0	0	0	0	0	0	0	0	532188	0
Q96EK6	Q96EK6	Glucosamine 6-phosphate N-acetyltransferase	GNPNAT1	1.48551e+06	1.22262e+06	1.54387e+06	2.1244e+06	1.18544e+06	1.15407e+06	0	978529	229288	1.70371e+06	1.7493e+06	2.01348e+06
Q96EP5	Q96EP5	DAZ-associated protein 1	DAZAP1	2.84765e+06	2.76789e+06	2.39793e+06	2.80764e+06	2.56738e+06	2.84736e+06	2.74057e+06	2.76532e+06	2.98941e+06	3.15291e+06	2.70844e+06	2.86857e+06
Q96EY1	Q96EY1	DnaJ homolog subfamily A member 3, mitochondrial	DNAJA3	698480	1.0377e+06	772359	817275	0	0	0	1.22297e+06	795848	743027	0	1.42656e+06
Q96EY4	Q96EY4	Translation machinery-associated protein 16	TMA16	0	0	0	0	0	0	0	0	0	206477	277980	199377
Q96FJ2	Q96FJ2	Dynein light chain 2, cytoplasmic	DYNLL2	637469	217490	0	0	0	0	0	0	0	297364	0	583143
Q96FQ6	Q96FQ6	Protein S100-A16	S100A16	192514	1.83614e+06	642609	4.49211e+06	485715	3.67022e+06	3.10033e+06	735144	4.78014e+06	797720	0	509534
Q96FW1	Q96FW1	Ubiquitin thioesterase OTUB1	OTUB1	1.71444e+06	1.99256e+06	906203	4.31985e+06	4.10635e+06	2.17791e+06	1.49365e+06	1.55093e+06	2.96231e+06	5.46435e+06	4.61959e+06	3.29334e+06
Q96FZ7	Q96FZ7	Charged multivesicular body protein 6	CHMP6	0	0	133179	0	0	231813	0	0	278100	0	0	0
O60841	O60841	Eukaryotic translation initiation factor 5B	EIF5B	2.0132e+06	1.69257e+06	1.51843e+06	2.90799e+06	1.99445e+06	1.47554e+06	1.54916e+06	1.90141e+06	2.3818e+06	1.25492e+06	1.43093e+06	1.81774e+06
Q96G03	Q96G03	Phosphoglucomutase-2	PGM2	1.0804e+06	1.26458e+06	798006	495087	497808	525128	1.09178e+06	0	486035	554948	688185	655195
Q96G23	Q96G23	Ceramide synthase 2	CERS2	0	0	0	0	0	0	0	0	0	0	0	0
Q96GA7	Q96GA7	Serine dehydratase-like	SDSL	0	0	0	0	0	0	0	0	199991	181674	91100.1	0
Q96GC5	Q96GC5	39S ribosomal protein L48, mitochondrial	MRPL48	0	0	0	266496	0	0	0	0	0	0	0	0
Q96GG9	Q96GG9	DCN1-like protein 1	DCUN1D1	372580	328602	223932	259077	190058	0	176959	231952	167297	142265	436860	602729
Q96GQ7	Q96GQ7	Probable ATP-dependent RNA helicase DDX27	DDX27	840025	590752	0	453777	480081	798212	851629	0	0	0	256365	847270
Q96H20	Q96H20	Vacuolar-sorting protein SNF8	SNF8	201056	372381	342181	488838	371333	234597	0	0	0	0	0	0
Q96HA7	Q96HA7	Tonsoku-like protein	TONSL	0	1.04067e+06	995610	0	1.75718e+06	1.36862e+06	1.59399e+06	1.74605e+06	0	1.1702e+06	1.24397e+06	0
Q96HC4	Q96HC4	PDZ and LIM domain protein 5	PDLIM5	1.65894e+06	772139	534695	864578	519663	463322	1.65716e+06	904993	1.56044e+06	1.92524e+06	1.58947e+06	2.99561e+06
Q96HE7;Q86YB8	Q96HE7	ERO1-like protein alpha	ERO1L	1.74742e+06	4.94446e+06	3.3461e+06	4.79773e+06	6.0916e+06	6.1292e+06	4.9747e+06	4.44568e+06	3.92863e+06	5.09016e+06	5.07237e+06	5.08314e+06
O60869	O60869	Endothelial differentiation-related factor 1	EDF1	0	2.61725e+06	0	0	0	0	0	0	0	0	0	0
Q96HS1	Q96HS1	Serine/threonine-protein phosphatase PGAM5, mitochondrial	PGAM5	0	0	0	923124	0	1.07453e+06	0	0	0	0	0	0
Q96HY6	Q96HY6	DDRGK domain-containing protein 1	DDRGK1	0	0	0	0	0	0	0	0	0	0	0	280498
Q96I24	Q96I24	Far upstream element-binding protein 3	FUBP3	1.28149e+06	1.30433e+06	1.18335e+06	703845	1.99224e+06	789712	712883	993246	813479	1.39616e+06	1.31521e+06	898835
Q96IU4	Q96IU4	Alpha/beta hydrolase domain-containing protein 14B	ABHD14B	574726	1.08004e+06	999524	0	0	0	678730	0	0	1.02379e+06	668206	538562
Q96IX5	Q96IX5	Up-regulated during skeletal muscle growth protein 5	USMG5	0	0	0	621120	0	949666	753302	951960	953372	927651	855282	515267
Q96IZ0	Q96IZ0	PRKC apoptosis WT1 regulator protein	PAWR	1.29525e+06	734783	1.30376e+06	880244	600795	1.1703e+06	842602	1.0144e+06	1.12827e+06	513219	802495	1.23947e+06
Q96JB3	Q96JB3	Hypermethylated in cancer 2 protein	HIC2	3.34462e+06	4.27257e+06	4.2498e+06	3.46358e+06	3.85137e+06	3.8726e+06	0	1.69615e+06	0	2.53239e+06	1.92306e+06	1.75668e+06
Q96JB5	Q96JB5	CDK5 regulatory subunit-associated protein 3	CDK5RAP3	0	0	0	0	0	357164	331099	0	0	132551	0	0
Q96K76	Q96K76	Ubiquitin carboxyl-terminal hydrolase 47	USP47	0	0	0	0	0	0	407293	0	0	0	219707	0
Q96KB5	Q96KB5	Lymphokine-activated killer T-cell-originated protein kinase	PBK	1.76132e+06	277982	835037	0	0	0	1.65806e+06	0	1.18377e+06	169016	174777	223320
O60884	O60884	DnaJ homolog subfamily A member 2	DNAJA2	5.83581e+06	5.30579e+06	4.87925e+06	5.76481e+06	3.36831e+06	7.45773e+06	9.95231e+06	8.70111e+06	6.16427e+06	2.95339e+06	1.79145e+06	4.17739e+06
Q96KP4	Q96KP4	Cytosolic non-specific dipeptidase	CNDP2	5.73808e+06	7.63247e+06	6.32494e+06	9.79635e+06	8.61099e+06	6.52405e+06	9.23672e+06	9.45508e+06	8.25559e+06	8.84792e+06	8.32249e+06	7.58745e+06
Q96KR1	Q96KR1	Zinc finger RNA-binding protein	ZFR	116234	0	0	0	0	0	0	0	0	247264	219499	0
Q96LJ7	Q96LJ7	Dehydrogenase/reductase SDR family member 1	DHRS1	0	0	0	0	0	0	0	0	0	0	0	271207
Q96M27	Q96M27	Protein PRRC1	PRRC1	1.37395e+06	0	445672	288973	275836	307867	269161	231962	0	264390	0	549361
Q96N66	Q96N66	Lysophospholipid acyltransferase 7	MBOAT7	179828	0	0	780540	282457	799928	416763	712932	377159	1.063e+06	378880	328054
Q96P48	Q96P48	Arf-GAP with Rho-GAP domain, ANK repeat and PH domain-containing protein 1	ARAP1	0	0	0	0	0	0	0	0	0	0	328818	0
Q96P70	Q96P70	Importin-9	IPO9	458394	146698	572955	533867	465400	478577	220944	166262	690335	400750	118990	321473
Q96PK6	Q96PK6	RNA-binding protein 14	RBM14	2.06705e+06	1.77465e+06	1.14867e+06	2.11546e+06	1.10467e+06	1.47734e+06	1.0009e+06	1.721e+06	1.11466e+06	2.96652e+06	2.12107e+06	1.50817e+06
Q96PZ0	Q96PZ0	Pseudouridylate synthase 7 homolog	PUS7	196816	0	470153	0	295793	270410	0	272643	0	192683	260336	368669
Q96QD8	Q96QD8	Sodium-coupled neutral amino acid transporter 2	SLC38A2	0	0	494376	447385	0	0	666701	752132	600255	0	0	0
O00116	O00116	Alkyldihydroxyacetonephosphate synthase, peroxisomal	AGPS	630982	307617	239942	1.04061e+06	723381	1.26583e+06	0	0	0	581287	304533	0
O60888	O60888	Protein CutA	CUTA	3.89672e+06	4.06158e+06	3.38673e+06	2.89857e+06	550046	2.90234e+06	1.30939e+06	1.45922e+06	2.2031e+06	1.43436e+06	295313	1.55529e+06
Q96QK1	Q96QK1	Vacuolar protein sorting-associated protein 35	VPS35	6.44812e+06	1.00266e+07	8.00199e+06	6.13301e+06	8.90205e+06	1.03343e+07	7.15442e+06	6.66715e+06	3.49298e+06	2.2468e+06	7.58995e+06	6.71842e+06
Q96QU8	Q96QU8	Exportin-6	XPO6	0	0	0	0	0	0	0	0	0	0	0	0
Q96RP9	Q96RP9	Elongation factor G, mitochondrial	GFM1	0	0	0	445710	352039	0	300714	0	319227	0	0	194834
Q96RS6	Q96RS6	NudC domain-containing protein 1	NUDCD1	709190	638415	655081	0	194288	973297	1.27433e+06	1.33417e+06	0	172543	0	155649
Q96S97	Q96S97	Myeloid-associated differentiation marker	MYADM	450328	301863	339026	435162	456430	628361	0	0	0	510829	522755	603690
Q96SB4	Q96SB4	SRSF protein kinase 1	SRPK1	0	0	0	0	0	0	540599	0	1.81565e+06	0	0	205020
Q96T51	Q96T51	RUN and FYVE domain-containing protein 1	RUFY1	266137	299264	0	0	469647	367817	0	0	0	314001	0	0
Q96T60	Q96T60	Bifunctional polynucleotide phosphatase/kinase;Polynucleotide 3-phosphatase;Polynucleotide 5-hydroxyl-kinase	PNKP	0	0	0	0	0	0	0	0	0	0	0	0
Q96T88	Q96T88	E3 ubiquitin-protein ligase UHRF1	UHRF1	440733	235609	834803	0	576718	211380	0	226416	340101	0	0	321443
Q96TA1	Q96TA1	Niban-like protein 1	FAM129B	524521	1.78081e+06	522388	524346	449741	2.45804e+06	0	559038	0	309762	0	0
O60925	O60925	Prefoldin subunit 1	PFDN1	1.11565e+06	1.32979e+06	1.30227e+06	1.72613e+06	1.52109e+06	1.62723e+06	1.05863e+06	1.7787e+06	1.44747e+06	1.74804e+06	1.84412e+06	1.81053e+06
Q96TA2	Q96TA2	ATP-dependent zinc metalloprotease YME1L1	YME1L1	1.00048e+06	192446	0	0	248304	0	0	0	0	166885	0	0
Q99417	Q99417	C-Myc-binding protein	MYCBP	535475	285013	373246	289933	246781	176753	0	283198	0	0	1.42537e+06	0
Q99426	Q99426	Tubulin-folding cofactor B	TBCB	2.37241e+06	751314	1.56501e+06	626570	1.39377e+06	397578	1.03576e+06	0	1.02143e+06	1.11857e+06	1.17659e+06	1.41274e+06
Q99436	Q99436	Proteasome subunit beta type-7	PSMB7	8.32008e+06	968309	2.26993e+06	1.15618e+06	2.82619e+06	4.10056e+06	8.54279e+06	1.68046e+06	3.20087e+06	1.50207e+06	1.6348e+06	2.83804e+06
Q99439	Q99439	Calponin-2	CNN2	6.51421e+06	4.3054e+06	4.9764e+06	2.84065e+06	3.34074e+06	2.46303e+06	3.12209e+06	3.81061e+06	3.08616e+06	2.07872e+06	4.2915e+06	2.17689e+06
Q99447	Q99447	Ethanolamine-phosphate cytidylyltransferase	PCYT2	265672	235024	0	0	0	0	0	231134	464410	0	0	0
Q99459	Q99459	Cell division cycle 5-like protein	CDC5L	159444	124657	327188	0	989523	0	561292	0	196845	265585	0	279026
Q99460	Q99460	26S proteasome non-ATPase regulatory subunit 1	PSMD1	7.62246e+06	8.16754e+06	4.79172e+06	3.41507e+06	5.54318e+06	4.86461e+06	6.97167e+06	3.96197e+06	6.20008e+06	5.47848e+06	5.31321e+06	3.75484e+06
Q99471	Q99471	Prefoldin subunit 5	PFDN5	830111	1.26838e+06	1.62404e+06	1.43155e+06	1.10042e+06	932977	2.23493e+06	1.3678e+06	573776	240264	324975	720642
Q99497	Q99497	Protein deglycase DJ-1	PARK7	2.07757e+07	2.47573e+07	2.24229e+07	2.28382e+07	2.07241e+07	2.02263e+07	1.61877e+07	1.26273e+07	1.75155e+07	1.84983e+07	1.52593e+07	2.01378e+07
O60936	O60936	Nucleolar protein 3	NOL3	621313	0	0	0	0	0	0	0	0	164507	392279	0
Q99536	Q99536	Synaptic vesicle membrane protein VAT-1 homolog	VAT1	3.89874e+06	3.17961e+06	4.03364e+06	4.72439e+06	6.16275e+06	4.34724e+06	2.04694e+06	3.03627e+06	2.3868e+06	2.84918e+06	3.10923e+06	2.9997e+06
Q99538	Q99538	Legumain	LGMN	230051	0	185860	486013	0	0	0	0	0	103209	83090.5	0
Q99543	Q99543	DnaJ homolog subfamily C member 2;DnaJ homolog subfamily C member 2, N-terminally processed	DNAJC2	0	0	0	0	0	0	0	0	0	0	0	0
Q99567	Q99567	Nuclear pore complex protein Nup88	NUP88	0	0	0	221476	0	0	0	0	0	0	248355	0
Q99584	Q99584	Protein S100-A13	S100A13	284484	258707	333991	675700	307546	620765	964232	0	0	323827	328000	434248
Q99598	Q99598	Translin-associated protein X	TSNAX	69793	192925	0	0	0	0	0	0	0	0	0	0
Q99613;B5ME19	Q99613;B5ME19	Eukaryotic translation initiation factor 3 subunit C;Eukaryotic translation initiation factor 3 subunit C-like protein	EIF3C;EIF3CL	7.52883e+06	5.90175e+06	5.04444e+06	7.44433e+06	5.32633e+06	6.54511e+06	9.83374e+06	8.6056e+06	4.61112e+06	5.45152e+06	7.67243e+06	9.17826e+06
Q99614	Q99614	Tetratricopeptide repeat protein 1	TTC1	0	0	365675	0	0	0	0	0	0	1.02532e+06	0	0
Q99615	Q99615	DnaJ homolog subfamily C member 7	DNAJC7	2.25736e+06	2.434e+06	2.77459e+06	1.58992e+06	996927	1.2057e+06	1.87215e+06	2.28668e+06	1.77941e+06	653247	1.31234e+06	460668
Q99622	Q99622	Protein C10	C12orf57	0	0	0	239530	205470	0	0	226855	0	188574	0	0
O75083	O75083	WD repeat-containing protein 1	WDR1	1.71989e+07	2.83249e+07	2.36811e+07	3.27487e+07	3.22074e+07	3.33916e+07	3.02407e+07	3.2232e+07	2.04888e+07	2.13324e+07	3.5801e+07	3.11233e+07
Q99623	Q99623	Prohibitin-2	PHB2	1.11975e+07	5.15735e+06	1.27604e+07	1.8261e+07	1.21633e+07	1.33126e+07	8.4223e+06	8.67801e+06	6.95951e+06	6.01851e+06	6.82442e+06	9.28043e+06
Q99627	Q99627	COP9 signalosome complex subunit 8	COPS8	0	0	0	802047	1.28637e+06	682704	844476	761323	734336	604913	521741	699247
Q99653	Q99653	Calcineurin B homologous protein 1	CHP1	303882	0	153636	419705	236960	250195	372767	203279	177201	121177	186581	142344
Q99700	Q99700	Ataxin-2	ATXN2	0	0	0	0	0	0	0	0	0	381628	0	0
Q99714	Q99714	3-hydroxyacyl-CoA dehydrogenase type-2	HSD17B10	3.21886e+06	4.04007e+06	3.42635e+06	3.54091e+06	3.12082e+06	3.17148e+06	5.60899e+06	4.99167e+06	4.07904e+06	3.26512e+06	2.67148e+06	3.95581e+06
Q99729	Q99729	Heterogeneous nuclear ribonucleoprotein A/B	HNRNPAB	1.07991e+07	9.35931e+06	1.08525e+07	8.58053e+06	7.77108e+06	9.02093e+06	1.27684e+07	1.89098e+07	6.11508e+06	7.7423e+06	4.33934e+06	7.17818e+06
Q99733	Q99733	Nucleosome assembly protein 1-like 4	NAP1L4	3.14665e+06	5.56687e+06	5.22583e+06	4.69738e+06	3.6758e+06	2.58189e+06	4.47359e+06	5.64681e+06	5.18848e+06	5.82288e+06	6.82625e+06	5.90246e+06
Q99735	Q99735	Microsomal glutathione S-transferase 2	MGST2	290517	309578	340122	374628	443196	424226	646351	769977	591211	609505	720138	383964
Q99747	Q99747	Gamma-soluble NSF attachment protein	NAPG	386930	566332	515310	906117	763057	634078	573704	578102	574712	929005	643279	900097
Q99757	Q99757	Thioredoxin, mitochondrial	TXN2	0	0	0	0	0	0	0	0	0	0	611082	518753
O75116	O75116	Rho-associated protein kinase 2	ROCK2	0	0	293195	0	0	0	0	0	306146	291059	0	522545
Q99798	Q99798	Aconitate hydratase, mitochondrial	ACO2	2.96808e+06	1.50628e+06	3.11765e+06	3.34154e+06	3.22372e+06	1.86042e+06	3.44045e+06	1.51438e+06	6.04989e+06	4.58957e+06	6.07416e+06	6.4606e+06
Q99805	Q99805	Transmembrane 9 superfamily member 2	TM9SF2	1.87465e+06	1.35761e+06	1.44742e+06	836480	1.12007e+06	2.10273e+06	2.09943e+06	535462	986142	947079	959634	910434
Q99832	Q99832	T-complex protein 1 subunit eta	CCT7	2.86405e+07	2.8407e+07	3.03936e+07	2.32595e+07	3.31997e+07	2.86545e+07	3.53606e+07	3.035e+07	3.26236e+07	2.70336e+07	2.44445e+07	2.64205e+07
Q99848	Q99848	Probable rRNA-processing protein EBP2	EBNA1BP2	1.23131e+06	0	425817	1.5299e+06	758087	1.31988e+06	501842	1.24577e+06	973648	1.91388e+06	1.18007e+06	367263
Q99873;Q9NR22	Q99873	Protein arginine N-methyltransferase 1	PRMT1	2.02323e+07	1.57772e+07	1.88553e+07	1.76808e+07	1.47437e+07	1.74242e+07	2.21367e+07	2.24613e+07	1.96617e+07	9.93411e+06	1.07449e+07	1.09319e+07
Q99959	Q99959	Plakophilin-2	PKP2	388246	0	0	0	0	0	226213	415456	734913	313218	0	0
Q99961;Q99962	Q99961	Endophilin-A2	SH3GL1	942893	0	604083	717029	464770	747216	423966	0	0	225316	0	272854
Q99986	Q99986	Serine/threonine-protein kinase VRK1	VRK1	325576	218546	0	0	0	274512	0	0	0	285307	0	0
Q9BPW8	Q9BPW8	Protein NipSnap homolog 1	NIPSNAP1	914805	688389	941903	1.23836e+06	351546	150385	130677	96956.2	130838	674441	781845	620338
Q9BPX3	Q9BPX3	Condensin complex subunit 3	NCAPG	669963	651268	249423	328447	603629	631223	312995	663480	612923	380392	406056	274717
O75131	O75131	Copine-3	CPNE3	682753	992935	3.42423e+06	1.09207e+06	415315	2.92574e+06	2.3662e+06	2.30032e+06	457107	1.16761e+06	1.97511e+06	1.36556e+06
Q9BPX5	Q9BPX5	Actin-related protein 2/3 complex subunit 5-like protein	ARPC5L	523756	390356	436864	0	847099	0	0	0	0	384248	243858	507124
Q9BQ52	Q9BQ52	Zinc phosphodiesterase ELAC protein 2	ELAC2	202960	608568	893442	908029	726436	711684	569382	533210	508748	817913	299040	330861
Q9BQ67	Q9BQ67	Glutamate-rich WD repeat-containing protein 1	GRWD1	716105	845865	543628	816667	678104	624384	0	0	0	547312	705719	1.3533e+06
Q9BQA1	Q9BQA1	Methylosome protein 50	WDR77	360971	415491	1.67712e+06	0	963566	510513	0	0	0	0	501683	469148
Q9BQB6	Q9BQB6	Vitamin K epoxide reductase complex subunit 1	VKORC1	0	0	0	0	0	0	0	0	0	0	0	0
Q9BQE3	Q9BQE3	Tubulin alpha-1C chain	TUBA1C	4.76887e+08	5.44336e+08	5.17072e+08	4.3772e+08	4.29656e+08	4.17847e+08	3.61514e+08	3.59726e+08	3.82622e+08	3.42319e+08	3.05858e+08	3.4237e+08
Q9BQE5	Q9BQE5	Apolipoprotein L2	APOL2	409774	730230	1.0187e+06	423881	0	1.73649e+06	0	0	817484	0	0	1.13027e+06
Q9BQG0	Q9BQG0	Myb-binding protein 1A	MYBBP1A	273175	164521	237625	729566	231300	318950	181231	883385	264974	544439	163505	174184
Q9BQP7	Q9BQP7	Mitochondrial genome maintenance exonuclease 1	MGME1	0	0	234360	0	0	0	0	0	0	0	113131	0
Q9BQS8	Q9BQS8	FYVE and coiled-coil domain-containing protein 1	FYCO1	0	0	0	0	0	0	0	0	0	0	320803	0
O75153	O75153	Clustered mitochondria protein homolog	CLUH	1.06069e+06	0	0	1.62055e+06	0	846487	0	0	0	0	0	235298
Q9BR76	Q9BR76	Coronin-1B	CORO1B	1.57828e+06	1.13096e+06	1.63899e+06	1.31388e+06	1.61309e+06	1.57365e+06	450099	545043	401526	3.1164e+06	2.86094e+06	1.70614e+06
Q9BRA2	Q9BRA2	Thioredoxin domain-containing protein 17	TXNDC17	5.81745e+06	5.09434e+06	1.04258e+07	4.97807e+06	5.84471e+06	5.65518e+06	5.72736e+06	5.28834e+06	7.16085e+06	5.01333e+06	4.76145e+06	5.01962e+06
Q9BRF8	Q9BRF8	Serine/threonine-protein phosphatase CPPED1	CPPED1	0	0	0	0	301436	0	0	0	0	0	270820	214871
Q9BRJ6	Q9BRJ6	Uncharacterized protein C7orf50	C7orf50	0	0	0	0	0	0	531663	420797	348950	0	0	0
Q9BRK5	Q9BRK5	45 kDa calcium-binding protein	SDF4	0	0	0	0	0	0	360194	0	656477	0	0	150355
Q9BRL6	Q9BRL6	Serine/arginine-rich splicing factor 8	SRSF8	0	0	0	0	0	0	0	0	202102	238992	0	0
Q9BRP8	Q9BRP8	Partner of Y14 and mago	WIBG	0	0	0	0	177718	166248	0	0	690966	718242	1.11195e+06	422241
Q9BRR6	Q9BRR6	ADP-dependent glucokinase	ADPGK	0	0	0	0	0	0	0	0	0	0	0	0
Q9BRT3	Q9BRT3	Migration and invasion enhancer 1	MIEN1	420685	521162	585059	622594	547595	455913	497157	535247	619050	352563	475668	520442
Q9BRX2	Q9BRX2	Protein pelota homolog	PELO	0	0	0	0	0	350839	0	0	0	0	0	479671
O75223	O75223	Gamma-glutamylcyclotransferase	GGCT	1.53404e+06	2.32805e+06	487870	966984	436643	499251	382892	3.41637e+06	905116	1.64772e+06	1.30055e+06	1.00479e+06
Q9BS26	Q9BS26	Endoplasmic reticulum resident protein 44	ERP44	1.69951e+06	677459	1.46582e+06	1.34603e+06	1.13718e+06	1.48038e+06	3.15756e+06	1.1447e+06	1.18649e+06	1.55499e+06	1.70769e+06	1.66942e+06
Q9BSD7	Q9BSD7	Cancer-related nucleoside-triphosphatase	NTPCR	0	378918	314294	379051	0	573769	514717	644815	566179	629168	0	685665
Q9BSJ8	Q9BSJ8	Extended synaptotagmin-1	ESYT1	707537	1.29817e+06	4.90101e+06	520465	845592	1.60851e+06	1.51037e+07	2.53043e+06	1.06636e+06	771227	1.34936e+06	1.35877e+06
Q9BST9	Q9BST9	Rhotekin	RTKN	285010	0	0	0	344439	0	0	0	0	0	0	0
Q9BT73	Q9BT73	Proteasome assembly chaperone 3	PSMG3	0	0	312023	277920	0	0	0	0	0	499961	0	0
Q9BT78	Q9BT78	COP9 signalosome complex subunit 4	COPS4	857343	705749	1.62897e+06	2.47482e+06	557118	727095	1.40147e+06	944310	653865	839637	674377	955267
Q9BTD8	Q9BTD8	RNA-binding protein 42	RBM42	251346	660594	254097	419362	424251	349747	271297	398439	375113	213182	0	221133
Q9BTE7	Q9BTE7	DCN1-like protein 5	DCUN1D5	946504	902945	1.07914e+06	0	0	0	0	0	0	0	0	0
Q9BTM9	Q9BTM9	Ubiquitin-related modifier 1	URM1	0	313834	360845	333441	395111	341091	0	0	0	0	0	0
Q9BTT0	Q9BTT0	Acidic leucine-rich nuclear phosphoprotein 32 family member E	ANP32E	1.59278e+06	1.99028e+06	1.61645e+06	1.51021e+06	1.16782e+06	188506	1.34656e+06	2.86005e+06	1.57938e+06	1.1682e+06	3.4243e+06	1.06795e+06
O75306	O75306	NADH dehydrogenase [ubiquinone] iron-sulfur protein 2, mitochondrial	NDUFS2	946443	228807	1.12972e+06	1.05411e+06	1.10101e+06	1.03335e+06	244519	1.14022e+06	1.2556e+06	283711	351796	814456
Q9BU23	Q9BU23	Lipase maturation factor 2	LMF2	0	0	0	0	0	0	0	0	0	0	0	0
Q9BUF5	Q9BUF5	Tubulin beta-6 chain	TUBB6	3.35018e+06	4.50811e+06	2.32223e+06	3.02204e+06	2.62951e+06	1.83702e+06	2.53304e+06	1.72743e+06	2.53318e+06	1.13665e+06	2.95234e+06	3.30807e+06
Q9BUJ2	Q9BUJ2	Heterogeneous nuclear ribonucleoprotein U-like protein 1	HNRNPUL1	2.67734e+06	3.12945e+06	5.31634e+06	3.50239e+06	2.38891e+06	3.80015e+06	1.08704e+06	945109	452275	2.61546e+06	3.2448e+06	2.07034e+06
Q9BUL8	Q9BUL8	Programmed cell death protein 10	PDCD10	1.67167e+06	401620	0	0	0	440019	0	0	296895	0	440984	663909
Q9BUP0	Q9BUP0	EF-hand domain-containing protein D1	EFHD1	0	0	0	5.1802e+06	0	0	0	0	0	0	3.38019e+06	0
Q9BUQ8	Q9BUQ8	Probable ATP-dependent RNA helicase DDX23	DDX23	634226	253455	394181	696816	446600	396462	598588	551933	0	568812	0	0
Q9BV38	Q9BV38	WD repeat-containing protein 18	WDR18	407565	0	426021	0	0	274691	0	0	0	0	0	599628
Q9BV57	Q9BV57	1,2-dihydroxy-3-keto-5-methylthiopentene dioxygenase	ADI1	499645	604783	958579	1.6507e+06	665236	825508	2.03898e+06	1.83903e+06	1.73283e+06	735256	840191	1.16351e+06
Q9BV86	Q9BV86	N-terminal Xaa-Pro-Lys N-methyltransferase 1;N-terminal Xaa-Pro-Lys N-methyltransferase 1, N-terminally processed	NTMT1	206472	919058	1.13136e+06	813803	316261	737288	279538	2.36903e+06	1.29467e+06	1.11339e+06	1.88371e+06	1.61803e+06
Q9BVA1	Q9BVA1	Tubulin beta-2B chain	TUBB2B	3.36218e+06	5.16145e+06	2.65739e+06	2.47529e+06	2.06219e+07	3.55635e+06	3.85814e+06	4.83368e+06	4.44581e+06	1.84323e+07	4.99496e+06	4.54766e+06
O75312	O75312	Zinc finger protein ZPR1	ZPR1	0	263663	0	549619	0	0	432187	419315	0	0	368940	588990
Q9BVC6	Q9BVC6	Transmembrane protein 109	TMEM109	0	519056	806305	891725	682768	677361	1.29508e+06	958120	958009	0	907458	993310
Q9BVG4	Q9BVG4	Protein PBDC1	PBDC1	215823	303733	215821	385652	348405	0	0	0	0	371455	372074	449171
Q9BVK6	Q9BVK6	Transmembrane emp24 domain-containing protein 9	TMED9	1.97201e+06	1.44236e+06	214694	1.79405e+06	1.73394e+06	1.76644e+06	1.64174e+06	2.13464e+06	1.93406e+06	1.6569e+06	1.93161e+06	1.46106e+06
Q9BVL2	Q9BVL2	Nucleoporin p58/p45	NUPL1	0	0	0	0	0	0	0	0	0	0	0	0
Q9BVN2	Q9BVN2	RUN and SH3 domain-containing protein 1	RUSC1	1.39225e+06	0	0	0	0	0	0	546037	0	0	0	0
Q9BVP2	Q9BVP2	Guanine nucleotide-binding protein-like 3	GNL3	318343	438863	137203	1.3799e+06	379614	0	0	0	387313	978399	68561.9	228098
Q9BW19	Q9BW19	Kinesin-like protein KIFC1	KIFC1	5.87466e+06	6.1572e+06	6.6677e+06	7.79361e+06	9.11992e+06	5.8376e+06	6.5438e+06	0	0	9.84698e+06	8.4514e+06	7.64875e+06
Q9BW83	Q9BW83	Intraflagellar transport protein 27 homolog	IFT27	0	0	0	145552	0	0	0	0	0	198906	107034	106597
Q9BW91	Q9BW91	ADP-ribose pyrophosphatase, mitochondrial	NUDT9	0	0	0	0	0	0	0	0	0	0	0	0
Q9BWD1	Q9BWD1	Acetyl-CoA acetyltransferase, cytosolic	ACAT2	318710	234948	165129	345502	0	0	0	0	0	184088	0	0
O00139	O00139	Kinesin-like protein KIF2A	KIF2A	256120	163716	288012	295764	172211	493839	0	272887	0	743204	213182	642334
O75340	O75340	Programmed cell death protein 6	PDCD6	420979	0	0	0	0	0	0	0	0	0	0	0
Q9BWF3;Q9BQ04	Q9BWF3	RNA-binding protein 4	RBM4	903117	2.07996e+06	1.06991e+06	1.00294e+06	1.3856e+06	956685	1.11092e+06	871778	1.80542e+06	992705	2.48013e+06	2.05808e+06
Q9BWM7	Q9BWM7	Sideroflexin-3	SFXN3	0	0	0	0	288499	0	0	0	0	0	0	357899
Q9BX68	Q9BX68	Histidine triad nucleotide-binding protein 2, mitochondrial	HINT2	230950	0	0	0	266023	0	0	0	0	249619	0	0
Q9BXJ9	Q9BXJ9	N-alpha-acetyltransferase 15, NatA auxiliary subunit	NAA15	1.0479e+06	578166	772100	1.61608e+06	1.43922e+06	1.07421e+06	2.11847e+06	2.04419e+06	1.26942e+06	1.5348e+06	1.96821e+06	1.54021e+06
Q9BXK5	Q9BXK5	Bcl-2-like protein 13	BCL2L13	0	0	0	0	0	0	0	0	0	0	0	0
Q9BXP5	Q9BXP5	Serrate RNA effector molecule homolog	SRRT	2.77813e+06	2.78347e+06	2.93242e+06	1.46921e+06	1.09412e+06	911296	2.26012e+06	1.67325e+06	2.31378e+06	997238	3.14791e+06	2.03806e+06
Q9BXR0	Q9BXR0	Queuine tRNA-ribosyltransferase	QTRT1	0	0	704576	0	0	0	0	0	0	0	0	0
Q9BXW7	Q9BXW7	Cat eye syndrome critical region protein 5	CECR5	864074	476281	0	0	0	231298	0	0	0	231751	0	348031
Q9BXY0	Q9BXY0	Protein MAK16 homolog	MAK16	234861	392142	0	0	0	320026	0	0	0	0	81691.4	0
Q9BY32	Q9BY32	Inosine triphosphate pyrophosphatase	ITPA	351278	461338	319688	1.00123e+06	739236	835335	886044	1.53046e+06	457379	905574	533386	518278
O75347	O75347	Tubulin-specific chaperone A	TBCA	7.1127e+06	5.50439e+06	7.13579e+06	6.21738e+06	5.86522e+06	8.17242e+06	8.96924e+06	8.8282e+06	5.0162e+06	8.60477e+06	1.05537e+07	1.02937e+07
Q9BY43	Q9BY43	Charged multivesicular body protein 4a	CHMP4A	439901	385811	396913	536064	507536	399699	327482	0	311478	496081	468135	0
Q9BY44	Q9BY44	Eukaryotic translation initiation factor 2A;Eukaryotic translation initiation factor 2A, N-terminally processed	EIF2A	1.22806e+06	0	2.20534e+06	1.78805e+06	0	1.91267e+06	873592	3.54629e+06	1.40579e+06	2.07425e+06	3.14296e+06	2.3427e+06
Q9BY77	Q9BY77	Polymerase delta-interacting protein 3	POLDIP3	0	0	203710	0	0	0	0	0	0	294974	0	442374
Q9BYD3	Q9BYD3	39S ribosomal protein L4, mitochondrial	MRPL4	0	0	0	0	229436	0	0	0	0	0	0	0
Q9BYG3	Q9BYG3	MKI67 FHA domain-interacting nucleolar phosphoprotein	NIFK	759431	782400	940650	1.05164e+06	774070	463330	1.13862e+06	1.08632e+06	634907	239704	0	0
Q9BYJ9	Q9BYJ9	YTH domain-containing family protein 1	YTHDF1	0	0	0	0	0	0	0	0	0	0	0	191053
Q9BYN0	Q9BYN0	Sulfiredoxin-1	SRXN1	980590	598467	660123	539118	438796	514233	822302	507266	589328	586815	521576	1.09379e+06
Q9BZE1	Q9BZE1	39S ribosomal protein L37, mitochondrial	MRPL37	0	0	0	0	0	0	0	0	0	0	288880	0
Q9BZE4	Q9BZE4	Nucleolar GTP-binding protein 1	GTPBP4	613664	882043	489624	438481	1.71377e+06	0	1.67086e+06	801458	483880	664727	1.9723e+06	592278
Q9BZF1	Q9BZF1	Oxysterol-binding protein-related protein 8	OSBPL8	0	0	0	0	0	0	0	0	0	0	0	0
O75348;O95670	O75348	V-type proton ATPase subunit G 1	ATP6V1G1	241776	331870	701937	402079	0	452528	398991	392474	0	0	886991	1.17439e+06
Q9BZJ0	Q9BZJ0	Crooked neck-like protein 1	CRNKL1	0	0	0	0	0	0	193189	0	0	361535	0	564296
Q9BZK7;Q9BQ87;O60907	Q9BZK7	F-box-like/WD repeat-containing protein TBL1XR1	TBL1XR1	156176	942924	863926	1.15846e+06	1.28441e+06	1.30178e+06	0	1.01303e+06	199348	798956	274473	471341
Q9BZX2	Q9BZX2	Uridine-cytidine kinase 2	UCK2	260630	1.27408e+06	0	0	381716	0	0	0	0	0	0	0
Q9BZZ5	Q9BZZ5	Apoptosis inhibitor 5	API5	4.67555e+06	4.01111e+06	4.31799e+06	6.20968e+06	5.28659e+06	5.36811e+06	5.32126e+06	5.30404e+06	5.03035e+06	3.5334e+06	3.00476e+06	2.68899e+06
Q9C005	Q9C005	Protein dpy-30 homolog	DPY30	0	0	0	0	0	0	0	0	0	0	0	0
Q9C0C2	Q9C0C2	182 kDa tankyrase-1-binding protein	TNKS1BP1	357771	477565	0	647468	1.12944e+06	1.205e+06	0	0	0	774759	837014	421321
Q9C0C9	Q9C0C9	E2/E3 hybrid ubiquitin-protein ligase UBE2O	UBE2O	0	488609	0	598111	0	0	0	0	674805	0	0	0
Q9C0E2	Q9C0E2	Exportin-4	XPO4	384978	327059	0	0	0	0	0	0	0	0	0	367148
Q9GZL7	Q9GZL7	Ribosome biogenesis protein WDR12	WDR12	2.88969e+06	2.58943e+06	2.86344e+06	1.32967e+06	2.75138e+06	2.32476e+06	2.4879e+06	3.6152e+06	3.27139e+06	2.70035e+06	3.68653e+06	3.09929e+06
Q9GZN8	Q9GZN8	UPF0687 protein C20orf27	C20orf27	407755	390417	564194	530253	337291	340794	654723	0	522102	398966	505679	529114
O75351	O75351	Vacuolar protein sorting-associated protein 4B	VPS4B	0	261998	0	223673	0	0	0	0	0	0	0	0
Q9GZS3	Q9GZS3	WD repeat-containing protein 61;WD repeat-containing protein 61, N-terminally processed	WDR61	677858	1.01064e+06	1.09018e+06	605150	520123	801332	462702	711227	771339	542420	440722	406988
Q9GZT3	Q9GZT3	SRA stem-loop-interacting RNA-binding protein, mitochondrial	SLIRP	428163	0	396866	708687	569544	555512	1.39159e+06	1.56223e+06	1.14231e+06	464909	491169	528435
Q9GZT8	Q9GZT8	NIF3-like protein 1	NIF3L1	0	0	0	0	0	0	0	0	0	0	0	478187
Q9GZU8	Q9GZU8	Protein FAM192A	FAM192A	305553	452020	326601	0	365690	311853	0	0	0	289399	349860	258322
Q9GZZ1	Q9GZZ1	N-alpha-acetyltransferase 50	NAA50	257435	495540	299012	0	0	257713	289008	0	256986	0	253542	0
Q9GZZ9	Q9GZZ9	Ubiquitin-like modifier-activating enzyme 5	UBA5	445971	745674	457650	0	798461	318661	0	247254	343704	0	473500	706339
Q9H074	Q9H074	Polyadenylate-binding protein-interacting protein 1	PAIP1	0	0	0	0	0	0	0	0	0	0	797302	930146
Q9H0A0	Q9H0A0	N-acetyltransferase 10	NAT10	929125	811966	430225	0	855311	0	720741	0	1.07314e+06	692691	1.10626e+06	504245
Q9H0D6	Q9H0D6	5-3 exoribonuclease 2	XRN2	781094	1.11834e+06	322193	1.13753e+06	305512	1.98325e+06	296775	860170	730048	1.35989e+06	217654	319466
Q9H0P0	Q9H0P0	Cytosolic 5-nucleotidase 3A	NT5C3A	0	0	0	0	0	0	0	0	0	0	0	0
O75352	O75352	Mannose-P-dolichol utilization defect 1 protein	MPDU1	0	0	0	0	0	0	0	0	0	0	0	0
Q9H0S4	Q9H0S4	Probable ATP-dependent RNA helicase DDX47	DDX47	337179	0	0	348441	0	235299	362260	296112	0	166832	0	0
Q9H0U4;Q92928	Q9H0U4;Q92928	Ras-related protein Rab-1B;Putative Ras-related protein Rab-1C	RAB1B;RAB1C	329199	264507	0	0	0	510747	491395	552567	0	0	0	0
Q9H0W9	Q9H0W9	Ester hydrolase C11orf54	C11orf54	97416.4	0	154700	289125	181922	227321	0	153904	0	191270	663563	176912
Q9H1E3	Q9H1E3	Nuclear ubiquitous casein and cyclin-dependent kinase substrate 1	NUCKS1	891306	0	0	0	0	0	0	0	0	1.33452e+06	0	0
Q9H223	Q9H223	EH domain-containing protein 4	EHD4	1.53765e+06	1.2186e+06	1.98261e+06	3.23235e+06	3.76763e+06	4.09338e+06	1.28239e+06	2.50997e+06	1.20793e+06	2.05888e+06	3.03421e+06	2.12437e+06
Q9H299	Q9H299	SH3 domain-binding glutamic acid-rich-like protein 3	SH3BGRL3	7.88988e+06	5.03749e+06	8.08184e+06	1.1829e+07	6.17901e+06	1.0087e+07	4.37133e+06	6.83333e+06	4.28571e+06	4.29944e+06	1.95507e+06	8.8345e+06
Q9H2M9	Q9H2M9	Rab3 GTPase-activating protein non-catalytic subunit	RAB3GAP2	0	0	0	0	0	0	0	0	0	0	0	0
Q9H2U2	Q9H2U2	Inorganic pyrophosphatase 2, mitochondrial	PPA2	0	0	0	341279	419886	0	0	0	512710	1.31921e+06	1.12997e+06	541098
Q9H2W6	Q9H2W6	39S ribosomal protein L46, mitochondrial	MRPL46	140779	240945	639008	233632	211224	0	258099	370896	0	144013	320894	700209
Q9H307	Q9H307	Pinin	PNN	916335	539167	0	345359	0	0	1.97178e+06	1.33485e+06	1.13795e+06	194767	495891	1.09199e+06
O75367;Q9P0M6	O75367	Core histone macro-H2A.1	H2AFY	5.04113e+06	1.25857e+06	3.37898e+06	3.06741e+06	4.56277e+06	3.89108e+06	3.3124e+06	5.40715e+06	4.5665e+06	1.09414e+06	1.87235e+06	2.45298e+06
Q9H3K6	Q9H3K6	BolA-like protein 2	BOLA2	1.52596e+06	0	0	0	1.31692e+06	0	0	0	0	0	2.69861e+06	1.33383e+06
Q9H3N1	Q9H3N1	Thioredoxin-related transmembrane protein 1	TMX1	349295	381798	526545	907496	1.07608e+06	1.0374e+06	1.02357e+06	1.18408e+06	2.21126e+06	263141	831943	866622
Q9H3P2	Q9H3P2	Negative elongation factor A	NELFA	0	0	0	0	0	0	0	0	0	0	0	0
Q9H3P7	Q9H3P7	Golgi resident protein GCP60	ACBD3	199930	0	273427	576100	0	512548	0	365681	542617	797249	1.25375e+06	506427
Q9H3R2	Q9H3R2	Mucin-13	MUC13	0	0	0	0	323554	296933	0	0	0	222155	774758	287163
Q9H3U1	Q9H3U1	Protein unc-45 homolog A	UNC45A	0	449063	26704.6	0	0	0	297208	0	380348	0	440129	455085
Q9H444	Q9H444	Charged multivesicular body protein 4b	CHMP4B	1.03346e+06	608720	1.44374e+06	1.07152e+06	1.56875e+06	1.1547e+06	864071	0	810181	1.63842e+06	563060	3.49131e+06
Q9H4A4	Q9H4A4	Aminopeptidase B	RNPEP	3.47074e+06	3.15119e+06	2.59867e+06	2.70729e+06	3.53614e+06	3.51416e+06	4.63317e+06	5.44224e+06	2.94033e+06	4.41966e+06	3.77402e+06	3.48981e+06
Q9H4A5	Q9H4A5	Golgi phosphoprotein 3-like	GOLPH3L	0	0	0	0	0	0	0	0	0	0	224161	0
Q9H4A6	Q9H4A6	Golgi phosphoprotein 3	GOLPH3	0	0	0	0	0	0	0	0	0	0	0	0
O75369	O75369	Filamin-B	FLNB	5.65907e+07	5.55311e+07	5.93631e+07	6.86676e+07	7.17355e+07	6.71653e+07	6.99907e+07	5.42294e+07	6.70136e+07	6.46594e+07	6.81342e+07	6.826e+07
Q9H4M9	Q9H4M9	EH domain-containing protein 1	EHD1	400938	1.17276e+06	0	1.93492e+06	1.01403e+06	1.73696e+06	0	798164	103885	344179	1.35071e+06	1.7934e+06
Q9H583	Q9H583	HEAT repeat-containing protein 1;HEAT repeat-containing protein 1, N-terminally processed	HEATR1	0	0	257260	0	0	0	0	0	0	0	476463	443365
Q9H6S3	Q9H6S3	Epidermal growth factor receptor kinase substrate 8-like protein 2	EPS8L2	861994	650447	911996	889452	831729	344779	1.44912e+06	1.66837e+06	1.57579e+06	1.03403e+06	909718	648825
Q9H6T3	Q9H6T3	RNA polymerase II-associated protein 3	RPAP3	493452	0	725080	0	420422	337862	0	129304	176232	495363	395181	0
Q9H6Z4	Q9H6Z4	Ran-binding protein 3	RANBP3	237627	316768	0	0	0	209867	0	0	0	267998	264356	210904
Q9H773	Q9H773	dCTP pyrophosphatase 1	DCTPP1	550890	1.44775e+06	381247	0	1.11105e+06	833385	788412	866466	0	1.00218e+06	1.36427e+06	1.52981e+06
Q9H832	Q9H832	Ubiquitin-conjugating enzyme E2 Z	UBE2Z	556337	0	1.12534e+06	0	791354	746101	0	0	0	0	63564.2	0
Q9H845	Q9H845	Acyl-CoA dehydrogenase family member 9, mitochondrial	ACAD9	0	47232.8	0	105364	983906	0	0	0	0	0	952363	884471
Q9H8H0	Q9H8H0	Nucleolar protein 11	NOL11	0	0	210012	0	0	0	0	0	0	0	0	0
Q9H8Y8	Q9H8Y8	Golgi reassembly-stacking protein 2	GORASP2	1.14747e+06	1.14289e+06	898530	714213	1.48909e+06	990766	695232	413867	0	318776	1.47253e+06	866021
O75390	O75390	Citrate synthase, mitochondrial	CS	1.48331e+07	1.41917e+07	1.32106e+07	1.81202e+07	1.93122e+07	1.27402e+07	2.11978e+07	1.77929e+07	1.97836e+07	1.66932e+07	1.33275e+07	2.14901e+07
Q9H910	Q9H910	Hematological and neurological expressed 1-like protein	HN1L	3.34639e+06	3.09775e+06	3.96083e+06	2.56908e+06	4.32098e+06	1.73751e+06	1.39321e+06	1.51701e+06	1.39121e+06	3.25752e+06	3.59397e+06	3.29581e+06
Q9H936;Q9H1K4	Q9H936	Mitochondrial glutamate carrier 1	SLC25A22	1.67962e+06	1.66802e+06	914110	2.65859e+06	2.15309e+06	2.15373e+06	2.40529e+06	2.60304e+06	2.23281e+06	839166	710240	1.45745e+06
Q9H974	Q9H974	Queuine tRNA-ribosyltransferase subunit QTRTD1	QTRTD1	296031	295327	347011	357982	259402	296941	0	0	0	0	182512	177928
Q9H993	Q9H993	Protein-glutamate O-methyltransferase	ARMT1	0	0	0	0	0	0	0	0	0	0	0	0
Q9H9A6	Q9H9A6	Leucine-rich repeat-containing protein 40	LRRC40	3.14071e+06	2.41933e+06	3.10904e+06	4.22473e+06	2.3147e+07	2.74091e+06	1.82097e+07	2.31377e+06	2.66411e+06	1.31332e+07	0	0
Q9H9B4	Q9H9B4	Sideroflexin-1	SFXN1	1.21674e+06	721451	1.12581e+06	2.31055e+06	1.40739e+06	1.16421e+06	2.18375e+06	1.99897e+06	1.56262e+06	1.26069e+06	1.6882e+06	1.38263e+06
Q9H9P8	Q9H9P8	L-2-hydroxyglutarate dehydrogenase, mitochondrial	L2HGDH	0	0	0	0	0	0	399193	466877	0	0	0	0
Q9H9Q2	Q9H9Q2	COP9 signalosome complex subunit 7b	COPS7B	0	0	0	0	0	0	0	0	0	0	689651	0
Q9HAV4	Q9HAV4	Exportin-5	XPO5	1.3436e+06	1.25295e+06	1.68965e+06	1.34461e+06	1.48501e+06	1.661e+06	770278	769412	736088	1.18645e+06	2.42704e+06	1.10209e+06
Q9HAV7	Q9HAV7	GrpE protein homolog 1, mitochondrial	GRPEL1	302040	0	0	0	0	0	0	0	0	0	0	0
O75391	O75391	Sperm-associated antigen 7	SPAG7	618866	258335	239973	382313	427673	823871	428489	463807	0	393067	0	493446
Q9HB07	Q9HB07	UPF0160 protein MYG1, mitochondrial	C12orf10	1.23486e+06	915334	955760	507500	1.45335e+06	401103	869814	1.90082e+06	0	303287	457016	903823
Q9HB71	Q9HB71	Calcyclin-binding protein	CACYBP	1.79883e+07	1.63678e+07	1.86729e+07	1.45276e+07	1.46807e+07	1.29477e+07	1.57918e+07	1.69839e+07	1.20195e+07	1.27865e+07	2.02447e+07	1.02342e+07
Q9HC35	Q9HC35	Echinoderm microtubule-associated protein-like 4	EML4	0	0	0	415310	0	400799	566541	1.46312e+06	1.18856e+06	476118	867257	783626
Q9HC38	Q9HC38	Glyoxalase domain-containing protein 4	GLOD4	1.5762e+06	1.02068e+06	1.33625e+06	1.50869e+06	1.03097e+06	1.01572e+06	1.69081e+06	1.07599e+06	1.22622e+06	1.35936e+06	1.20811e+06	1.54075e+06
Q9HCC0	Q9HCC0	Methylcrotonoyl-CoA carboxylase beta chain, mitochondrial	MCCC2	171536	331946	499402	403297	410652	520940	0	890783	0	0	0	475440
Q9HCE1	Q9HCE1	Putative helicase MOV-10	MOV10	165582	414937	380621	502287	541101	690019	239935	261649	277664	826920	1.95843e+06	407066
Q9HCN8	Q9HCN8	Stromal cell-derived factor 2-like protein 1	SDF2L1	2.58237e+06	3.11029e+06	2.06786e+06	1.03461e+06	2.19598e+06	2.81687e+06	1.69403e+06	617711	2.53667e+06	2.35042e+06	2.36319e+06	2.14624e+06
Q9HCS7	Q9HCS7	Pre-mRNA-splicing factor SYF1	XAB2	0	97879.8	107891	0	0	0	772947	847880	605587	0	0	0
Q9HCU5	Q9HCU5	Prolactin regulatory element-binding protein	PREB	0	0	0	0	0	0	0	0	0	0	0	0
Q9HCY8	Q9HCY8	Protein S100-A14	S100A14	1.00219e+06	1.19671e+06	1.24731e+06	2.3991e+06	2.22177e+06	2.30269e+06	3.2174e+06	2.5125e+06	2.73431e+06	1.74804e+06	1.1582e+06	2.03987e+06
O75396	O75396	Vesicle-trafficking protein SEC22b	SEC22B	1.9233e+06	1.86495e+06	1.32873e+06	2.39225e+06	2.76695e+06	3.61375e+06	3.27039e+06	4.17093e+06	4.12029e+06	3.06966e+06	3.10349e+06	2.93798e+06
Q9HD15	Q9HD15	Steroid receptor RNA activator 1	SRA1	0	0	0	0	0	0	0	472062	0	0	0	506751
Q9HD45	Q9HD45	Transmembrane 9 superfamily member 3	TM9SF3	1.00262e+06	1.81531e+06	2.03835e+06	2.56071e+06	3.72975e+06	3.32254e+06	1.95405e+06	3.39795e+06	2.84869e+06	1.72148e+06	508098	2.26662e+06
Q9HDC9	Q9HDC9	Adipocyte plasma membrane-associated protein	APMAP	861932	732837	0	935889	1.12059e+06	0	1.37003e+06	1.79254e+06	1.78964e+06	470207	1.17542e+06	1.511e+06
Q9NNW5	Q9NNW5	WD repeat-containing protein 6	WDR6	0	313674	0	286614	0	318178	0	0	0	0	0	145451
Q9NP72	Q9NP72	Ras-related protein Rab-18	RAB18	2.83143e+06	3.01559e+06	1.05495e+06	3.45169e+06	1.7073e+06	3.35366e+06	1.84253e+06	1.61145e+06	1.47174e+06	1.78148e+06	2.82838e+06	1.82838e+06
Q9NP77	Q9NP77	RNA polymerase II subunit A C-terminal domain phosphatase SSU72	SSU72	0	242321	0	0	0	0	0	380408	0	395534	556792	0
Q9NP79	Q9NP79	Vacuolar protein sorting-associated protein VTA1 homolog	VTA1	337778	573864	637779	1.15713e+06	1.26246e+06	753042	495566	544731	520165	254222	393910	0
Q9NP97;Q8TF09	Q9NP97;Q8TF09	Dynein light chain roadblock-type 1;Dynein light chain roadblock-type 2	DYNLRB1;DYNLRB2	1.59315e+06	2.59984e+06	638554	545690	890885	890707	705398	862519	783800	527890	1.25827e+06	1.20107e+06
Q9NPD3	Q9NPD3	Exosome complex component RRP41	EXOSC4	657357	172472	771685	0	0	574760	279628	0	274541	309445	0	0
Q9NPD8	Q9NPD8	Ubiquitin-conjugating enzyme E2 T	UBE2T	654848	632365	1.14718e+06	410726	923055	918081	1.3521e+06	469323	263440	686510	714211	868365
P0DPI2;A0A0B4J2D5	P0DPI2;A0A0B4J2D5			2.10413e+06	721656	1.39293e+06	1.12954e+06	1.30203e+06	899442	889781	705418	387487	1.52679e+06	1.75272e+06	915242
O00148	O00148	ATP-dependent RNA helicase DDX39A	DDX39A	1.60551e+06	2.06013e+06	980735	1.74202e+06	2.6307e+06	1.84302e+06	0	1.45317e+06	926687	1.0607e+06	1.12588e+06	1.31195e+06
O75400	O75400	Pre-mRNA-processing factor 40 homolog A	PRPF40A	0	1.06628e+06	727240	0	591450	0	0	1.34986e+06	608624	611683	0	0
Q9NQ29	Q9NQ29	Putative RNA-binding protein Luc7-like 1	LUC7L	511572	0	251435	221115	0	0	227694	0	633220	0	198342	0
Q9NQ88	Q9NQ88	Fructose-2,6-bisphosphatase TIGAR	TIGAR	0	577056	601460	572295	956161	693692	821597	790825	841841	693692	0	343031
Q9NQC3	Q9NQC3	Reticulon-4	RTN4	1.86639e+06	2.67478e+06	2.63319e+06	5.16736e+06	4.61945e+06	3.22155e+06	3.76878e+06	2.92009e+06	3.66569e+06	2.93814e+06	3.40512e+06	2.81189e+06
Q9NQG5	Q9NQG5	Regulation of nuclear pre-mRNA domain-containing protein 1B	RPRD1B	0	0	141148	626161	630462	472938	677995	0	1.40524e+06	557568	151096	0
Q9NQP4	Q9NQP4	Prefoldin subunit 4	PFDN4	0	0	0	0	0	0	0	1.28086e+06	0	0	0	524420
Q9NQR4	Q9NQR4	Omega-amidase NIT2	NIT2	1.93407e+06	2.01832e+06	1.4987e+06	2.35344e+06	2.51053e+06	2.29793e+06	761493	0	0	2.10987e+06	1.04199e+06	1.75019e+06
Q9NQT4	Q9NQT4	Exosome complex component RRP46	EXOSC5	325246	432197	173333	0	0	0	478802	416723	650372	0	0	286117
Q9NQT5	Q9NQT5	Exosome complex component RRP40	EXOSC3	584303	787644	968286	0	653696	965810	0	1.17453e+06	0	1.03963e+06	187247	0
Q9NQW6	Q9NQW6	Actin-binding protein anillin	ANLN	0	0	0	0	251308	0	0	0	0	0	0	0
Q9NQW7	Q9NQW7	Xaa-Pro aminopeptidase 1	XPNPEP1	701112	958581	304539	320552	207351	0	259963	1.6519e+06	0	121830	352902	500724
O75410;O95359	O75410;O95359	Transforming acidic coiled-coil-containing protein 1;Transforming acidic coiled-coil-containing protein 2	TACC1;TACC2	0	0	0	0	0	0	0	0	0	0	0	0
Q9NR12	Q9NR12	PDZ and LIM domain protein 7	PDLIM7	249284	586694	0	0	476311	1.05121e+06	350583	0	0	368929	90318.1	438425
Q9NR28	Q9NR28	Diablo homolog, mitochondrial	DIABLO	736115	0	0	0	0	0	0	0	0	0	1.20145e+06	0
Q9NR30;Q9BQ39	Q9NR30	Nucleolar RNA helicase 2	DDX21	7.66958e+06	7.01135e+06	9.23583e+06	1.06486e+07	6.49773e+06	7.96887e+06	1.61192e+07	1.12365e+07	9.78306e+06	6.42709e+06	6.71444e+06	7.93422e+06
Q9NR31	Q9NR31	GTP-binding protein SAR1a	SAR1A	0	3.46836e+06	1.55366e+06	5.82806e+06	6.65909e+06	1.008e+06	7.65079e+06	5.4666e+06	4.16796e+06	7.72051e+06	4.5236e+06	5.7066e+06
Q9NR45	Q9NR45	Sialic acid synthase	NANS	4.56393e+06	3.10459e+06	4.67499e+06	5.13122e+06	5.34906e+06	3.96852e+06	6.04159e+06	4.2757e+06	4.18156e+06	4.35066e+06	213567	2.62342e+06
Q9NR50	Q9NR50	Translation initiation factor eIF-2B subunit gamma	EIF2B3	0	0	0	0	0	0	0	0	0	0	0	485146
Q9NRG1	Q9NRG1	Phosphoribosyltransferase domain-containing protein 1	PRTFDC1	283976	300419	362270	271005	295844	228327	0	258599	327977	0	0	0
Q9NRN7	Q9NRN7	L-aminoadipate-semialdehyde dehydrogenase-phosphopantetheinyl transferase	AASDHPPT	291643	0	0	0	0	0	0	0	0	0	0	0
Q9NRP0	Q9NRP0	Oligosaccharyltransferase complex subunit OSTC	OSTC	0	0	0	680085	0	410984	1.52518e+06	863123	987567	510517	0	389709
Q9NRR3	Q9NRR3	CDC42 small effector protein 2	CDC42SE2	420269	0	0	0	0	0	0	0	0	0	517629	0
O75431	O75431	Metaxin-2	MTX2	0	0	0	0	567357	0	0	0	0	0	0	0
Q9NRV9	Q9NRV9	Heme-binding protein 1	HEBP1	0	0	221121	0	0	0	0	0	0	253310	850028	1.11321e+06
Q9NRW3	Q9NRW3	DNA dC->dU-editing enzyme APOBEC-3C	APOBEC3C	0	0	0	0	477213	0	0	0	0	0	427415	0
Q9NRX1	Q9NRX1	RNA-binding protein PNO1	PNO1	354430	0	385866	622328	327614	632931	501741	627954	466848	241200	0	0
Q9NRX4	Q9NRX4	14 kDa phosphohistidine phosphatase	PHPT1	1.08321e+06	1.02167e+06	927654	997517	1.16144e+06	1.14963e+06	739177	0	1.59799e+06	861361	1.05928e+06	1.15804e+06
Q9NS69	Q9NS69	Mitochondrial import receptor subunit TOM22 homolog	TOMM22	0	499774	1.08901e+06	0	561331	552073	259731	821253	0	575112	1.11329e+06	965965
Q9NS86	Q9NS86	LanC-like protein 2	LANCL2	0	191975	279752	0	185786	211068	267458	281717	268033	130585	469449	392282
Q9NSD9	Q9NSD9	Phenylalanine--tRNA ligase beta subunit	FARSB	1.83077e+06	1.44099e+06	1.07719e+06	1.08179e+06	1.60756e+06	1.68034e+06	1.90146e+06	2.37361e+06	1.29707e+06	1.84041e+06	1.22998e+06	2.11914e+06
Q9NSE4	Q9NSE4	Isoleucine--tRNA ligase, mitochondrial	IARS2	525133	156290	203843	235363	0	186455	0	0	273953	1.00966e+06	889007	0
Q9NT62	Q9NT62	Ubiquitin-like-conjugating enzyme ATG3	ATG3	179956	0	150081	0	0	0	161253	131409	119901	0	351662	247041
Q9NTJ3	Q9NTJ3	Structural maintenance of chromosomes protein 4	SMC4	1.47976e+06	1.96489e+06	1.41462e+06	749255	746453	334898	865593	1.06371e+06	1.0419e+06	328872	894750	0
O75436	O75436	Vacuolar protein sorting-associated protein 26A	VPS26A	3.06606e+06	2.43195e+06	3.83212e+06	2.37789e+06	2.40866e+06	1.61428e+06	1.84767e+06	1.71623e+06	945787	3.17392e+06	1.12288e+06	1.697e+06
Q9NTJ5	Q9NTJ5	Phosphatidylinositide phosphatase SAC1	SACM1L	319781	0	0	472544	0	777483	0	0	772754	0	0	0
Q9NTK5	Q9NTK5	Obg-like ATPase 1	OLA1	5.75325e+06	9.59493e+06	6.10049e+06	1.08236e+07	1.04203e+07	9.85385e+06	1.16965e+07	8.61018e+06	7.56658e+06	5.49961e+06	5.84945e+06	8.63316e+06
Q9NTM9	Q9NTM9	Copper homeostasis protein cutC homolog	CUTC	0	0	0	0	0	0	0	0	489855	0	0	0
Q9NTX5	Q9NTX5	Ethylmalonyl-CoA decarboxylase	ECHDC1	1.02716e+06	808318	1.27784e+06	1.13154e+06	519961	389506	0	0	0	746501	905503	0
Q9NTZ6	Q9NTZ6	RNA-binding protein 12	RBM12	0	0	0	0	0	338275	0	452423	0	0	0	0
Q9NUJ1	Q9NUJ1	Mycophenolic acid acyl-glucuronide esterase, mitochondrial	ABHD10	484414	426801	872851	1.51354e+06	410422	371623	1.59983e+06	381314	492619	1.77394e+06	1.9643e+06	1.62957e+06
Q9NUQ6	Q9NUQ6	SPATS2-like protein	SPATS2L	0	257567	0	0	522574	0	0	266678	0	0	579049	0
Q9NUQ9;Q9H0Q0	Q9NUQ9	Protein FAM49B	FAM49B	2.68965e+06	1.6174e+06	797693	1.19023e+06	1.38246e+06	1.27737e+06	916942	1.40006e+06	1.28259e+06	0	1.96662e+06	2.39042e+06
Q9NUU7;Q9UMR2	Q9NUU7;Q9UMR2	ATP-dependent RNA helicase DDX19A;ATP-dependent RNA helicase DDX19B	DDX19A;DDX19B	1.85066e+06	2.52969e+06	1.87903e+06	1.95175e+06	2.5787e+06	2.56691e+06	2.46775e+06	2.51075e+06	2.73202e+06	2.29366e+06	2.1207e+06	1.60986e+06
Q9NVA2	Q9NVA2	Septin-11	SEPT11	561067	1.91435e+06	3.02135e+06	682406	960332	0	0	821418	0	2.14213e+06	961955	2.06018e+06
O75439	O75439	Mitochondrial-processing peptidase subunit beta	PMPCB	1.12844e+06	431103	690358	925350	1.10722e+06	1.02376e+06	1.02015e+06	1.30025e+06	225827	634997	662219	1.08598e+06
Q9NVD7	Q9NVD7	Alpha-parvin	PARVA	1.08089e+06	561186	0	1.3291e+06	0	1.08271e+06	594709	0	704908	462030	0	565023
Q9NVE7	Q9NVE7	Pantothenate kinase 4	PANK4	316177	185202	693184	0	0	447405	674922	557956	498366	203498	178144	0
Q9NVH1	Q9NVH1	DnaJ homolog subfamily C member 11	DNAJC11	0	0	0	0	151292	0	0	0	0	0	0	0
Q9NVI7;Q5T9A4;Q5T2N8	Q9NVI7	ATPase family AAA domain-containing protein 3A	ATAD3A	658398	818199	395300	896909	919055	999891	477351	1.84215e+06	1.63891e+06	220047	0	292824
Q9NVJ2;Q96BM9	Q9NVJ2;Q96BM9	ADP-ribosylation factor-like protein 8B;ADP-ribosylation factor-like protein 8A	ARL8B;ARL8A	0	0	0	0	209496	3.95363e+06	0	150785	0	0	0	0
Q9NVM6	Q9NVM6	DnaJ homolog subfamily C member 17	DNAJC17	215553	250278	0	0	0	0	0	0	0	0	256157	0
Q9NVP1	Q9NVP1	ATP-dependent RNA helicase DDX18	DDX18	2.68444e+06	2.3016e+06	2.64517e+06	744224	550761	308218	1.84857e+06	1.75862e+06	988297	0	0	0
Q9NVP2	Q9NVP2	Histone chaperone ASF1B	ASF1B	349289	0	0	0	0	0	0	0	5.19827e+07	0	0	0
Q9NVS9	Q9NVS9	Pyridoxine-5-phosphate oxidase	PNPO	214550	128077	209613	0	0	135770	0	0	0	0	875810	471810
Q9NVX2	Q9NVX2	Notchless protein homolog 1	NLE1	0	0	0	0	0	0	0	0	1.09964e+06	0	0	0
O75477	O75477	Erlin-1	ERLIN1	0	0	0	0	237419	0	0	178718	0	0	261478	0
Q9NVZ3	Q9NVZ3	Adaptin ear-binding coat-associated protein 2	NECAP2	252809	0	372956	0	0	0	0	0	0	451280	0	0
Q9NW13	Q9NW13	RNA-binding protein 28	RBM28	0	0	0	0	0	0	197753	0	0	0	0	0
Q9NW64	Q9NW64	Pre-mRNA-splicing factor RBM22	RBM22	0	0	0	0	114280	0	0	0	0	105440	0	0
Q9NWH9	Q9NWH9	SAFB-like transcription modulator	SLTM	0	0	0	0	400362	0	0	0	0	363866	0	281316
Q9NWS0	Q9NWS0	PIH1 domain-containing protein 1	PIH1D1	0	0	0	309547	0	0	425125	599641	528567	0	0	0
Q9NWU1	Q9NWU1	3-oxoacyl-[acyl-carrier-protein] synthase, mitochondrial	OXSM	0	0	0	0	0	0	0	0	0	90145.3	0	0
Q9NX02	Q9NX02	NACHT, LRR and PYD domains-containing protein 2	NLRP2	0	0	0	0	0	0	0	0	0	0	290346	0
Q9NX24	Q9NX24	H/ACA ribonucleoprotein complex subunit 2	NHP2	258922	439661	0	291056	0	0	0	0	0	0	0	0
Q9NX40	Q9NX40	OCIA domain-containing protein 1	OCIAD1	282232	160075	464109	200845	200756	178204	0	0	0	129278	0	102877
Q9NX46	Q9NX46	Poly(ADP-ribose) glycohydrolase ARH3	ADPRHL2	224102	272632	0	0	0	200048	0	0	0	0	206993	220682
O75489	O75489	NADH dehydrogenase [ubiquinone] iron-sulfur protein 3, mitochondrial	NDUFS3	115169	366316	367570	209015	0	0	731732	748039	468099	524099	150296	505471
Q9NX55	Q9NX55	Huntingtin-interacting protein K	HYPK	789355	0	657985	0	0	0	0	1.23495e+06	0	591490	564410	732542
Q9NX58	Q9NX58	Cell growth-regulating nucleolar protein	LYAR	0	234766	259460	344579	206764	159596	238343	245860	229158	132045	167330	0
Q9NX62	Q9NX62	Inositol monophosphatase 3	IMPAD1	125689	0	2.91104e+06	149899	201870	135162	188504	0	162726	133740	95523.5	58425.5
Q9NX63	Q9NX63	MICOS complex subunit MIC19	CHCHD3	0	939655	509133	1.10424e+06	645015	1.50284e+06	912701	1.19558e+06	1.24428e+06	875725	1.18288e+06	825214
Q9NXF1	Q9NXF1	Testis-expressed sequence 10 protein	TEX10	0	0	0	0	0	0	0	0	0	0	0	0
Q9NXG2	Q9NXG2	THUMP domain-containing protein 1	THUMPD1	0	596042	224848	0	235130	0	1.29256e+06	0	1.34321e+06	157807	1.4462e+06	0
Q9NY33	Q9NY33	Dipeptidyl peptidase 3	DPP3	2.45068e+06	3.19686e+06	3.52147e+06	3.52151e+06	2.54108e+06	1.99448e+06	3.16007e+06	2.27021e+06	2.35753e+06	3.62006e+06	1.84717e+06	1.25408e+06
Q9NY61	Q9NY61	Protein AATF	AATF	112831	0	0	0	0	91043.8	0	165668	0	36049.3	0	0
Q9NYF8	Q9NYF8	Bcl-2-associated transcription factor 1	BCLAF1	1.05464e+06	382231	0	0	0	1.28315e+06	470148	522509	0	0	1.30012e+06	1.1602e+06
Q9NYL9	Q9NYL9	Tropomodulin-3	TMOD3	2.4754e+06	1.94186e+06	1.45345e+06	1.57508e+06	1.96415e+06	1.04731e+06	1.798e+06	2.13376e+06	1.75721e+06	2.01538e+06	2.60757e+06	3.07212e+06
O75494;Q8WXF0	O75494;Q8WXF0	Serine/arginine-rich splicing factor 10;Serine/arginine-rich splicing factor 12	SRSF10;SRSF12	1.79008e+06	1.69371e+06	2.16768e+06	1.68085e+06	1.85181e+06	1.86315e+06	1.77261e+06	1.43388e+06	408992	1.38603e+06	1.48811e+06	283750
Q9NYU2	Q9NYU2	UDP-glucose:glycoprotein glucosyltransferase 1	UGGT1	1.73109e+06	2.38171e+06	3.16478e+06	1.66916e+06	1.79249e+06	1.3223e+06	2.16582e+06	3.69063e+06	1.91959e+06	2.34359e+06	2.16481e+06	2.70888e+06
Q9NZ01	Q9NZ01	Very-long-chain enoyl-CoA reductase	TECR	0	0	0	901047	0	0	0	1.5481e+06	1.65425e+06	0	1.18337e+06	0
Q9NZ08	Q9NZ08	Endoplasmic reticulum aminopeptidase 1	ERAP1	508415	0	0	0	0	0	0	0	0	0	0	0
Q9NZB2	Q9NZB2	Constitutive coactivator of PPAR-gamma-like protein 1	FAM120A	120444	0	0	910749	0	344764	359116	250324	592440	1.02497e+06	0	305073
Q9NZL4	Q9NZL4	Hsp70-binding protein 1	HSPBP1	691015	717286	457423	770163	676445	585078	792925	858454	757659	876432	782639	684223
Q9NZL9	Q9NZL9	Methionine adenosyltransferase 2 subunit beta	MAT2B	665374	0	375986	298684	0	404612	535823	1.05172e+06	622010	0	465068	696302
Q9NZM1	Q9NZM1	Myoferlin	MYOF	484457	412702	610229	2.61854e+06	2.33938e+06	978132	773773	0	341255	190210	0	0
Q9NZT2	Q9NZT2	Opioid growth factor receptor	OGFR	543412	377618	906672	584756	670088	714913	422969	564282	673346	1.0066e+06	1.2824e+06	833868
Q9NZZ3	Q9NZZ3	Charged multivesicular body protein 5	CHMP5	246610	0	1.20402e+06	0	899481	959571	0	998216	1.34201e+06	606502	0	0
Q9P000	Q9P000	COMM domain-containing protein 9	COMMD9	0	0	0	0	0	0	0	0	0	0	0	0
O75506	O75506	Heat shock factor-binding protein 1	HSBP1	1.08572e+06	0	320142	0	381001	218524	0	0	223912	0	0	191462
[truncated: 1,066 more rows]

## Sheet: Supplemental Table 4
Supplemental Table 4. IC50 and relative REGγ expression of the cell lines employed. Related to Figure. 5G.
[truncated: 12 more rows]

## Sheet: Supplemental Table 5
Supplemental Table 5. KRAS mutational status of the cell lines employed. Related to Extended Data Figure.6A.
[truncated: 14 more rows]

[truncated: 5 more sheets: Supplemental Table 6, Supplemental Table 7, Supplemental Table 8, Supplemental Table 9, Supplemental Table 10]
