# Supplementary material for: Targeting ubiquitin-independent proteasome with small molecule increases susceptibility in pan-KRAS–mutant cancer models
Source: J Clin Invest. 2025 Mar 17;135(6):e185278. doi: 10.1172/JCI185278 (PMC11910216; doi:10.1172/JCI185278)
Supplement: Supporting data values [file jci-135-185278-s153.xlsx]

## Sheet: Figure 1E
Adjacent	Kras-WT	Kras-MUT
79.316	103.532	195.736
108.123	130.697	166.776
117.239	129.588	115.351
106.285	151.355	131.485
94.3389	99.9873	164.85
85.5131	113.938	163.906
103.389	125.892	115.93
98.94	141.891	128.504
114.374	130.633	120.412
99.172	103.935	119.502
126.597	113.513
108.07	116.784
119.999	116.693
109.721	118.209
67.6056
37.3899
103.662
85.2492
85.3995
98.6507

## Sheet: Figure 1F
	Negative	Weak	Moderate	Strong
Adjacent	43.3177	27.1231	18.3505	11.2087
Kras-WT	30.8265	31.2123	23.9089	14.0524
Kras-MUT	24.0139	29.642	26.4309	19.9133

## Sheet: Figure 1H
KRAS	-			G12C			G12D			G12S			G12V			G13D
Relative REGγ mRNA expression	1.00672	0.875609	1.13444	2.97947	2.72286	3.18558	3.2804	3.04462	3.53444	2.67958	2.56025	2.80447	2.96905	2.23075	2.57356	3.06629	3.0514	3.05883

## Sheet: Figure 2A
h	HCT8			HCT8shREGγ-1#			HCT8shREGγ-2#
0	1.04761	0.999993	0.9524	0.978087	0.996182	1.00904	0.923801	0.980944	0.871421
24	1.14094	1.15142	1.11428	1.03047	1.04332	1.06142	0.961896	0.985706	1.0238
48	1.94284	1.98332	2.06665	1.71808	1.76475	1.64713	1.45237	1.55713	1.70951
72	3.38521	3.65044	3.44045	3.08997	3.07378	3.14283	2.86664	2.81902	2.79521
96	5.4863	5.4771	5.31234	5.18091	5.13329	5.11424	4.63805	4.83329	4.92853
h	HCT8-KRASG13D			HCT8-KRASG13DshREGγ-1#			HCT8-KRASG13DshREGγ-2#
0	1.02904	1.00523	0.993801	0.97523	1.00094	1.03047	0.985706	0.97142	1.01428
24	1.25237	1.22189	1.23428	1.04475	1.1057	1.14142	1.00951	1.04285	1.03809
48	2.30855	2.37617	2.3276	1.50951	1.57094	1.56475	1.2238	1.3238	1.36665
72	3.81282	3.83949	4.05568	2.72426	2.78283	2.64807	2.35712	2.49998	2.54284
96	6.97708	6.5847	6.78851	3.64283	3.49521	3.59044	3.23331	3.31902	3.26188

## Sheet: Figure 2B
	shN																			shREGγ
KRAS-WT Cancer cell	0.976	0.994	0.99	0.99	1.005	0.977	0.999	1.004	0.997	1.002	0.918									0.727	0.823	0.845	0.874	0.891	0.887	0.885	0.763	0.845	0.869	0.887
KRAS-MUT Cancer cell	0.975	0.946	0.995	0.956	0.98	0.989	0.981	0.988	0.985	0.985	0.93	0.987	1.034	1.073	1.05	1.003	0.995	0.978	1.04	0.695	0.757	0.453	0.44	0.695	0.638	0.496	0.418	0.412	0.521	0.433	0.194	0.358	0.52	0.527	0.602	0.607	0.434	0.619

## Sheet: Figure 2D
HT29
days	shCtrl								shREGγ
0	46.9121	40.3123	26.2155	29.0289	27.1657	5.38717	39.637	32.2916	19.1512	26.9855	20.4381	22.4867	20.4833	34.0344	24.5981	30.3777
24	285.239	90.889	35.8389	57.868	71.7625	16.1731	48.9854	49.0814	55.9293	27.7766	119.055	58.214	23.8672	11.4284	96.1813	91.7001
48	351.91	118.193	77.8931	58.758	151.125	23.1812	88.0618	67.802	51.0598	34.3966	139.829	72.1114	23.2875	12.0473	91.6885	97.2554
72	380.003	132.264	178.518	196.455	201.746	67.8272	242.589	86.6183	69.4159	72.071	165.951	100.979	65.8125	34.2759	115.49	123.452
96	473.002	440.858	272.451	335.164	285.239	129.358	335.206	113.823	104.553	133.768	193.371	164.722	135.297	68.4399	162.63	183.831
120	562.407	600.298	694.856	563.269	323.961	260.93	416.465	248.267	327.141	184.625	295.281	350.904	161.26	102.616	278.404	565.534
HCT116
days	shCtrl								shREGγ
0	53.0346	41.5327	35.1617	28.0995	47.7641	43.6271	20.7964	50.1708	9.24349	2.90927	9.11409	5.36817	7.86708	9.04657	10.1885	2.70142
24	159.715	72.4567	25.4857	70.6821	56.0252	83.5515	81.8612	139.879	12.0141	12.1967	13.1196	6.55251	11.4874	12.0231	14.1342	6.01593
48	438.224	202.581	118.8	178.595	218.162	143.553	163.045	182.927	25.1439	16.3756	15.1934	9.129	23.3874	25.1534	16.4575	17.2009
72	676.134	499.521	176.45	315.836	311.455	432.431	482.746	451.477	103.46	80.3967	20.9839	76.1089	87.5246	62.6782	19.9051	50.0632
96	747.753	555.212	230.272	350.344	378.35	539.987	580.419	527.91	135.558	98.1431	35.5773	88.2498	85.5418	69.3017	27.5832	75.2579
120	1061.77	952.042	366.242	407.06	458.866	829.795	904.078	894.979	207.26	148.864	68.5736	161.287	165.097	163.094	64.2598	87.375

## Sheet: Figure 2F
	A549			A549+REGγOE			A549shREGγ-1#			A549shREGγ-1#+REGγOE			A549shREGγ-2#			A549shREGγ-2#+REGγOE
	1.09057	0.991303	0.918132	1.70467	1.90679	1.58158	0.340329	0.431083	0.389109	0.886368	1.28134	1.03082	0.328985	0.457932	0.414634	1.16506	1.04538	1.0554

## Sheet: Figure 2G
	HCT116			HCT116+REGγOE			HCT116shREGγ-1#			HCT116shREGγ-1#+REGγOE			HCT116shREGγ-2#			HCT116shREGγ-2#+REGγOE
	1.16066	0.930867	0.908471	1.4666	1.74859	1.78014	0.278092	0.340409	0.302629	0.72444	0.790652	0.91295	0.287244	0.385589	0.298539	0.813632	0.66446	1.12853

## Sheet: Figure 3B
	siCtrl				siMyc				siNRF2				siJunD				siELK1
Relative REGγ mRNA expression	1.20356	1.25021	0.83163		0.702747	0.675631	0.620459		0.310758	0.430972	0.430264		0.744382	1.46012	1.04126		1.78894	1.1703	1.45588

## Sheet: Figure 3F
		WT			WT+ NRF2OE			shREGγ			shREGγ+NRF2OE
HCT116		1.01994	1.01197	0.968091	2.54017	2.60513	2.71966	0.203989	0.22792	0.180057	0.479772	0.447863	0.521937
A549		0.922495	1.0775	1	1.30435	1.2552	1.3535	0.20794	0.185255	0.189036	0.378072	0.381853	0.431002

[truncated: 27 more sheets: Figure 3G, Figure 3H, Figure 4D, Figure 5F, Figure 5G, Figure 6C, Figure 6D, Figure 7B, Figure 7C, Figure 7D, Figure 7H, Figure 9(R2), Supplemental Figure 1C, Supplemental Figure 3B, Supplemental Figure 4A, Supplemental Figure 6C, Supplemental Figure 6D, Supplemental Figure 8B, Supplemental Figure 9C, Supplemental Figure 9E …]
